# Supplementary material for: Genetic correlations reveal the shared genetic architecture of transcription in human peripheral blood
Source: Nat Commun. 2017 Sep 7;8:483. doi: 10.1038/s41467-017-00473-z (PMC5589780; doi:10.1038/s41467-017-00473-z)
Supplement: Supplementary file 2 — Supplementary Data 1 [file 41467_2017_473_MOESM2_ESM.xls]

## Sheet: Lukowski_Supplementary Material
probe_1	probe_2	rp	rp_pval	gene_1	gene_2	rg	rg_se	p1_h2	p2_h2	exp_se	p1_chr	p2_chr	p1_co	p2_co	dist	cis_trans	p_val
ILMN_2209027	ILMN_2180866	0.911	0	RPS26	RPS26P11	1	0.014	0.946	0.929	0.012	12	X	54722494	71181176	NA	trans	1e-300
ILMN_1678522	ILMN_2180866	0.915	0	LOC644934	RPS26P11	1	0.014	0.896	0.929	0.012	15	X	62672248	71181176	NA	trans	1e-300
ILMN_2310703	ILMN_2180866	0.923	0	RPS26L	RPS26P11	1	0.015	0.924	0.929	0.011	13	X	99990206	71181176	NA	trans	1e-300
ILMN_1678522	ILMN_2310703	0.93	0	LOC644934	RPS26L	0.981	0.014	0.896	0.924	0.01	15	13	62672248	99990206	NA	trans	1e-300
ILMN_2209027	ILMN_2310703	0.934	0	RPS26	RPS26L	0.985	0.012	0.946	0.924	0.009	12	13	54722494	99990206	NA	trans	1e-300
ILMN_1678522	ILMN_2209027	0.948	0	LOC644934	RPS26	0.986	0.01	0.896	0.946	0.007	15	12	62672248	54722494	NA	trans	1e-300
ILMN_1796678	ILMN_2084825	0.978	0	HBG1	HBG2	1	0.011	0.457	0.372	0.007	11	11	5269620	5274538	4918	cis	1e-300
ILMN_2193213	ILMN_2102721	0.984	0	DEFA1	DEFA1B	0.998	0.01	0.26	0.286	0.008	8	8	6837554	6856674	19120	cis	1e-300
ILMN_1679357	ILMN_2102721	0.986	0	DEFA1B	DEFA1B	0.997	0.009	0.274	0.286	0.007	8	8	6855183	6856674	1491	cis	1e-300
ILMN_2193213	ILMN_1679357	0.986	0	DEFA1	DEFA1B	1	0.01	0.26	0.274	0.007	8	8	6837554	6855183	17629	cis	1e-300
ILMN_1679357	ILMN_1725661	0.987	0	DEFA1B	DEFA1B	1	0.008	0.274	0.275	0.006	8	8	6855183	6856667	1484	cis	1e-300
ILMN_1725661	ILMN_2102721	0.988	0	DEFA1B	DEFA1B	1	0.008	0.275	0.286	0.005	8	8	6856667	6856674	7	cis	1e-300
ILMN_2102721	ILMN_2165289	0.988	0	DEFA1B	DEFA3	1	0.01	0.286	0.263	0.006	8	8	6856674	6875765	19091	cis	1e-300
ILMN_2193213	ILMN_2165289	0.99	0	DEFA1	DEFA3	1	0.006	0.26	0.263	0.005	8	8	6837554	6875765	38211	cis	1e-300
ILMN_1725661	ILMN_2165289	0.991	0	DEFA1B	DEFA3	1	0.009	0.275	0.263	0.004	8	8	6856667	6875765	19098	cis	1e-300
ILMN_1651496	ILMN_1758623	0.865	0	HIST1H2BD	HIST1H2BD	1	0.028	0.8	0.829	0.021	6	6	26171304	26158384	12920	cis	2.37e-282
ILMN_1667232	ILMN_1739756	0.951	0	KIR2DL3	KIR2DL4	1	0.028	0.308	0.371	0.019	19	19	55264353	67964	55196389	cis	2.37e-282
ILMN_2352121	ILMN_1769734	0.843	0	NT5C3	NT5C3	1	0.04	0.683	0.648	0.03	7	7	33055350	33057109	1759	cis	6.11e-141
ILMN_1663142	ILMN_2403228	0.894	0	CLEC12A	CLEC12A	1	0.047	0.434	0.642	0.026	12	12	10029269	10029119	150	cis	1.87e-103
ILMN_1662795	ILMN_2199439	0.895	0	CA2	CA2	1	0.056	0.301	0.281	0.046	8	8	86580426	86580533	107	cis	2.54e-74
ILMN_1657950	ILMN_2180866	0.785	0	RPS26P10	RPS26P11	0.965	0.055	0.588	0.929	0.037	8	X	93225748	71181176	NA	trans	6.44e-72
ILMN_1668605	ILMN_2391512	0.837	0	NAAA	NAAA	1	0.057	0.537	0.672	0.035	4	4	77060143	77060087	56	cis	6.63e-72
ILMN_2095653	ILMN_2162972	0.773	0	AFMID	LYZ	0.965	0.056	0.667	0.911	0.037	17	12	73715232	68033815	NA	trans	1.52e-69
ILMN_2310703	ILMN_1657950	0.761	0	RPS26L	RPS26P10	0.959	0.06	0.924	0.588	0.041	13	8	99990206	93225748	NA	trans	1.67e-60
ILMN_2209027	ILMN_1657950	0.748	0	RPS26	RPS26P10	0.954	0.062	0.946	0.588	0.043	12	8	54722494	93225748	NA	trans	2e-56
ILMN_1807491	ILMN_2323933	0.867	0	LAIR2	LAIR2	1	0.066	0.55	0.336	0.04	19	19	55021751	55021756	5	cis	7.4e-55
ILMN_1678522	ILMN_1657950	0.75	0	LOC644934	RPS26P10	0.963	0.064	0.896	0.588	0.044	15	8	62672248	93225748	NA	trans	3.62e-54
ILMN_2366212	ILMN_1691071	0.842	0	CD79B	FCRLA	0.963	0.072	0.281	0.394	0.061	17	1	62006098	159950596	NA	trans	8.47e-44
ILMN_1781388	ILMN_1709590	0.801	0	PGM5	PGM5	0.958	0.073	0.429	0.478	0.056	9	9	70335548	70335551	3	cis	2.42e-42
ILMN_1737195	ILMN_1795317	-0.008	0.75	CENPK	SCAND1	-0.697	0.054	0.999	0.4	0.173	5	20	64853096	34542277	NA	trans	4.09e-41
ILMN_1712305	ILMN_2087692	0.804	0	CYBRD1	CYBRD1	1	0.078	0.455	0.265	0.072	2	2	172122282	172122506	224	cis	1.26e-40
ILMN_1656670	ILMN_1666078	0.725	0	HLA-G	HLA-H	0.975	0.077	0.538	0.742	0.055	6	6	29906620	29859670	46950	cis	9.56e-40
ILMN_2292178	ILMN_1663142	0.895	0	CLEC12A	CLEC12A	1	0.079	0.449	0.434	0.03	12	12	10022843	10029269	6426	cis	1.01e-39
ILMN_1700067	ILMN_1666078	0.246	0	BTN3A2	HLA-H	0.689	0.056	0.999	0.742	0.099	6	6	26368410	29859670	3491260	cis	8.67e-38
ILMN_1737195	ILMN_1787410	0	0.999	CENPK	EIF6	-0.683	0.056	0.999	0.5	0.155	5	20	64853096	33866892	NA	trans	3.25e-37
ILMN_2313901	ILMN_1767481	-0.017	0.467	PAM	XRCC6BP1	-0.67	0.058	0.999	0.832	0.118	5	12	102340879	56633731	NA	trans	7.24e-34
ILMN_1656868	ILMN_2070052	0.862	0	LOC23117	LOC613037	1	0.087	0.427	0.455	0.04	16	16	21321256	30234500	8913244	cis	1.41e-33
ILMN_1743145	ILMN_1752932	0.045	0.062	ERAP2	MPZL2	0.677	0.06	0.999	0.809	0.116	5	11	96274820	118124223	NA	trans	1.59e-32
ILMN_2041190	ILMN_1673113	0.772	0	F2RL1	F2RL1	0.992	0.088	0.786	0.289	0.061	5	5	76166727	76166279	448	cis	1.79e-32
ILMN_1704985	ILMN_1705746	-0.001	0.956	CYP27A1	LSG1	-0.655	0.059	0.999	0.435	0.164	2	3	219387910	195843083	NA	trans	1.23e-31
ILMN_1757636	ILMN_2391512	0.082	0.001	C5ORF35	NAAA	0.666	0.06	0.999	0.672	0.123	5	4	56210793	77060087	NA	trans	1.25e-31
ILMN_1696843	ILMN_1768311	0.831	0	LOC613037	LOC728888	1	0.091	0.324	0.369	0.063	16	16	30235922	29301000	934922	cis	4.32e-31
ILMN_2313901	ILMN_1679666	-0.008	0.729	PAM	SCGB3A1	-0.653	0.06	0.999	0.413	0.167	5	5	102340879	180017645	77676766	cis	1.38e-30
ILMN_1737195	ILMN_1797764	-0.03	0.215	CENPK	RPL22L1	-0.649	0.062	0.999	0.578	0.138	5	3	64853096	172065604	NA	trans	1.22e-28
ILMN_2313901	ILMN_1718668	0.003	0.906	PAM	ZBTB26	-0.635	0.062	0.999	0.376	0.175	5	9	102340879	125680743	NA	trans	1.29e-27
ILMN_2055781	ILMN_1701237	0.7	0	KLRF1	SH2D1B	0.923	0.091	0.507	0.551	0.072	12	1	9888803	162365598	NA	trans	3.57e-27
ILMN_2292178	ILMN_2403228	0.869	0	CLEC12A	CLEC12A	1	0.099	0.449	0.642	0.031	12	12	10022843	10029119	6276	cis	5.47e-27
ILMN_2095653	ILMN_1815205	0.565	0	AFMID	LYZ	1	0.1	0.667	0.921	0.071	17	12	73715232	68032310	NA	trans	1.52e-26
ILMN_1806056	ILMN_1725661	0.886	0	CEACAM8	DEFA1B	0.908	0.091	0.252	0.275	0.068	19	8	47776394	6856667	NA	trans	1.9e-26
ILMN_1676528	ILMN_1651496	0.07	0.004	BTN3A2	HIST1H2BD	0.618	0.062	0.999	0.8	0.112	6	6	26378113	26171304	206809	cis	2.11e-26
ILMN_1659227	ILMN_1691071	0.773	0	CD79A	FCRLA	0.935	0.097	0.315	0.394	0.082	19	1	42383286	159950596	NA	trans	5.46e-25
ILMN_1806056	ILMN_2102721	0.884	0	CEACAM8	DEFA1B	0.901	0.094	0.252	0.286	0.069	19	8	47776394	6856674	NA	trans	9.24e-25
ILMN_1676528	ILMN_1699071	-0.021	0.375	BTN3A2	C21ORF7	-0.609	0.064	0.999	0.53	0.143	6	21	26378113	29469766	NA	trans	1.81e-24
ILMN_1737195	ILMN_1793770	-0.017	0.484	CENPK	DNAJB6	0.628	0.066	0.999	0.59	0.141	5	7	64853096	156902552	NA	trans	1.81e-24
ILMN_1676528	ILMN_2357015	-0.055	0.021	BTN3A2	GRK6	0.607	0.064	0.999	0.373	0.182	6	5	26378113	176800545	NA	trans	2.44e-24
ILMN_2191428	ILMN_1762436	0.739	0	UBB	UBB	1	0.107	0.437	0.477	0.073	17	17	16226599	16225155	1444	cis	9.12e-24
ILMN_1676528	ILMN_1695092	-0.079	0.001	BTN3A2	WRB	-0.606	0.065	0.999	0.592	0.128	6	21	26378113	39690969	NA	trans	1.13e-23
ILMN_1773388	ILMN_2196550	0.734	0	C13ORF18	C13ORF18	1	0.108	0.398	0.485	0.077	13	13	45815618	45815534	84	cis	2.06e-23
ILMN_1743145	ILMN_1795340	0.007	0.776	ERAP2	TMPO	0.619	0.067	0.999	0.541	0.144	5	12	96274820	97462226	NA	trans	2.49e-23
ILMN_1743145	ILMN_1786050	-0.001	0.966	ERAP2	RBBP9	-0.618	0.067	0.999	0.452	0.158	5	20	96274820	18467292	NA	trans	2.87e-23
ILMN_1693192	ILMN_2114720	0.657	0	PI3	SLPI	0.876	0.098	0.552	0.509	0.082	20	20	43238123	43881768	643645	cis	3.94e-22
ILMN_1806056	ILMN_1679357	0.887	0	CEACAM8	DEFA1B	0.884	0.1	0.252	0.274	0.074	19	8	47776394	6855183	NA	trans	9.57e-22
ILMN_2352023	ILMN_1657129	0.006	0.792	RIPK5	SKAP2	0.612	0.07	0.999	0.569	0.14	1	7	203378372	26708399	NA	trans	2.27e-21
ILMN_2202940	ILMN_1729112	0.78	0	CHPT1	CHPT1	1	0.115	0.475	0.627	0.052	12	12	100641642	100638149	3493	cis	3.45e-21
ILMN_1737195	ILMN_2374692	0.048	0.046	CENPK	WAC	0.603	0.071	0.999	0.787	0.114	5	10	64853096	28949297	NA	trans	2.01e-20
ILMN_1704985	ILMN_1735712	0.011	0.635	CYP27A1	KRT1	0.588	0.07	0.999	0.751	0.12	2	12	219387910	53068865	NA	trans	4.46e-20
ILMN_1806056	ILMN_2165289	0.882	0	CEACAM8	DEFA3	0.881	0.105	0.252	0.263	0.078	19	8	47776394	6875765	NA	trans	4.84e-20
ILMN_2122952	ILMN_2122953	0.615	0	CISD1	CISD1	0.826	0.099	0.629	0.684	0.074	10	10	59707034	59717475	10441	cis	7.22e-20
ILMN_1715169	ILMN_1697499	0.576	0	HLA-DRB1	HLA-DRB5	0.782	0.095	0.816	0.748	0.068	6	6	32654825	32593374	61451	cis	1.85e-19
ILMN_2312606	ILMN_1670576	0.771	0	IRF5	IRF5	1	0.122	0.547	0.512	0.055	7	7	127973722	128376806	403084	cis	2.47e-19
ILMN_1676528	ILMN_1785202	0.153	0	BTN3A2	STAT4	-0.557	0.068	0.999	0.377	0.191	6	2	26378113	191895713	NA	trans	2.59e-19
ILMN_2365465	ILMN_1809433	0.704	0	XBP1	XBP1	0.988	0.121	0.459	0.33	0.097	22	22	29191092	27520966	1670126	cis	3.21e-19
ILMN_1737195	ILMN_1812433	0.014	0.546	CENPK	HP	0.587	0.072	0.999	0.603	0.133	5	16	64853096	70652001	NA	trans	3.56e-19
ILMN_1676528	ILMN_1782178	-0.001	0.968	BTN3A2	LOC642946	0.574	0.071	0.999	0.999	0.104	6	1	26378113	211096907	NA	trans	6.24e-19
ILMN_1743145	ILMN_1697227	0.006	0.797	ERAP2	USP36	0.585	0.073	0.999	0.609	0.134	5	17	96274820	74295253	NA	trans	1.11e-18
ILMN_1661266	ILMN_1715169	-0.487	0	HLA-DQB1	HLA-DRB1	-0.911	0.114	0.718	0.816	0.083	6	6	32736001	32654825	81176	cis	1.34e-18
ILMN_1700067	ILMN_1651496	0.077	0.001	BTN3A2	HIST1H2BD	0.569	0.072	0.999	0.8	0.109	6	6	26368410	26171304	197106	cis	2.73e-18
ILMN_1687213	ILMN_2144088	0.077	0.001	C8ORF13	FDFT1	0.56	0.071	0.911	0.999	0.102	8	8	11316511	11696361	379850	cis	3.09e-18
ILMN_2313901	ILMN_2399463	0.04	0.094	PAM	VAV3	0.575	0.073	0.999	0.653	0.125	5	1	102340879	108114542	NA	trans	3.36e-18
ILMN_1743145	ILMN_2376625	-0.029	0.221	ERAP2	VHL	-0.577	0.074	0.999	0.614	0.13	5	3	96274820	10168638	NA	trans	6.32e-18
ILMN_1870303	ILMN_1800733	-0.176	0	HS.570838	MANBA	-1	0.131	0.77	0.775	0.136	4	4	103983901	103771985	211916	cis	2.28e-17
ILMN_2313901	ILMN_2374692	0.055	0.021	PAM	WAC	0.561	0.074	0.999	0.787	0.112	5	10	102340879	28949297	NA	trans	3.43e-17
ILMN_2377669	ILMN_1676924	0.832	0	CD247	CD247	1	0.132	0.319	0.668	0.047	1	1	165666584	165666606	22	cis	3.57e-17
ILMN_1704985	ILMN_2336609	-0.006	0.787	CYP27A1	SYTL2	0.56	0.074	0.999	0.669	0.127	2	11	219387910	85083465	NA	trans	3.8e-17
ILMN_1713124	ILMN_1701237	0.652	0	AKR1C3	SH2D1B	0.87	0.115	0.475	0.551	0.086	10	1	5137829	162365598	NA	trans	3.87e-17
ILMN_1737195	ILMN_2122952	-0.018	0.454	CENPK	CISD1	0.566	0.075	0.999	0.629	0.133	5	10	64853096	59707034	NA	trans	4.47e-17
ILMN_1759155	ILMN_1786328	0.614	0	IFIT1L	WDR40A	1	0.133	0.27	0.356	0.159	10	9	91134663	34076700	NA	trans	5.53e-17
ILMN_1681016	ILMN_1738369	0.371	0	SPNS1	TUFM	0.883	0.118	0.619	0.949	0.1	16	16	28903301	28761848	141453	cis	7.26e-17
ILMN_1699525	ILMN_2400219	0.65	0	SRI	SRI	0.911	0.123	0.495	0.47	0.091	7	7	87834872	87834720	152	cis	1.3e-16
ILMN_2313901	ILMN_1774604	-0.033	0.172	PAM	PNKD	-0.553	0.075	0.999	0.645	0.125	5	2	102340879	218919403	NA	trans	1.66e-16
ILMN_1704985	ILMN_2413331	-0.007	0.757	CYP27A1	TMEM107	-0.553	0.075	0.999	0.662	0.126	2	17	219387910	8017481	NA	trans	1.66e-16
ILMN_1754858	ILMN_1667022	0.816	0	PASK	PASK	1	0.137	0.325	0.335	0.071	2	2	242046884	242046095	789	cis	2.89e-16
ILMN_2074773	ILMN_2094396	0.07	0.003	KCNK6	LRRC8C	1	0.138	0.359	0.792	0.223	19	1	38819182	89952665	NA	trans	4.28e-16
ILMN_1699599	ILMN_1691693	0.524	0	FCRL3	FCRL3	0.951	0.133	0.556	0.54	0.109	1	1	157648456	155913075	1735381	cis	8.65e-16
ILMN_2334242	ILMN_1722492	0.712	0	CREB1	DUSP19	1	0.141	0.441	0.367	0.092	2	2	208171507	183672674	24498833	cis	1.32e-15
ILMN_1704985	ILMN_1658247	-0.074	0.002	CYP27A1	OAS1	-0.539	0.076	0.999	0.694	0.116	2	12	219387910	111839896	NA	trans	1.32e-15
ILMN_2341724	ILMN_1798947	0.762	0	ANKRD55	FLJ11795	1	0.142	0.282	0.345	0.098	5	5	55431746	55431830	84	cis	1.89e-15
ILMN_2118663	ILMN_1760503	-0.015	0.533	ERV3	ZBBX	0.535	0.076	0.999	0.47	0.152	7	3	64089138	168441387	NA	trans	1.93e-15
ILMN_1737195	ILMN_1735712	0.042	0.077	CENPK	KRT1	0.543	0.078	0.999	0.751	0.115	5	12	64853096	53068865	NA	trans	3.37e-15
ILMN_1721762	ILMN_1782178	-0.009	0.709	IL18RAP	LOC642946	-0.555	0.08	0.999	0.999	0.103	2	1	102435293	211096907	NA	trans	3.99e-15
ILMN_1798308	ILMN_2077504	-0.022	0.358	AHSA2	RNF160	-0.547	0.079	0.79	0.999	0.114	2	21	61267121	29222700	NA	trans	4.39e-15
ILMN_1713124	ILMN_1664464	0.445	0	AKR1C3	PTGDS	0.98	0.142	0.475	0.502	0.144	10	9	5137829	138994544	NA	trans	5.15e-15
ILMN_1772888	ILMN_1653469	0.744	0	LOC645688	RPL12	1	0.145	0.531	0.466	0.066	17	9	55866275	130213016	NA	trans	5.33e-15
ILMN_2411127	ILMN_1795836	0.649	0	C21ORF57	C21ORF57	0.931	0.135	0.633	0.342	0.094	21	21	46535686	46531282	4404	cis	5.34e-15
ILMN_2290808	ILMN_1731546	0.719	0	RPL21	RPL26	1	0.146	0.313	0.364	0.106	13	17	26723694	8285618	NA	trans	7.42e-15
ILMN_1695812	ILMN_1672120	0.647	0	KRT72	KRT73	0.78	0.115	0.678	0.459	0.083	12	12	51265802	53001378	1735576	cis	1.18e-14
ILMN_1676980	ILMN_2073289	0.565	0	MTSS1	MTSS1	0.873	0.129	0.48	0.711	0.092	8	8	125633709	125632315	1394	cis	1.31e-14
ILMN_1682259	ILMN_1665457	0.715	0	CLEC4C	CLEC4C	0.905	0.134	0.322	0.477	0.093	12	12	7882291	7898956	16665	cis	1.44e-14
ILMN_2402805	ILMN_1694671	0.001	0.95	TRPC4AP	ZFAND2A	-0.536	0.08	0.999	0.656	0.127	20	7	33590378	1159104	NA	trans	2.08e-14
ILMN_2116366	ILMN_1653469	0.595	0	RPL12	RPL12	1	0.15	0.588	0.466	0.099	9	9	130213607	130213016	591	cis	2.62e-14
ILMN_1668277	ILMN_2228180	0.077	0.001	BLK	MSRA	0.975	0.148	0.358	0.772	0.222	8	8	11420520	10323581	1096939	cis	4.46e-14
ILMN_1722492	ILMN_2051900	0.681	0	DUSP19	EID2B	0.995	0.155	0.367	0.301	0.122	2	19	183672674	44713911	NA	trans	1.37e-13
ILMN_1874689	ILMN_2055781	0.531	0	HS.554507	KLRF1	0.968	0.151	0.313	0.507	0.148	9	12	126462570	9888803	NA	trans	1.45e-13
ILMN_1726308	ILMN_1756139	0.749	0	FAM10A4	LOC643310	1	0.156	0.299	0.259	0.115	13	X	49645209	92429452	NA	trans	1.45e-13
ILMN_1691071	ILMN_1669881	0.521	0	FCRLA	TSPAN13	0.979	0.153	0.394	0.342	0.165	1	7	159950596	16789855	NA	trans	1.57e-13
ILMN_1806056	ILMN_2193213	0.878	0	CEACAM8	DEFA1	0.828	0.13	0.252	0.26	0.098	19	8	47776394	6837554	NA	trans	1.9e-13
ILMN_1737195	ILMN_2325028	-0.009	0.719	CENPK	ODF2L	-0.521	0.082	0.999	0.654	0.125	5	1	64853096	86820222	NA	trans	2.1e-13
ILMN_1737195	ILMN_1717524	0.064	0.007	CENPK	LIPT1	-0.521	0.082	0.999	0.561	0.143	5	2	64853096	99145252	NA	trans	2.1e-13
ILMN_1704985	ILMN_1668526	-0.033	0.163	CYP27A1	GVIN1	-0.514	0.081	0.999	0.716	0.117	2	11	219387910	6691459	NA	trans	2.21e-13
ILMN_1659227	ILMN_2366212	0.764	0	CD79A	CD79B	1	0.158	0.315	0.281	0.101	19	17	42383286	62006098	NA	trans	2.47e-13
ILMN_1719064	ILMN_1772459	0.071	0.003	KCTD10	RPS23	0.532	0.085	0.999	0.999	0.097	12	5	109886624	81605044	NA	trans	3.88e-13
ILMN_1656868	ILMN_1768311	0.53	0	LOC23117	LOC728888	1	0.16	0.427	0.369	0.151	16	16	21321256	29301000	7979744	cis	4.1e-13
ILMN_1902121	ILMN_2341815	0.054	0.023	HS.537971	TFG	0.812	0.13	0.334	0.933	0.198	1	3	93932023	100467642	NA	trans	4.21e-13
ILMN_1791912	ILMN_1778668	0.662	0	SIDT2	TAGLN	1	0.162	0.839	0.292	0.087	11	11	116573261	116580580	7319	cis	6.71e-13
ILMN_1798177	ILMN_1776188	0.041	0.088	CHURC1	MAP1LC3A	0.511	0.084	0.999	0.652	0.122	14	20	64471249	32611733	NA	trans	1.18e-12
ILMN_1676528	ILMN_1662905	-0.023	0.343	BTN3A2	NME1-NME2	0.493	0.082	0.999	0.568	0.136	6	17	26378113	46599246	NA	trans	1.83e-12
ILMN_1661266	ILMN_1752592	0.364	0	HLA-DQB1	HLA-DRB4	0.881	0.147	0.718	0.75	0.105	6	6	32736001	32581153	154848	cis	2.06e-12
ILMN_1737195	ILMN_1767481	-0.039	0.104	CENPK	XRCC6BP1	-0.508	0.085	0.999	0.832	0.108	5	12	64853096	56633731	NA	trans	2.28e-12
ILMN_1676528	ILMN_1725338	-0.022	0.358	BTN3A2	CLDN23	0.477	0.08	0.999	0.666	0.125	6	8	26378113	8561463	NA	trans	2.48e-12
ILMN_2218856	ILMN_2105573	0.696	0	CCL3L1	CCL3L3	0.905	0.152	0.298	0.434	0.107	17	17	34624274	34522555	101719	cis	2.62e-12
ILMN_1782551	ILMN_1691071	0.603	0	E2F5	FCRLA	1	0.168	0.3	0.394	0.148	8	1	86124431	159950596	NA	trans	2.64e-12
ILMN_2403946	ILMN_1739586	0.62	0	FEZ2	FEZ2	1	0.168	0.368	0.842	0.087	2	2	36779705	36779555	150	cis	2.64e-12
ILMN_1685978	ILMN_1736548	0.132	0	ATPIF1	PHACTR4	1	0.169	0.565	0.697	0.176	1	1	28436788	28699120	262332	cis	3.28e-12
ILMN_2118663	ILMN_1723846	-0.052	0.03	ERV3	FAM119B	-0.506	0.086	0.999	0.999	0.097	7	12	64089138	56462454	NA	trans	4.01e-12
ILMN_1661266	ILMN_1820787	0.048	0.046	HLA-DQB1	HS.573264	0.5	0.085	0.718	0.852	0.124	6	6	32736001	26582548	6153453	cis	4.04e-12
ILMN_2070052	ILMN_1768311	0.51	0	LOC613037	LOC728888	1	0.17	0.455	0.369	0.153	16	16	30234500	29301000	933500	cis	4.04e-12
ILMN_1737195	ILMN_1702168	0.004	0.869	CENPK	HSD17B12	-0.499	0.085	0.999	0.668	0.124	5	11	64853096	43833484	NA	trans	4.34e-12
ILMN_1680453	ILMN_2366041	0.762	0	ITM2C	ITM2C	0.809	0.138	0.331	0.37	0.1	2	2	231451910	231451845	65	cis	4.56e-12
ILMN_1743145	ILMN_1696463	-0.044	0.066	ERAP2	SPI1	0.497	0.085	0.999	0.906	0.11	5	11	96274820	47376454	NA	trans	5e-12
ILMN_1792152	ILMN_2180866	0.031	0.189	CCDC135	RPS26P11	0.677	0.116	0.36	0.929	0.183	16	X	56322460	71181176	NA	trans	5.34e-12
ILMN_1737195	ILMN_1758623	0.031	0.199	CENPK	HIST1H2BD	0.496	0.085	0.999	0.829	0.108	5	6	64853096	26158384	NA	trans	5.37e-12
ILMN_1810274	ILMN_1892519	0.045	0.061	HOXB2	HS.540335	0.84	0.144	0.999	0.258	0.222	17	15	46620338	36944730	NA	trans	5.43e-12
ILMN_1700067	ILMN_1715169	0.06	0.013	BTN3A2	HLA-DRB1	0.489	0.084	0.999	0.816	0.106	6	6	26368410	32654825	6286415	cis	5.83e-12
ILMN_1793894	ILMN_1787808	0.483	0	ANAPC13	CEP63	0.843	0.145	0.568	0.649	0.103	3	3	135679438	134280266	1399172	cis	6.11e-12
ILMN_1660923	ILMN_1656670	0.569	0	HCG4	HLA-G	0.891	0.154	0.392	0.538	0.116	6	6	29868678	29906620	37942	cis	7.22e-12
ILMN_1670841	ILMN_1794230	0.133	0	CPNE1	SCAND1	0.836	0.145	0.966	0.356	0.174	20	20	34214120	34541852	327732	cis	8.14e-12
ILMN_1778536	ILMN_1659227	0.545	0	BTLA	CD79A	0.898	0.156	0.354	0.315	0.168	3	19	113672763	42383286	NA	trans	8.59e-12
ILMN_1676528	ILMN_1773313	0.019	0.415	BTN3A2	USMG5	-0.489	0.085	0.999	0.999	0.102	6	10	26378113	105154019	NA	trans	8.77e-12
ILMN_2147105	ILMN_1768311	0.644	0	LOC440348	LOC728888	1	0.175	0.501	0.369	0.106	16	16	72982993	29301000	43681993	cis	1.1e-11
ILMN_1668605	ILMN_2285568	0.666	0	NAAA	NAAA	1	0.175	0.537	0.289	0.108	4	4	77060143	77055113	5030	cis	1.1e-11
ILMN_1786606	ILMN_1654823	0.478	0	LOC729764	MGC70863	0.965	0.169	0.541	0.457	0.132	5	22	180834008	49569316	NA	trans	1.13e-11
ILMN_2214278	ILMN_2179837	-0.055	0.022	ANKRD32	BANF1	-0.724	0.127	0.926	0.436	0.167	5	11	94057160	65527778	NA	trans	1.19e-11
ILMN_2343105	ILMN_1717524	0.387	0	LIPT1	LIPT1	1	0.176	0.305	0.561	0.19	2	2	99145434	99145252	182	cis	1.33e-11
ILMN_2334242	ILMN_2162972	-0.487	0	CREB1	LYZ	-0.859	0.152	0.441	0.911	0.099	2	12	208171507	68033815	NA	trans	1.59e-11
ILMN_1676528	ILMN_1778347	0.051	0.031	BTN3A2	NUDT2	0.48	0.085	0.999	0.96	0.098	6	9	26378113	34333384	NA	trans	1.63e-11
ILMN_1782178	ILMN_2196479	-0.008	0.749	LOC642946	XRN2	0.502	0.089	0.999	0.999	0.102	1	20	211096907	21311135	NA	trans	1.7e-11
ILMN_1797428	ILMN_1691693	0.695	0	FCRL3	FCRL3	1	0.178	0.394	0.54	0.085	1	1	157648042	155913075	1734967	cis	1.93e-11
ILMN_1660923	ILMN_1666078	0.624	0	HCG4	HLA-H	0.707	0.126	0.392	0.742	0.095	6	6	29868678	29859670	9008	cis	2.01e-11
ILMN_1737195	ILMN_1739942	0.012	0.624	CENPK	FAM117B	0.488	0.087	0.999	0.848	0.108	5	2	64853096	203342628	NA	trans	2.03e-11
ILMN_2307025	ILMN_2208495	0.01	0.677	CPNE1	LASS5	-0.493	0.088	0.999	0.927	0.106	20	12	34214540	48810125	NA	trans	2.12e-11
ILMN_2086222	ILMN_1719622	-0.032	0.18	BRWD2	RABEP1	0.498	0.089	0.999	0.985	0.104	10	17	122639507	5228982	NA	trans	2.2e-11
ILMN_1793549	ILMN_2395981	0.537	0	PTPN4	PYHIN1	1	0.179	0.375	0.302	0.176	2	1	120451383	157181386	NA	trans	2.32e-11
ILMN_1663119	ILMN_1815205	-0.069	0.004	DSC2	LYZ	0.813	0.146	0.256	0.921	0.256	18	12	26900109	68032310	NA	trans	2.57e-11
ILMN_2050911	ILMN_1685057	0.638	0	SLC22A4	SLC22A4	0.917	0.165	0.506	0.363	0.106	5	5	131670507	131663027	7480	cis	2.74e-11
ILMN_1719579	ILMN_1684255	0.618	0	LOC441081	MYL4	0.865	0.156	0.382	0.474	0.112	5	17	69821263	42654822	NA	trans	2.94e-11
ILMN_2147105	ILMN_1696843	0.634	0	LOC440348	LOC613037	0.958	0.173	0.501	0.324	0.114	16	16	72982993	30235922	42747071	cis	3.07e-11
ILMN_1782178	ILMN_1794230	0.074	0.002	LOC642946	SCAND1	0.681	0.123	0.999	0.356	0.171	1	20	211096907	34541852	NA	trans	3.08e-11
ILMN_1772888	ILMN_2116366	0.613	0	LOC645688	RPL12	1	0.181	0.531	0.588	0.089	17	9	55866275	130213607	NA	trans	3.3e-11
ILMN_1721762	ILMN_1687571	-0.016	0.508	IL18RAP	LOC728734	-0.486	0.088	0.999	0.79	0.112	2	16	102435293	28567086	NA	trans	3.34e-11
ILMN_1656920	ILMN_1671565	-0.03	0.211	CRIP1	RNASET2	-0.656	0.119	0.317	0.999	0.187	14	6	105025870	167263060	NA	trans	3.54e-11
ILMN_1737195	ILMN_2310703	-0.023	0.333	CENPK	RPS26L	-0.485	0.088	0.999	0.924	0.103	5	13	64853096	99990206	NA	trans	3.56e-11
ILMN_1798177	ILMN_2399463	0.045	0.061	CHURC1	VAV3	0.49	0.089	0.999	0.653	0.12	14	1	64471249	108114542	NA	trans	3.68e-11
ILMN_2189936	ILMN_2189933	0.643	0	RPL36AL	RPL36AL	1	0.182	0.491	0.323	0.115	14	14	50085848	50085787	61	cis	3.92e-11
ILMN_1743145	ILMN_1747935	0.013	0.597	ERAP2	GOLGB1	-0.473	0.087	0.999	0.69	0.122	5	3	96274820	122865847	NA	trans	5.43e-11
ILMN_1692477	ILMN_1773313	-0.015	0.518	MGAT5B	USMG5	-0.499	0.092	0.29	0.999	0.186	17	10	72457592	105154019	NA	trans	5.83e-11
ILMN_1676528	ILMN_1765332	0.111	0	BTN3A2	TIMM10	-0.474	0.088	0.999	0.999	0.109	6	11	26378113	57296016	NA	trans	7.19e-11
ILMN_1671142	ILMN_1708041	0.506	0	GPR68	PLEKHF1	1	0.186	0.306	0.334	0.198	14	19	91699107	30166200	NA	trans	7.6e-11
ILMN_1654823	ILMN_1750273	0.518	0	MGC70863	RPL23AP7	1	0.186	0.457	0.273	0.175	22	2	49569316	114099751	NA	trans	7.6e-11
ILMN_1737195	ILMN_1752592	0.003	0.897	CENPK	HLA-DRB4	-0.472	0.088	0.999	0.75	0.116	5	6	64853096	32581153	NA	trans	8.16e-11
ILMN_1687571	ILMN_2336133	-0.226	0	LOC728734	SULT1A4	-0.781	0.146	0.79	0.715	0.12	16	16	28567086	29382990	815904	cis	8.83e-11
ILMN_2369018	ILMN_1694818	-0.008	0.728	EVI2A	LOC402096	0.871	0.163	0.937	0.285	0.234	17	2	29644806	106327471	NA	trans	9.11e-11
ILMN_1673682	ILMN_2059535	0.163	0	GATAD2A	PPM1F	1	0.188	0.606	0.367	0.227	19	22	19478666	22273825	NA	trans	1.04e-10
ILMN_2208495	ILMN_1665526	0.007	0.778	LASS5	TCEA2	-0.787	0.148	0.927	0.288	0.224	12	20	48810125	62174020	NA	trans	1.05e-10
ILMN_1691959	ILMN_2120982	-0.03	0.212	AKAP2	ALG11	-0.762	0.144	0.261	0.999	0.216	9	13	111974427	51501736	NA	trans	1.21e-10
ILMN_1737195	ILMN_1697499	0.008	0.73	CENPK	HLA-DRB5	0.47	0.09	0.999	0.748	0.115	5	6	64853096	32593374	NA	trans	1.77e-10
ILMN_2060413	ILMN_1691071	0.482	0	CD24	FCRLA	0.919	0.177	0.405	0.394	0.16	Y	1	21152795	159950596	NA	trans	2.08e-10
ILMN_2334242	ILMN_1815205	-0.411	0	CREB1	LYZ	-0.974	0.188	0.441	0.921	0.117	2	12	208171507	68032310	NA	trans	2.21e-10
ILMN_2086222	ILMN_1772459	0.007	0.755	BRWD2	RPS23	0.484	0.094	0.999	0.999	0.1	10	5	122639507	81605044	NA	trans	2.62e-10
ILMN_2402805	ILMN_1767481	0.057	0.017	TRPC4AP	XRCC6BP1	0.463	0.09	0.999	0.832	0.105	20	12	33590378	56633731	NA	trans	2.68e-10
ILMN_1743145	ILMN_2201966	0.011	0.657	ERAP2	N4BP1	0.462	0.09	0.999	0.836	0.108	5	16	96274820	48572789	NA	trans	2.85e-10
ILMN_1798177	ILMN_1697499	-0.013	0.574	CHURC1	HLA-DRB5	-0.467	0.091	0.999	0.748	0.114	14	6	64471249	32593374	NA	trans	2.87e-10
ILMN_1713124	ILMN_2055781	0.617	0	AKR1C3	KLRF1	0.737	0.144	0.475	0.507	0.103	10	12	5137829	9888803	NA	trans	3.09e-10
ILMN_1725661	ILMN_1705183	0.667	0	DEFA1B	MPO	0.808	0.158	0.275	0.454	0.123	8	17	6856667	56347641	NA	trans	3.16e-10
ILMN_2391512	ILMN_2285568	0.655	0	NAAA	NAAA	0.777	0.152	0.672	0.289	0.104	4	4	77060087	77055113	4974	cis	3.19e-10
ILMN_1737195	ILMN_1773313	-0.015	0.521	CENPK	USMG5	-0.475	0.093	0.999	0.999	0.099	5	10	64853096	105154019	NA	trans	3.26e-10
ILMN_2067682	ILMN_1769734	-0.017	0.49	LOC401431	NT5C3	0.959	0.188	0.255	0.648	0.314	7	7	149195971	33057109	116138862	cis	3.38e-10
ILMN_1704985	ILMN_1797893	-0.011	0.636	CYP27A1	PFAAP5	0.459	0.09	0.999	0.948	0.103	2	13	219387910	31989252	NA	trans	3.4e-10
ILMN_1676528	ILMN_1758623	0.041	0.089	BTN3A2	HIST1H2BD	0.443	0.087	0.999	0.829	0.105	6	6	26378113	26158384	219729	cis	3.54e-10
ILMN_1739756	ILMN_2082593	0.693	0	KIR2DL4	KIR3DL3	0.814	0.16	0.371	0.31	0.121	19	19	67964	59939601	59871637	cis	3.63e-10
ILMN_1700067	ILMN_1721762	0.014	0.559	BTN3A2	IL18RAP	-0.468	0.092	0.999	0.999	0.101	6	2	26368410	102435293	NA	trans	3.64e-10
ILMN_1778681	ILMN_1691071	0.556	0	EBF1	FCRLA	1	0.198	0.309	0.394	0.163	5	1	158058476	159950596	NA	trans	4.41e-10
ILMN_1708041	ILMN_1742026	0.574	0	PLEKHF1	PYHIN1	1	0.198	0.334	0.378	0.153	19	1	30166200	157181319	NA	trans	4.41e-10
ILMN_1658425	ILMN_1810274	-0.027	0.268	DAG1	HOXB2	-1	0.199	0.255	0.999	0.247	3	17	49547714	46620338	NA	trans	5.03e-10
ILMN_2055781	ILMN_1740633	0.712	0	KLRF1	PRF1	1	0.199	0.507	0.287	0.097	12	10	9888803	72357383	NA	trans	5.03e-10
ILMN_2038778	ILMN_1343295	0.73	0	GAPDH	GAPDH	1	0.199	0.424	0.281	0.1	12	12	6517340	6517320	20	cis	5.03e-10
ILMN_1681542	ILMN_1751120	0.49	0	HIST1H4E	HIST1H4H	1	0.2	0.352	0.522	0.152	6	6	26205148	26393371	188223	cis	5.73e-10
ILMN_1687571	ILMN_1681016	0.249	0	LOC728734	SPNS1	0.849	0.17	0.79	0.619	0.128	16	16	28567086	28903301	336215	cis	5.91e-10
ILMN_2055781	ILMN_1742026	0.462	0	KLRF1	PYHIN1	1	0.201	0.507	0.378	0.157	12	1	9888803	157181319	NA	trans	6.52e-10
ILMN_1787567	ILMN_1692177	0.727	0	TSC22D1	TSC22D1	1	0.201	0.295	0.266	0.125	13	13	45008123	45010708	2585	cis	6.52e-10
ILMN_2368597	ILMN_1706553	0.458	0	SMG7	SMG7	0.962	0.194	0.333	0.39	0.189	1	1	181789260	181789650	390	cis	7.09e-10
ILMN_2208495	ILMN_1710962	-0.016	0.505	LASS5	TMEM97	0.451	0.091	0.927	0.611	0.133	12	17	48810125	23679301	NA	trans	7.19e-10
ILMN_1793549	ILMN_1742026	0.541	0	PTPN4	PYHIN1	0.901	0.182	0.375	0.378	0.15	2	1	120451383	157181319	NA	trans	7.4e-10
ILMN_1804854	ILMN_2230902	0.601	0	CTNNA1	CTNNA1	1	0.202	0.999	0.461	0.075	5	5	138260394	138266197	5803	cis	7.4e-10
ILMN_1704985	ILMN_1870303	0.012	0.62	CYP27A1	HS.570838	-0.44	0.089	0.999	0.77	0.114	2	4	219387910	103983901	NA	trans	7.66e-10
ILMN_1743145	ILMN_1896967	-0.027	0.254	ERAP2	HS.447737	0.449	0.091	0.999	0.68	0.123	5	5	96274820	100269020	3994200	cis	8.05e-10
ILMN_1720059	ILMN_2196328	-0.037	0.117	HMBOX1	POSTN	-0.804	0.163	0.999	0.292	0.207	8	13	28965044	37035105	NA	trans	8.12e-10
ILMN_1699599	ILMN_1797428	0.476	0	FCRL3	FCRL3	0.858	0.174	0.556	0.394	0.136	1	1	157648456	157648042	414	cis	8.18e-10
ILMN_1815205	ILMN_1801387	0.378	0	LYZ	YEATS4	1	0.203	0.921	0.366	0.137	12	12	68032310	68070407	38097	cis	8.39e-10
ILMN_1723846	ILMN_1792607	-0.054	0.023	FAM119B	OBP2A	-0.596	0.121	0.999	0.32	0.177	12	9	56462454	137579585	NA	trans	8.41e-10
ILMN_1700316	ILMN_2290808	0.617	0	LOC440055	RPL21	0.906	0.184	0.46	0.313	0.126	11	13	74134847	26723694	NA	trans	8.48e-10
ILMN_1705183	ILMN_1723035	0.517	0	MPO	OLR1	0.953	0.194	0.454	0.282	0.169	17	12	56347641	10311172	NA	trans	9e-10
ILMN_1696843	ILMN_2070052	0.512	0	LOC613037	LOC613037	0.997	0.203	0.324	0.455	0.162	16	16	30235922	30234500	1422	cis	9.05e-10
ILMN_2060413	ILMN_1659227	0.415	0	CD24	CD79A	0.877	0.179	0.405	0.315	0.199	Y	19	21152795	42383286	NA	trans	9.61e-10
ILMN_2096372	ILMN_1709348	0.742	0	ALDH1A1	ALDH1A1	1	0.205	0.327	0.293	0.107	9	9	75515913	75520916	5003	cis	1.07e-09
ILMN_1726589	ILMN_1664922	0.391	0	CD248	FLNB	0.852	0.175	0.318	0.533	0.178	11	3	66082065	58132673	NA	trans	1.12e-09
ILMN_2248589	ILMN_2208495	-0.003	0.911	DHX40	LASS5	-0.74	0.152	0.343	0.927	0.199	17	12	55040123	48810125	NA	trans	1.12e-09
ILMN_1666192	ILMN_1730054	-0.031	0.191	DCTN5	GSTT1	-0.452	0.093	0.962	0.776	0.112	16	22	23588370	22706376	NA	trans	1.17e-09
ILMN_1709800	ILMN_1805377	0.692	0	POMZP3	ZP3	0.747	0.154	0.501	0.319	0.11	7	7	76247594	75909276	338318	cis	1.23e-09
ILMN_2095653	ILMN_2334242	-0.429	0	AFMID	CREB1	-0.916	0.189	0.667	0.441	0.13	17	2	73715232	208171507	NA	trans	1.26e-09
ILMN_2120982	ILMN_1761551	-0.005	0.823	ALG11	FAT4	-0.551	0.114	0.999	0.296	0.189	13	4	51501736	126632190	NA	trans	1.34e-09
ILMN_2387680	ILMN_1804935	0.716	0	VNN3	VNN3	1	0.207	0.694	0.261	0.085	6	6	133087707	133085777	1930	cis	1.36e-09
ILMN_1813314	ILMN_1796179	0.651	0	HIST1H2BK	HIST1H2BK	0.858	0.178	0.377	0.252	0.143	6	6	27222496	27214075	8421	cis	1.43e-09
ILMN_1676924	ILMN_2319000	0.53	0	CD247	MATK	1	0.208	0.668	0.308	0.133	1	19	165666606	3777979	NA	trans	1.53e-09
ILMN_2319910	ILMN_2213136	0.54	0	DGKA	LEF1	1	0.208	0.336	0.368	0.167	12	4	54633446	109188515	NA	trans	1.53e-09
ILMN_1784216	ILMN_1719622	0.052	0.029	KRTAP19-6	RABEP1	0.845	0.176	0.256	0.985	0.224	21	17	31914049	5228982	NA	trans	1.58e-09
ILMN_1806056	ILMN_1705183	0.656	0	CEACAM8	MPO	0.835	0.174	0.252	0.454	0.13	19	17	47776394	56347641	NA	trans	1.6e-09
ILMN_1661266	ILMN_1697499	-0.373	0	HLA-DQB1	HLA-DRB5	-0.667	0.139	0.718	0.748	0.1	6	6	32736001	32593374	142627	cis	1.6e-09
ILMN_1676924	ILMN_1793549	0.458	0	CD247	PTPN4	0.954	0.199	0.668	0.375	0.136	1	2	165666606	120451383	NA	trans	1.64e-09
ILMN_1726589	ILMN_2213136	0.505	0	CD248	LEF1	0.895	0.187	0.318	0.368	0.178	11	4	66082065	109188515	NA	trans	1.7e-09
ILMN_1897741	ILMN_1757106	0.413	0	HS.137971	2006-03-01	0.895	0.188	0.624	0.363	0.151	5	5	10490848	10435017	55831	cis	1.93e-09
ILMN_1676528	ILMN_2307025	0.039	0.105	BTN3A2	CPNE1	0.437	0.092	0.999	0.999	0.096	6	20	26378113	34214540	NA	trans	2.03e-09
ILMN_2334242	ILMN_2051900	0.69	0	CREB1	EID2B	1	0.211	0.441	0.301	0.109	2	19	208171507	44713911	NA	trans	2.14e-09
ILMN_1791052	ILMN_1778347	0.03	0.209	FKBPL	NUDT2	0.895	0.189	0.292	0.96	0.222	6	9	32204760	34333384	NA	trans	2.19e-09
ILMN_1743145	ILMN_2310703	-0.04	0.095	ERAP2	RPS26L	-0.445	0.094	0.999	0.924	0.1	5	13	96274820	99990206	NA	trans	2.2e-09
ILMN_1704985	ILMN_2201966	-0.017	0.476	CYP27A1	N4BP1	-0.43	0.091	0.999	0.836	0.106	2	16	219387910	48572789	NA	trans	2.3e-09
ILMN_1658624	ILMN_1760315	0.528	0	UBXN6	VWCE	0.789	0.167	0.381	0.643	0.117	19	11	4445564	61025893	NA	trans	2.31e-09
ILMN_1723684	ILMN_1696463	-0.048	0.046	DARC	SPI1	0.628	0.133	0.326	0.906	0.205	1	11	157442608	47376454	NA	trans	2.34e-09
ILMN_1654151	ILMN_1704291	0.114	0	COX6C	LOC645317	0.986	0.209	0.288	0.512	0.293	8	1	100973328	15803612	NA	trans	2.39e-09
ILMN_2060413	ILMN_2366212	0.44	0	CD24	CD79B	0.888	0.189	0.405	0.281	0.203	Y	17	21152795	62006098	NA	trans	2.62e-09
ILMN_2060413	ILMN_1785175	0.425	0	CD24	SWAP70	1	0.213	0.405	0.295	0.213	Y	11	21152795	9729342	NA	trans	2.67e-09
ILMN_1656868	ILMN_1696843	0.535	0	LOC23117	LOC613037	1	0.213	0.427	0.324	0.16	16	16	21321256	30235922	8914666	cis	2.67e-09
ILMN_1680453	ILMN_2193233	0.612	0	ITM2C	MGC29506	1	0.213	0.331	0.275	0.165	2	5	231451910	138751302	NA	trans	2.67e-09
ILMN_1716276	ILMN_2055781	0.623	0	CCL4L2	KLRF1	0.849	0.181	0.265	0.507	0.129	17	12	31664916	9888803	NA	trans	2.72e-09
ILMN_2336133	ILMN_1738369	-0.211	0	SULT1A4	TUFM	-0.558	0.119	0.715	0.949	0.104	16	16	29382990	28761848	621142	cis	2.74e-09
ILMN_2186678	ILMN_1805992	-0.017	0.476	C6ORF211	KIAA1598	-0.844	0.18	0.283	0.89	0.232	6	10	151790834	118634571	NA	trans	2.75e-09
ILMN_1681016	ILMN_2336133	-0.184	0	SPNS1	SULT1A4	-0.838	0.179	0.619	0.715	0.145	16	16	28903301	29382990	479689	cis	2.85e-09
ILMN_2162972	ILMN_1801387	0.336	0	LYZ	YEATS4	1	0.214	0.911	0.366	0.147	12	12	68033815	68070407	36592	cis	2.97e-09
ILMN_2319000	ILMN_2395981	0.591	0	MATK	PYHIN1	1	0.214	0.308	0.302	0.172	19	1	3777979	157181386	NA	trans	2.97e-09
ILMN_1743145	ILMN_1773313	-0.042	0.081	ERAP2	USMG5	-0.457	0.098	0.999	0.999	0.096	5	10	96274820	105154019	NA	trans	3.11e-09
ILMN_2334242	ILMN_2262275	0.595	0	CREB1	TRIM13	0.908	0.195	0.441	0.26	0.149	2	13	208171507	49473132	NA	trans	3.22e-09
ILMN_2144088	ILMN_1728467	0.048	0.045	FDFT1	GHITM	-0.586	0.126	0.999	0.351	0.184	8	10	11696361	85902336	NA	trans	3.31e-09
ILMN_2055781	ILMN_2395981	0.52	0	KLRF1	PYHIN1	0.938	0.202	0.507	0.302	0.153	12	1	9888803	157181386	NA	trans	3.42e-09
ILMN_2307025	ILMN_1757467	-0.103	0	CPNE1	H1F0	-0.45	0.097	0.999	0.738	0.106	20	22	34214540	36533168	NA	trans	3.5e-09
ILMN_1666078	ILMN_1820787	-0.05	0.036	HLA-H	HS.573264	-0.436	0.094	0.742	0.852	0.12	6	6	29859670	26582548	3277122	cis	3.51e-09
ILMN_1810274	ILMN_2077504	0.028	0.245	HOXB2	RNF160	-0.445	0.096	0.999	0.999	0.101	17	21	46620338	29222700	NA	trans	3.56e-09
ILMN_2047856	ILMN_2383306	-0.048	0.046	EFHA2	GPATCH4	-0.774	0.167	0.285	0.999	0.204	8	1	17024255	156564614	NA	trans	3.57e-09
ILMN_1739942	ILMN_1824554	0.013	0.598	FAM117B	HS.204736	-1	0.216	0.848	0.276	0.268	2	8	203342628	32271745	NA	trans	3.66e-09
ILMN_1714895	ILMN_1679837	-0.062	0.01	LOC260340	SGPP1	-0.995	0.215	0.476	0.335	0.3	11	14	109281994	64153040	NA	trans	3.69e-09
ILMN_1661770	ILMN_1696463	0.067	0.005	JMJD2C	SPI1	0.756	0.164	0.328	0.906	0.195	9	11	7165007	47376454	NA	trans	4.03e-09
ILMN_1743145	ILMN_1758623	-0.015	0.536	ERAP2	HIST1H2BD	0.433	0.094	0.999	0.829	0.109	5	6	96274820	26158384	NA	trans	4.1e-09
ILMN_2050023	ILMN_1739586	0.045	0.059	CCDC23	FEZ2	-0.437	0.095	0.978	0.842	0.112	1	2	43045619	36779555	NA	trans	4.22e-09
ILMN_1722492	ILMN_2162972	-0.446	0	DUSP19	LYZ	-0.767	0.167	0.367	0.911	0.115	2	12	183672674	68033815	NA	trans	4.37e-09
ILMN_1757467	ILMN_1805992	0.155	0	H1F0	KIAA1598	0.523	0.114	0.738	0.89	0.11	22	10	36533168	118634571	NA	trans	4.48e-09
ILMN_1804854	ILMN_1726516	0.204	0	CTNNA1	SCRIB	0.793	0.173	0.999	0.377	0.151	5	8	138260394	144945130	NA	trans	4.57e-09
ILMN_1715963	ILMN_1690077	0.516	0	FBXO7	PPM1A	0.889	0.194	0.431	0.273	0.173	22	14	31201300	59819219	NA	trans	4.6e-09
ILMN_1668277	ILMN_2144088	-0.006	0.809	BLK	FDFT1	-0.809	0.177	0.358	0.999	0.193	8	8	11420520	11696361	275841	cis	4.86e-09
ILMN_1792152	ILMN_1678522	0.012	0.626	CCDC135	LOC644934	0.662	0.145	0.36	0.896	0.189	16	15	56322460	62672248	NA	trans	4.98e-09
ILMN_1815306	ILMN_2202940	0.245	0	AP2A1	CHPT1	0.916	0.201	0.516	0.475	0.187	19	12	50310094	100641642	NA	trans	5.18e-09
ILMN_1815306	ILMN_2370872	0.226	0	AP2A1	GRINA	0.651	0.143	0.516	0.999	0.12	19	8	50310094	145067435	NA	trans	5.3e-09
ILMN_1757636	ILMN_1719064	0.025	0.293	C5ORF35	KCTD10	-0.45	0.099	0.999	0.999	0.101	5	12	56210793	109886624	NA	trans	5.48e-09
ILMN_1704985	ILMN_2180866	0.006	0.794	CYP27A1	RPS26P11	0.427	0.094	0.999	0.929	0.102	2	X	219387910	71181176	NA	trans	5.56e-09
ILMN_2102721	ILMN_1705183	0.664	0	DEFA1B	MPO	0.754	0.166	0.286	0.454	0.127	8	17	6856674	56347641	NA	trans	5.57e-09
ILMN_1659227	ILMN_1811049	0.559	0	CD79A	POU2AF1	0.975	0.215	0.315	0.351	0.168	19	11	42383286	110728486	NA	trans	5.76e-09
ILMN_1707088	ILMN_1715169	-0.075	0.002	DENND2D	HLA-DRB1	-0.825	0.182	0.499	0.816	0.17	1	6	111730014	32654825	NA	trans	5.82e-09
ILMN_2118663	ILMN_2383306	-0.003	0.899	ERV3	GPATCH4	0.435	0.096	0.999	0.999	0.099	7	1	64089138	156564614	NA	trans	5.86e-09
ILMN_1716276	ILMN_2395981	0.608	0	CCL4L2	PYHIN1	0.956	0.211	0.265	0.302	0.174	17	1	31664916	157181386	NA	trans	5.88e-09
ILMN_1745116	ILMN_2064132	0.149	0	ABHD12	NANP	0.847	0.187	0.809	0.473	0.163	20	20	25287490	25543104	255614	cis	5.91e-09
ILMN_1670841	ILMN_1686160	-0.052	0.029	CPNE1	LOC440309	-0.697	0.154	0.966	0.391	0.171	20	15	34214120	91221087	NA	trans	6.01e-09
ILMN_1776939	ILMN_2309180	-0.097	0	MS4A1	SMARCD3	-1	0.221	0.397	0.355	0.308	11	7	59986333	150936151	NA	trans	6.04e-09
ILMN_2162972	ILMN_2348403	-0.082	0.001	LYZ	VRK3	0.677	0.15	0.911	0.271	0.237	12	19	68033815	55176034	NA	trans	6.38e-09
ILMN_1704985	ILMN_1719064	0.044	0.066	CYP27A1	KCTD10	0.442	0.098	0.999	0.999	0.096	2	12	219387910	109886624	NA	trans	6.48e-09
ILMN_1793770	ILMN_1810436	-0.059	0.014	DNAJB6	DNAJC27	-0.992	0.22	0.59	0.545	0.211	7	2	156902552	25166695	NA	trans	6.51e-09
ILMN_1684255	ILMN_1695058	0.41	0	MYL4	SLC38A5	1	0.222	0.474	0.428	0.168	17	X	42654822	48202134	NA	trans	6.65e-09
ILMN_2055781	ILMN_1708041	0.52	0	KLRF1	PLEKHF1	1	0.222	0.507	0.334	0.149	12	19	9888803	30166200	NA	trans	6.65e-09
ILMN_1739942	ILMN_1754553	-0.071	0.003	FAM117B	MED19	0.572	0.127	0.848	0.386	0.193	2	11	203342628	57471401	NA	trans	6.67e-09
ILMN_1803907	ILMN_2341815	-0.045	0.061	HOXC5	TFG	-0.58	0.129	0.447	0.933	0.156	12	3	52714943	100467642	NA	trans	6.92e-09
ILMN_1704985	ILMN_1791912	-0.028	0.248	CYP27A1	SIDT2	-0.418	0.093	0.999	0.839	0.105	2	11	219387910	116573261	NA	trans	6.97e-09
ILMN_2120982	ILMN_1707763	0.005	0.831	ALG11	ST7	0.534	0.119	0.999	0.282	0.192	13	7	51501736	116616642	NA	trans	7.21e-09
ILMN_1813836	ILMN_1798654	0.137	0	DARS	MCM6	1	0.223	0.399	0.591	0.227	2	2	136664886	136598167	66719	cis	7.32e-09
ILMN_2399769	ILMN_1671260	0.772	0	GPR177	GPR177	0.718	0.161	0.347	0.35	0.117	1	1	68603576	68611643	8067	cis	8.21e-09
ILMN_2376133	ILMN_2327276	0.227	0	KIAA1191	STAU1	0.99	0.223	0.425	0.391	0.241	5	20	175773149	47730151	NA	trans	9.02e-09
ILMN_1653469	ILMN_2189933	0.147	0	RPL12	RPL36AL	0.936	0.211	0.466	0.323	0.272	9	14	130213016	50085787	NA	trans	9.16e-09
ILMN_1896277	ILMN_1778360	0.013	0.597	HS.385516	PYGB	0.642	0.145	0.395	0.999	0.169	10	20	122935164	25226301	NA	trans	9.53e-09
ILMN_1664464	ILMN_1701237	0.397	0	PTGDS	SH2D1B	0.788	0.178	0.502	0.551	0.136	9	1	138994544	162365598	NA	trans	9.56e-09
ILMN_2319000	ILMN_1708041	0.69	0	MATK	PLEKHF1	1	0.226	0.308	0.334	0.124	19	19	3777979	30166200	26388221	cis	9.65e-09
ILMN_2127722	ILMN_1805992	-0.071	0.003	FAM174A	KIAA1598	-0.424	0.096	0.999	0.89	0.099	5	10	99899217	118634571	NA	trans	1e-08
ILMN_2127722	ILMN_2228180	0.009	0.701	FAM174A	MSRA	-0.41	0.093	0.999	0.772	0.112	5	8	99899217	10323581	NA	trans	1.04e-08
ILMN_2086222	ILMN_1804854	0.091	0	BRWD2	CTNNA1	0.431	0.098	0.999	0.999	0.092	10	5	122639507	138260394	NA	trans	1.09e-08
ILMN_1691071	ILMN_1785175	0.615	0	FCRLA	SWAP70	0.888	0.202	0.394	0.295	0.141	1	11	159950596	9729342	NA	trans	1.1e-08
ILMN_1881081	ILMN_1678934	-0.014	0.566	HS.571151	POLR1E	-0.971	0.221	0.747	0.424	0.221	6	9	26335216	37489312	NA	trans	1.11e-08
ILMN_1719064	ILMN_1805992	-0.001	0.964	KCTD10	KIAA1598	-0.426	0.097	0.999	0.89	0.104	12	10	109886624	118634571	NA	trans	1.12e-08
ILMN_1679357	ILMN_1705183	0.667	0	DEFA1B	MPO	0.753	0.172	0.274	0.454	0.13	8	17	6855183	56347641	NA	trans	1.2e-08
ILMN_1738220	ILMN_2205322	0.537	0	TREML3	TREML4	0.801	0.183	0.343	0.503	0.137	6	6	41284426	41313769	29343	cis	1.2e-08
ILMN_1704985	ILMN_2352121	-0.061	0.01	CYP27A1	NT5C3	0.411	0.094	0.999	0.683	0.124	2	7	219387910	33055350	NA	trans	1.23e-08
ILMN_1757636	ILMN_1765332	0.03	0.212	C5ORF35	TIMM10	0.437	0.1	0.999	0.999	0.097	5	11	56210793	57296016	NA	trans	1.24e-08
ILMN_1743145	ILMN_1808238	0.012	0.612	ERAP2	RBPMS2	0.419	0.096	0.999	0.753	0.112	5	15	96274820	65032145	NA	trans	1.27e-08
ILMN_1760222	ILMN_1800733	-0.05	0.037	C14ORF144	MANBA	-0.975	0.224	0.251	0.775	0.272	14	4	103780450	103771985	NA	trans	1.34e-08
ILMN_1716276	ILMN_1742026	0.554	0	CCL4L2	PYHIN1	0.914	0.21	0.265	0.378	0.175	17	1	31664916	157181319	NA	trans	1.35e-08
ILMN_2179837	ILMN_2383306	0.059	0.014	BANF1	GPATCH4	0.683	0.157	0.436	0.999	0.157	11	1	65527778	156564614	NA	trans	1.36e-08
ILMN_1671142	ILMN_2213136	-0.426	0	GPR68	LEF1	-1	0.23	0.306	0.368	0.219	14	4	91699107	109188515	NA	trans	1.37e-08
ILMN_1740633	ILMN_1701237	0.561	0	PRF1	SH2D1B	1	0.23	0.287	0.551	0.141	10	1	72357383	162365598	NA	trans	1.37e-08
ILMN_2101034	ILMN_1772459	-0.005	0.83	CAPN12	RPS23	0.443	0.102	0.332	0.999	0.172	19	5	43913036	81605044	NA	trans	1.4e-08
ILMN_2319000	ILMN_1742026	0.541	0	MATK	PYHIN1	0.951	0.219	0.308	0.378	0.168	19	1	3777979	157181319	NA	trans	1.41e-08
ILMN_2317364	ILMN_1820787	-0.028	0.236	CSN1S1	HS.573264	-0.89	0.205	0.373	0.852	0.209	4	6	70812094	26582548	NA	trans	1.42e-08
ILMN_1719064	ILMN_1796335	0.039	0.106	KCTD10	LPCAT2	0.429	0.099	0.999	0.954	0.098	12	16	109886624	54174433	NA	trans	1.47e-08
ILMN_1815205	ILMN_2348403	-0.037	0.126	LYZ	VRK3	0.706	0.163	0.921	0.271	0.229	12	19	68032310	55176034	NA	trans	1.48e-08
ILMN_1792075	ILMN_1743620	-0.041	0.086	CD22	RARRES1	-1	0.231	0.278	0.391	0.372	19	3	40529826	159911389	NA	trans	1.5e-08
ILMN_1798177	ILMN_1693401	-0.047	0.048	CHURC1	KLHL28	-0.779	0.18	0.999	0.25	0.219	14	14	64471249	45398316	19072933	cis	1.51e-08
ILMN_1676528	ILMN_1753164	0.047	0.049	BTN3A2	IPO8	0.411	0.095	0.999	0.999	0.095	6	12	26378113	30782258	NA	trans	1.52e-08
ILMN_1720059	ILMN_2067682	-0.018	0.446	HMBOX1	LOC401431	-0.761	0.176	0.999	0.255	0.221	8	7	28965044	149195971	NA	trans	1.53e-08
ILMN_1742230	ILMN_2096759	-0.056	0.018	BAZ1A	PSMC6	-0.955	0.221	0.34	0.331	0.352	14	14	35222191	52264011	17041820	cis	1.55e-08
ILMN_1723846	ILMN_1758548	0.048	0.043	FAM119B	NEK7	0.501	0.116	0.999	0.354	0.164	12	1	56462454	196555203	NA	trans	1.57e-08
ILMN_1659227	ILMN_1669497	0.596	0	CD79A	OSBPL10	0.911	0.211	0.315	0.31	0.161	19	3	42383286	31718961	NA	trans	1.58e-08
ILMN_1718266	ILMN_2209115	-0.053	0.028	DGKI	MAK	-1	0.232	0.384	0.318	0.347	7	6	137074852	10871282	NA	trans	1.63e-08
ILMN_1723116	ILMN_2307025	0.003	0.909	AMFR	CPNE1	-0.431	0.1	0.999	0.999	0.099	16	20	56395777	34214540	NA	trans	1.63e-08
ILMN_1713124	ILMN_1676924	0.443	0	AKR1C3	CD247	0.749	0.174	0.475	0.668	0.118	10	1	5137829	165666606	NA	trans	1.67e-08
ILMN_1743145	ILMN_1735712	0.014	0.559	ERAP2	KRT1	-0.413	0.096	0.999	0.751	0.114	5	12	96274820	53068865	NA	trans	1.69e-08
ILMN_1715169	ILMN_2391419	-0.001	0.971	HLA-DRB1	SYNE2	0.464	0.108	0.816	0.588	0.144	6	14	32654825	63762375	NA	trans	1.74e-08
ILMN_1790534	ILMN_1786328	0.483	0	MAP2K3	WDR40A	1	0.233	0.459	0.356	0.164	17	9	21159049	34076700	NA	trans	1.77e-08
ILMN_1844925	ILMN_1762103	-0.029	0.232	HS.583730	WDR48	-0.678	0.158	0.361	0.999	0.177	8	3	67214097	39111969	NA	trans	1.78e-08
ILMN_1740633	ILMN_1742026	0.59	0	PRF1	PYHIN1	0.853	0.199	0.287	0.378	0.154	10	1	72357383	157181319	NA	trans	1.82e-08
ILMN_1663119	ILMN_1723467	0.119	0	DSC2	ITGB1	0.985	0.23	0.256	0.434	0.335	18	10	26900109	33229489	NA	trans	1.85e-08
ILMN_1798177	ILMN_2122952	-0.02	0.411	CHURC1	CISD1	0.415	0.097	0.999	0.629	0.125	14	10	64471249	59707034	NA	trans	1.88e-08
ILMN_1874689	ILMN_1669833	-0.095	0	HS.554507	SH2B2	-0.911	0.213	0.313	0.472	0.288	9	7	126462570	101747579	NA	trans	1.89e-08
ILMN_2352563	ILMN_1853631	-0.089	0	CLDND1	HS.551137	-1	0.234	0.251	0.274	0.444	3	9	99717285	99703792	NA	trans	1.92e-08
ILMN_1708041	ILMN_2395981	0.613	0	PLEKHF1	PYHIN1	1	0.234	0.334	0.302	0.156	19	1	30166200	157181386	NA	trans	1.92e-08
ILMN_1757636	ILMN_1700652	0.037	0.124	C5ORF35	CHAD	0.512	0.12	0.999	0.331	0.171	5	17	56210793	48541947	NA	trans	1.98e-08
ILMN_1815306	ILMN_1806349	0.329	0	AP2A1	SLC6A8	1	0.235	0.516	0.261	0.234	19	X	50310094	152614922	NA	trans	2.09e-08
ILMN_1758728	ILMN_1773313	0.005	0.837	FANCG	USMG5	-0.434	0.102	0.561	0.999	0.132	9	10	35073949	105154019	NA	trans	2.09e-08
ILMN_1687213	ILMN_1745686	0.059	0.014	C8ORF13	MFHAS1	0.909	0.214	0.911	0.339	0.207	8	8	11316511	8785016	2531495	cis	2.16e-08
ILMN_1672113	ILMN_2402629	0.053	0.027	LOC441249	METTL9	0.933	0.22	0.272	0.352	0.379	7	16	67391004	21575541	NA	trans	2.23e-08
ILMN_2214278	ILMN_1755975	-0.006	0.81	ANKRD32	LOC646946	-0.657	0.155	0.926	0.311	0.201	5	5	94057160	45833311	48223849	cis	2.25e-08
ILMN_1745116	ILMN_2118663	0.049	0.041	ABHD12	ERV3	0.428	0.101	0.809	0.999	0.106	20	7	25287490	64089138	NA	trans	2.26e-08
ILMN_2376133	ILMN_1814156	-0.227	0	KIAA1191	PSMB7	-1	0.236	0.425	0.273	0.29	5	9	175773149	127115986	NA	trans	2.26e-08
ILMN_1745103	ILMN_1702120	0.369	0	CLEC1B	NDUFAF3	1	0.236	0.418	0.293	0.231	12	3	10147744	49032930	NA	trans	2.26e-08
ILMN_1754501	ILMN_2374692	-0.01	0.667	LOC339804	WAC	-0.415	0.098	0.944	0.787	0.113	2	10	61243769	28949297	NA	trans	2.29e-08
ILMN_1721762	ILMN_2341815	-0.009	0.699	IL18RAP	TFG	0.419	0.099	0.999	0.933	0.102	2	3	102435293	100467642	NA	trans	2.31e-08
ILMN_1742230	ILMN_2376133	0.163	0	BAZ1A	KIAA1191	0.934	0.221	0.34	0.425	0.272	14	5	35222191	175773149	NA	trans	2.38e-08
ILMN_1716276	ILMN_1823231	0.475	0	CCL4L2	HS.571502	0.841	0.199	0.265	0.468	0.181	17	8	31664916	60195858	NA	trans	2.38e-08
ILMN_1737195	ILMN_1797893	0.024	0.315	CENPK	PFAAP5	-0.414	0.098	0.999	0.948	0.102	5	13	64853096	31989252	NA	trans	2.39e-08
ILMN_1671171	ILMN_2162972	0.024	0.309	CECR2	LYZ	0.57	0.135	0.455	0.911	0.158	22	12	16412831	68033815	NA	trans	2.42e-08
ILMN_1739756	ILMN_2055781	0.495	0	KIR2DL4	KLRF1	0.889	0.211	0.371	0.507	0.143	19	12	67964	9888803	NA	trans	2.52e-08
ILMN_2371470	ILMN_2144088	0.01	0.69	C1ORF124	FDFT1	-0.476	0.113	0.447	0.999	0.151	1	8	229555436	11696361	NA	trans	2.53e-08
ILMN_1679919	ILMN_2216582	0.535	0	ASCC2	LYL1	0.799	0.19	0.467	0.383	0.135	22	19	30184657	13074680	NA	trans	2.61e-08
ILMN_1732296	ILMN_1793549	-0.416	0	ID3	PTPN4	-0.958	0.228	0.271	0.375	0.23	1	2	23757369	120451383	NA	trans	2.65e-08
ILMN_2383306	ILMN_1701441	-0.053	0.026	GPATCH4	LPAR1	-0.521	0.124	0.999	0.488	0.14	1	9	156564614	113636115	NA	trans	2.65e-08
ILMN_1698243	ILMN_1723467	0.035	0.146	C1ORF85	ITGB1	-0.705	0.168	0.76	0.434	0.199	1	10	156262580	33229489	NA	trans	2.71e-08
ILMN_1661432	ILMN_1736548	-0.002	0.922	NUP43	PHACTR4	0.407	0.097	0.918	0.697	0.122	6	1	150087211	28699120	NA	trans	2.72e-08
ILMN_1778536	ILMN_1691071	0.529	0	BTLA	FCRLA	0.822	0.196	0.354	0.394	0.154	3	1	113672763	159950596	NA	trans	2.74e-08
ILMN_1656868	ILMN_2147105	0.334	0	LOC23117	LOC440348	0.889	0.212	0.427	0.501	0.175	16	16	21321256	72982993	51661737	cis	2.75e-08
ILMN_1732296	ILMN_1740633	-0.448	0	ID3	PRF1	-1	0.239	0.271	0.287	0.253	1	10	23757369	72357383	NA	trans	2.86e-08
ILMN_1659227	ILMN_1785175	0.54	0	CD79A	SWAP70	1	0.239	0.315	0.295	0.193	19	11	42383286	9729342	NA	trans	2.86e-08
ILMN_2325574	ILMN_1805590	0.021	0.383	CASC4	LSM8	0.928	0.222	0.354	0.465	0.298	15	7	42493788	117619757	NA	trans	2.91e-08
ILMN_1743032	ILMN_1774604	0.184	0	CTSS	PNKD	1	0.24	0.658	0.645	0.16	1	2	150702910	218919403	NA	trans	3.09e-08
ILMN_1715963	ILMN_1669286	0.411	0	FBXO7	YWHAZ	0.929	0.223	0.431	0.385	0.179	22	8	31201300	102034678	NA	trans	3.1e-08
ILMN_1719064	ILMN_1800733	0.003	0.908	KCTD10	MANBA	-0.403	0.097	0.999	0.775	0.111	12	4	109886624	103771985	NA	trans	3.26e-08
ILMN_1757636	ILMN_1749368	-0.055	0.021	C5ORF35	HIST1H3H	-0.648	0.156	0.999	0.267	0.198	5	6	56210793	27777958	NA	trans	3.27e-08
ILMN_1743032	ILMN_2395981	-0.099	0	CTSS	PYHIN1	-1	0.241	0.658	0.302	0.259	1	1	150702910	157181386	6478476	cis	3.33e-08
ILMN_1723116	ILMN_2304020	-0.044	0.063	AMFR	GRXCR2	-0.626	0.151	0.999	0.304	0.186	16	5	56395777	145239307	NA	trans	3.39e-08
ILMN_1670841	ILMN_1866954	0.026	0.271	CPNE1	HS.71947	-0.501	0.121	0.966	0.437	0.159	20	6	34214120	83136909	NA	trans	3.47e-08
ILMN_1790978	ILMN_2180866	0.021	0.381	ATG7	RPS26P11	0.732	0.177	0.376	0.929	0.186	3	X	11571483	71181176	NA	trans	3.54e-08
ILMN_2055781	ILMN_1792389	0.564	0	KLRF1	RNF165	0.763	0.185	0.507	0.349	0.13	12	18	9888803	42294242	NA	trans	3.72e-08
ILMN_1881081	ILMN_1736303	0.034	0.161	HS.571151	KCNV1	-0.947	0.23	0.747	0.283	0.28	6	8	26335216	111048766	NA	trans	3.83e-08
ILMN_1671565	ILMN_1707585	-0.033	0.169	RNASET2	SLC46A2	-0.601	0.146	0.999	0.312	0.184	6	9	167263060	114681119	NA	trans	3.85e-08
ILMN_1722492	ILMN_1815205	-0.34	0	DUSP19	LYZ	-0.917	0.223	0.367	0.921	0.14	2	12	183672674	68032310	NA	trans	3.92e-08
ILMN_2171596	ILMN_2162972	-0.05	0.037	LOC441257	LYZ	-0.74	0.18	0.343	0.911	0.192	7	12	72134243	68033815	NA	trans	3.94e-08
ILMN_1659075	ILMN_1857017	0.25	0	HLA-DOA	HS.551538	0.986	0.24	0.252	0.306	0.343	6	7	33080184	2258027	NA	trans	3.99e-08
ILMN_1734707	ILMN_1721339	-0.022	0.358	CHST13	ZNF276	0.558	0.136	0.999	0.281	0.199	3	16	126262040	88333486	NA	trans	4.08e-08
ILMN_2118663	ILMN_2162972	-0.021	0.378	ERV3	LYZ	-0.402	0.098	0.999	0.911	0.101	7	12	64089138	68033815	NA	trans	4.1e-08
ILMN_1661646	ILMN_1691071	0.699	0	BANK1	FCRLA	0.738	0.18	0.28	0.394	0.132	4	1	103214492	159950596	NA	trans	4.13e-08
ILMN_1715169	ILMN_1682717	-0.096	0	HLA-DRB1	IER3	-0.663	0.162	0.816	0.588	0.143	6	6	32654825	30819173	1835652	cis	4.27e-08
ILMN_2376133	ILMN_2209027	0.02	0.415	KIAA1191	RPS26	0.597	0.146	0.425	0.946	0.163	5	12	175773149	54722494	NA	trans	4.33e-08
ILMN_1665457	ILMN_1773313	0.039	0.102	CLEC4C	USMG5	0.425	0.104	0.477	0.999	0.138	12	10	7898956	105154019	NA	trans	4.38e-08
ILMN_1784207	ILMN_1786328	0.604	0	C1ORF128	WDR40A	0.829	0.203	0.289	0.356	0.154	1	9	23986959	34076700	NA	trans	4.43e-08
ILMN_1713124	ILMN_1740633	0.54	0	AKR1C3	PRF1	0.93	0.228	0.475	0.287	0.155	10	10	5137829	72357383	67219554	cis	4.52e-08
ILMN_1704985	ILMN_1654001	-0.017	0.487	CYP27A1	SMC6	-0.391	0.096	0.999	0.832	0.105	2	2	219387910	17708749	201679161	cis	4.64e-08
ILMN_1671142	ILMN_2079655	0.238	0	GPR68	KLRB1	0.984	0.242	0.306	0.378	0.284	14	12	91699107	9751108	NA	trans	4.78e-08
ILMN_2230035	ILMN_1767612	0.462	0	BBS2	BBS2	1	0.246	0.485	0.624	0.125	16	16	55076072	55076248	176	cis	4.8e-08
ILMN_1667232	ILMN_2082593	0.685	0	KIR2DL3	KIR3DL3	0.762	0.188	0.308	0.31	0.142	19	19	55264353	59939601	4675248	cis	5.05e-08
ILMN_1743032	ILMN_1805992	0.168	0	CTSS	KIAA1598	0.583	0.144	0.658	0.89	0.117	1	10	150702910	118634571	NA	trans	5.15e-08
ILMN_1782788	ILMN_1671686	0.376	0	CSDA	EPB49	1	0.247	0.36	0.258	0.262	12	8	10743268	21995783	NA	trans	5.15e-08
ILMN_1798177	ILMN_1745703	-0.049	0.042	CHURC1	CORO2A	-0.643	0.159	0.999	0.255	0.204	14	9	64471249	99974773	NA	trans	5.25e-08
ILMN_1734707	ILMN_1684628	0.01	0.682	CHST13	ZFP90	0.4	0.099	0.999	0.788	0.109	3	16	126262040	67158424	NA	trans	5.34e-08
ILMN_1715169	ILMN_1714438	-0.029	0.229	HLA-DRB1	MUTYH	-0.939	0.233	0.816	0.274	0.255	6	1	32654825	45795061	NA	trans	5.58e-08
ILMN_1796165	ILMN_1786328	0.647	0	GLRX5	WDR40A	0.81	0.201	0.258	0.356	0.15	14	9	95080536	34076700	NA	trans	5.58e-08
ILMN_2165289	ILMN_1705183	0.663	0	DEFA3	MPO	0.729	0.181	0.263	0.454	0.136	8	17	6875765	56347641	NA	trans	5.63e-08
ILMN_2094396	ILMN_2113535	0.065	0.007	LRRC8C	PCYOX1	0.812	0.202	0.792	0.399	0.194	1	2	89952665	70360269	NA	trans	5.82e-08
ILMN_1737195	ILMN_1721762	0.006	0.809	CENPK	IL18RAP	-0.414	0.103	0.999	0.999	0.098	5	2	64853096	102435293	NA	trans	5.83e-08
ILMN_1752451	ILMN_1773313	0.002	0.945	CTSH	USMG5	0.418	0.104	0.279	0.999	0.185	15	10	79214370	105154019	NA	trans	5.84e-08
ILMN_1788462	ILMN_1702396	0.19	0	AMD1	PACSIN2	0.988	0.246	0.351	0.332	0.301	6	22	111216560	41595886	NA	trans	5.91e-08
ILMN_1691071	ILMN_1776939	0.45	0	FCRLA	MS4A1	0.988	0.246	0.394	0.397	0.177	1	11	159950596	59986333	NA	trans	5.91e-08
ILMN_1716276	ILMN_1708041	0.591	0	CCL4L2	PLEKHF1	1	0.249	0.265	0.334	0.176	17	19	31664916	30166200	NA	trans	5.92e-08
ILMN_1806692	ILMN_2367215	0.232	0	HEXB	PRCP	0.95	0.237	0.439	0.306	0.262	5	11	74052085	82535584	NA	trans	6.11e-08
ILMN_2365091	ILMN_1777061	-0.146	0	FCAR	ZSWIM6	-0.977	0.244	0.31	0.309	0.349	19	5	60077542	60877457	NA	trans	6.23e-08
ILMN_1721762	ILMN_1671565	-0.034	0.154	IL18RAP	RNASET2	-0.408	0.102	0.999	0.999	0.096	2	6	102435293	167263060	NA	trans	6.33e-08
ILMN_1796832	ILMN_2336133	0.004	0.871	MGC22014	SULT1A4	-1	0.25	0.355	0.715	0.255	2	16	74125278	29382990	NA	trans	6.33e-08
ILMN_1874689	ILMN_1701237	0.486	0	HS.554507	SH2D1B	0.842	0.211	0.313	0.551	0.15	9	1	126462570	162365598	NA	trans	6.59e-08
ILMN_1659227	ILMN_1748123	0.423	0	CD79A	KLHL14	0.786	0.197	0.315	0.481	0.177	19	18	42383286	30253138	NA	trans	6.61e-08
ILMN_1797893	ILMN_2304495	0.04	0.091	PFAAP5	PPP1R1B	0.59	0.148	0.948	0.416	0.161	13	17	31989252	35046082	NA	trans	6.71e-08
ILMN_1778536	ILMN_1669881	0.409	0	BTLA	TSPAN13	0.817	0.205	0.354	0.342	0.203	3	7	113672763	16789855	NA	trans	6.74e-08
ILMN_1806056	ILMN_1751625	0.595	0	CEACAM8	MS4A3	1	0.251	0.252	0.273	0.198	19	11	47776394	59586547	NA	trans	6.77e-08
ILMN_1753745	ILMN_1855198	0.047	0.049	HDDC2	HS.334275	0.98	0.246	0.44	0.304	0.33	6	11	125638766	96635746	NA	trans	6.78e-08
ILMN_1794364	ILMN_1708041	0.542	0	CTSW	PLEKHF1	0.733	0.184	0.53	0.334	0.136	11	19	65407708	30166200	NA	trans	6.79e-08
ILMN_1751956	ILMN_2310703	0.057	0.018	MGST3	RPS26L	0.525	0.132	0.549	0.924	0.137	1	13	163887894	99990206	NA	trans	6.97e-08
ILMN_2399174	ILMN_1809433	-0.167	0	TRAK1	XBP1	-1	0.252	0.371	0.33	0.304	3	22	42217457	27520966	NA	trans	7.24e-08
ILMN_1800354	ILMN_1805992	0.374	0	CST3	KIAA1598	0.599	0.151	0.54	0.89	0.105	20	10	23614554	118634571	NA	trans	7.28e-08
ILMN_1810274	ILMN_1806320	0.031	0.199	HOXB2	PPFIBP1	0.801	0.202	0.999	0.286	0.21	17	12	46620338	27679157	NA	trans	7.33e-08
ILMN_1796335	ILMN_1800253	-0.075	0.002	LPCAT2	ZNF711	-0.836	0.211	0.954	0.346	0.19	16	X	54174433	84414505	NA	trans	7.43e-08
ILMN_2214278	ILMN_1722276	-0.017	0.487	ANKRD32	PAFAH1B1	0.808	0.204	0.926	0.276	0.234	5	17	94057160	2535219	NA	trans	7.47e-08
ILMN_1732296	ILMN_2055781	-0.337	0	ID3	KLRF1	-1	0.253	0.271	0.507	0.229	1	12	23757369	9888803	NA	trans	7.73e-08
ILMN_1757636	ILMN_1721765	-0.019	0.425	C5ORF35	LOC150763	-0.644	0.163	0.999	0.278	0.201	5	2	56210793	96052670	NA	trans	7.79e-08
ILMN_1671171	ILMN_1815205	-0.005	0.82	CECR2	LYZ	0.557	0.141	0.455	0.921	0.161	22	12	16412831	68032310	NA	trans	7.8e-08
ILMN_2120982	ILMN_1745103	-0.007	0.775	ALG11	CLEC1B	0.47	0.119	0.999	0.418	0.155	13	12	51501736	10147744	NA	trans	7.83e-08
ILMN_1676528	ILMN_2077504	0.026	0.275	BTN3A2	RNF160	0.383	0.097	0.999	0.999	0.095	6	21	26378113	29222700	NA	trans	7.87e-08
ILMN_1800354	ILMN_1765332	0.039	0.101	CST3	TIMM10	0.461	0.117	0.54	0.999	0.132	20	11	23614554	57296016	NA	trans	8.14e-08
ILMN_2191681	ILMN_1704291	-0.365	0	CHCHD2	LOC645317	-0.658	0.167	0.754	0.512	0.119	7	1	56169372	15803612	NA	trans	8.14e-08
ILMN_1753164	ILMN_1813590	-0.015	0.531	IPO8	KIAA1026	-0.772	0.196	0.999	0.252	0.224	12	1	30782258	14798152	NA	trans	8.19e-08
ILMN_2208495	ILMN_2045975	0.006	0.814	LASS5	ORMDL1	-0.575	0.146	0.927	0.403	0.172	12	2	48810125	190343639	NA	trans	8.2e-08
ILMN_1791585	ILMN_1694539	-0.003	0.896	LOC653353	MAP3K6	-0.953	0.242	0.388	0.272	0.383	9	1	42706969	27681790	NA	trans	8.22e-08
ILMN_2064132	ILMN_1696463	-0.036	0.135	NANP	SPI1	-0.571	0.145	0.473	0.906	0.154	20	11	25543104	47376454	NA	trans	8.22e-08
ILMN_1706268	ILMN_2395981	0.46	0	PTGDR	PYHIN1	1	0.254	0.318	0.302	0.223	14	1	51812612	157181386	NA	trans	8.25e-08
ILMN_1668277	ILMN_1715680	-0.058	0.015	BLK	NEIL2	-0.944	0.24	0.358	0.682	0.237	8	8	11420520	11681958	261438	cis	8.38e-08
ILMN_2327276	ILMN_1668540	0.225	0	STAU1	ZNHIT6	0.94	0.239	0.391	0.324	0.271	20	1	47730151	86118751	NA	trans	8.39e-08
ILMN_1749368	ILMN_1810274	0.014	0.548	HIST1H3H	HOXB2	-0.794	0.202	0.267	0.999	0.227	6	17	27777958	46620338	NA	trans	8.47e-08
ILMN_2307025	ILMN_1783120	-0.067	0.005	CPNE1	SLMAP	-0.597	0.152	0.999	0.318	0.176	20	3	34214540	57888082	NA	trans	8.58e-08
ILMN_1676924	ILMN_1740633	0.563	0	CD247	PRF1	0.856	0.218	0.668	0.287	0.123	1	10	165666606	72357383	NA	trans	8.62e-08
ILMN_2050023	ILMN_1839665	0.027	0.256	CCDC23	HS.559665	0.53	0.135	0.978	0.463	0.149	1	1	43045619	65286682	22241063	cis	8.64e-08
ILMN_1823231	ILMN_1793549	0.409	0	HS.571502	PTPN4	0.793	0.202	0.468	0.375	0.168	8	2	60195858	120451383	NA	trans	8.65e-08
ILMN_1815306	ILMN_1671686	0.341	0	AP2A1	EPB49	1	0.255	0.516	0.258	0.231	19	8	50310094	21995783	NA	trans	8.8e-08
ILMN_1676880	ILMN_2238928	0.011	0.631	CORO2B	RAD51C	0.811	0.207	0.294	0.999	0.213	15	17	66806937	54153148	NA	trans	8.93e-08
ILMN_2225144	ILMN_1741371	0.047	0.049	EIF4E3	TMEM8	0.939	0.24	0.305	0.627	0.27	3	16	71814976	362151	NA	trans	9.13e-08
ILMN_2352023	ILMN_2310703	-0.022	0.362	RIPK5	RPS26L	0.395	0.101	0.999	0.924	0.103	1	13	203378372	99990206	NA	trans	9.2e-08
ILMN_1753164	ILMN_1654663	0.016	0.492	IPO8	LOC642843	0.7	0.179	0.999	0.292	0.201	12	17	30782258	68759023	NA	trans	9.21e-08
ILMN_2370872	ILMN_1793549	-0.041	0.083	GRINA	PTPN4	-0.563	0.144	0.999	0.375	0.164	8	2	145067435	120451383	NA	trans	9.24e-08
ILMN_1713892	ILMN_1791912	0.236	0	C4ORF34	SIDT2	0.617	0.158	0.621	0.839	0.117	4	11	39553200	116573261	NA	trans	9.42e-08
ILMN_1753164	ILMN_1772286	0.005	0.84	IPO8	OCIAD2	-0.492	0.126	0.999	0.385	0.163	12	4	30782258	48887559	NA	trans	9.43e-08
ILMN_2120982	ILMN_1719064	-0.014	0.548	ALG11	KCTD10	-0.406	0.104	0.999	0.999	0.097	13	12	51501736	109886624	NA	trans	9.47e-08
ILMN_1721762	ILMN_1741165	0.145	0	IL18RAP	SLC11A1	0.445	0.114	0.999	0.406	0.139	2	2	102435293	218968130	116532837	cis	9.48e-08
ILMN_1765332	ILMN_2397230	0.019	0.433	TIMM10	USP16	0.519	0.133	0.999	0.416	0.156	11	21	57296016	29348045	NA	trans	9.53e-08
ILMN_1697499	ILMN_2374692	0.024	0.322	HLA-DRB5	WAC	0.398	0.102	0.748	0.787	0.125	6	10	32593374	28949297	NA	trans	9.54e-08
ILMN_1849794	ILMN_1762103	-0.01	0.666	HS.571223	WDR48	-0.874	0.224	0.326	0.999	0.208	7	3	138759275	39111969	NA	trans	9.55e-08
ILMN_2105573	ILMN_1716276	0.449	0	CCL3L3	CCL4L2	0.948	0.243	0.434	0.265	0.203	17	17	34522555	31664916	2857639	cis	9.57e-08
ILMN_2077504	ILMN_1774869	-0.033	0.162	RNF160	SLC30A8	-0.503	0.129	0.999	0.395	0.157	21	8	29222700	118188726	NA	trans	9.65e-08
ILMN_1778347	ILMN_2104967	0.01	0.683	NUDT2	ZNF443	0.639	0.164	0.96	0.334	0.188	9	19	34333384	12401770	NA	trans	9.77e-08
ILMN_1859946	ILMN_1823231	0.171	0	HS.127310	HS.571502	0.946	0.243	0.288	0.468	0.281	1	8	160765587	60195858	NA	trans	9.9e-08
ILMN_1743145	ILMN_2180866	-0.039	0.099	ERAP2	RPS26P11	-0.393	0.101	0.999	0.929	0.098	5	X	96274820	71181176	NA	trans	9.98e-08
ILMN_1757636	ILMN_1661432	-0.009	0.705	C5ORF35	NUP43	-0.393	0.101	0.999	0.918	0.101	5	6	56210793	150087211	NA	trans	9.98e-08
ILMN_2319000	ILMN_1793549	0.595	0	MATK	PTPN4	1	0.257	0.308	0.375	0.152	19	2	3777979	120451383	NA	trans	9.98e-08
ILMN_1724437	ILMN_1757467	0.39	0	GCAT	H1F0	0.76	0.196	0.446	0.738	0.125	22	22	36542575	36533168	9407	cis	1.06e-07
ILMN_1703926	ILMN_1785570	-0.21	0	PTGER2	SUSD3	-1	0.258	0.31	0.29	0.337	14	9	51864520	94886967	NA	trans	1.06e-07
ILMN_1676924	ILMN_2055781	0.501	0	CD247	KLRF1	0.593	0.153	0.668	0.507	0.11	1	12	165666606	9888803	NA	trans	1.06e-07
ILMN_1776188	ILMN_1726204	0.029	0.222	MAP1LC3A	SCRG1	0.558	0.144	0.652	0.799	0.14	20	4	32611733	174549060	NA	trans	1.07e-07
ILMN_1734707	ILMN_1796712	-0.004	0.859	CHST13	S100A10	-0.585	0.151	0.999	0.309	0.188	3	1	126262040	150222202	NA	trans	1.07e-07
ILMN_1753164	ILMN_1766245	0.016	0.51	IPO8	SUPT4H1	-0.635	0.164	0.999	0.298	0.199	12	17	30782258	56422817	NA	trans	1.08e-07
ILMN_1666192	ILMN_1727932	-0.016	0.498	DCTN5	LOC643479	-0.751	0.194	0.962	0.333	0.197	16	10	23588370	45632662	NA	trans	1.08e-07
ILMN_1742026	ILMN_2395981	0.69	0	PYHIN1	PYHIN1	0.72	0.186	0.378	0.302	0.135	1	1	157181319	157181386	67	cis	1.08e-07
ILMN_2060413	ILMN_1782551	0.36	0	CD24	E2F5	0.847	0.219	0.405	0.3	0.22	Y	8	21152795	86124431	NA	trans	1.1e-07
ILMN_1662409	ILMN_2209027	-0.012	0.602	LOC440525	RPS26	-0.785	0.203	0.262	0.946	0.228	19	12	45141091	54722494	NA	trans	1.1e-07
ILMN_2151541	ILMN_2050911	-0.089	0	DNAJC10	SLC22A4	-0.812	0.21	0.283	0.506	0.281	2	5	183351215	131670507	NA	trans	1.1e-07
ILMN_2144088	ILMN_2201966	0.025	0.296	FDFT1	N4BP1	0.371	0.096	0.999	0.836	0.104	8	16	11696361	48572789	NA	trans	1.11e-07
ILMN_1715963	ILMN_2208495	0.006	0.789	FBXO7	LASS5	-0.537	0.139	0.431	0.927	0.163	22	12	31201300	48810125	NA	trans	1.12e-07
ILMN_1743145	ILMN_1778360	0.023	0.342	ERAP2	PYGB	0.39	0.101	0.999	0.999	0.096	5	20	96274820	25226301	NA	trans	1.13e-07
ILMN_2055781	ILMN_2193325	0.526	0	KLRF1	MMP23B	1	0.259	0.507	0.293	0.157	12	1	9888803	1559849	NA	trans	1.13e-07
ILMN_2193233	ILMN_2403965	0.731	0	MGC29506	TXNDC5	1	0.259	0.275	0.281	0.124	5	6	138751302	7828450	NA	trans	1.13e-07
ILMN_1792075	ILMN_1669881	0.391	0	CD22	TSPAN13	0.995	0.258	0.278	0.342	0.252	19	7	40529826	16789855	NA	trans	1.15e-07
ILMN_2366212	ILMN_1785175	0.584	0	CD79B	SWAP70	0.887	0.23	0.281	0.295	0.179	17	11	62006098	9729342	NA	trans	1.15e-07
ILMN_1804895	ILMN_1774375	-0.013	0.6	C7ORF53	LOC284422	-0.829	0.215	0.25	0.444	0.348	7	19	111917760	3425613	NA	trans	1.15e-07
ILMN_1798177	ILMN_2041190	0.049	0.04	CHURC1	F2RL1	-0.397	0.103	0.999	0.786	0.114	14	5	64471249	76166727	NA	trans	1.16e-07
ILMN_1757636	ILMN_1742843	-0.035	0.142	C5ORF35	LOC132706	-0.393	0.102	0.999	0.3	0.173	5	4	56210793	111392662	NA	trans	1.17e-07
ILMN_1810274	ILMN_1759097	0.053	0.027	HOXB2	MLLT11	0.593	0.154	0.999	0.345	0.171	17	1	46620338	149307256	NA	trans	1.18e-07
ILMN_2180866	ILMN_1674574	0.02	0.399	RPS26P11	VNN1	0.427	0.111	0.929	0.574	0.133	X	6	71181176	133045136	NA	trans	1.2e-07
ILMN_1786606	ILMN_1750273	0.497	0	LOC729764	RPL23AP7	1	0.26	0.541	0.273	0.167	5	2	180834008	114099751	NA	trans	1.2e-07
ILMN_1659227	ILMN_1782551	0.605	0	CD79A	E2F5	1	0.26	0.315	0.3	0.164	19	8	42383286	86124431	NA	trans	1.2e-07
ILMN_1757636	ILMN_1754501	0.008	0.738	C5ORF35	LOC339804	-0.392	0.102	0.999	0.944	0.101	5	2	56210793	61243769	NA	trans	1.21e-07
ILMN_1720059	ILMN_2121316	0.03	0.217	HMBOX1	SCYL1BP1	-0.749	0.195	0.999	0.259	0.229	8	1	28965044	168788779	NA	trans	1.23e-07
ILMN_1676924	ILMN_1701237	0.466	0	CD247	SH2D1B	0.587	0.153	0.668	0.551	0.11	1	1	165666606	162365598	3301008	cis	1.25e-07
ILMN_2279367	ILMN_2262275	0.552	0	FCAR	TRIM13	0.863	0.225	0.44	0.26	0.163	19	13	60092082	49473132	NA	trans	1.25e-07
ILMN_2077504	ILMN_1785570	-0.038	0.112	RNF160	SUSD3	-0.583	0.152	0.999	0.29	0.188	21	9	29222700	94886967	NA	trans	1.25e-07
ILMN_2313901	ILMN_1765332	-0.065	0.007	PAM	TIMM10	0.387	0.101	0.999	0.999	0.101	5	11	102340879	57296016	NA	trans	1.27e-07
ILMN_1686478	ILMN_1810274	-0.019	0.426	HIST1H2AG	HOXB2	-1	0.261	0.263	0.999	0.245	6	17	27210195	46620338	NA	trans	1.27e-07
ILMN_1657398	ILMN_1739417	0.05	0.035	LOC284757	LOC644087	0.95	0.248	0.252	0.349	0.4	20	12	58332875	101688391	NA	trans	1.28e-07
ILMN_1661646	ILMN_1669881	0.458	0	BANK1	TSPAN13	0.918	0.24	0.28	0.342	0.216	4	7	103214492	16789855	NA	trans	1.31e-07
ILMN_1691071	ILMN_1669497	0.643	0	FCRLA	OSBPL10	0.734	0.192	0.394	0.31	0.139	1	3	159950596	31718961	NA	trans	1.32e-07
ILMN_1778360	ILMN_1726204	0.007	0.769	PYGB	SCRG1	0.382	0.1	0.999	0.799	0.108	20	4	25226301	174549060	NA	trans	1.33e-07
ILMN_1734707	ILMN_2279961	0.13	0	CHST13	LAMP2	0.848	0.222	0.999	0.285	0.193	3	X	126262040	119454540	NA	trans	1.34e-07
ILMN_1723846	ILMN_1725079	-0.112	0	FAM119B	TSPAN31	-0.691	0.181	0.999	0.295	0.181	12	12	56462454	56428139	34315	cis	1.35e-07
ILMN_2232177	ILMN_1793770	0.204	0	ACTN1	DNAJB6	0.962	0.252	0.422	0.59	0.2	14	7	68411162	156902552	NA	trans	1.35e-07
ILMN_2051900	ILMN_2162972	-0.395	0	EID2B	LYZ	-1	0.262	0.301	0.911	0.148	19	12	44713911	68033815	NA	trans	1.35e-07
ILMN_1671142	ILMN_2395981	0.517	0	GPR68	PYHIN1	1	0.262	0.306	0.302	0.203	14	1	91699107	157181386	NA	trans	1.35e-07
ILMN_1716276	ILMN_2319000	0.573	0	CCL4L2	MATK	1	0.262	0.265	0.308	0.191	17	19	31664916	3777979	NA	trans	1.35e-07
ILMN_1667232	ILMN_2055781	0.517	0	KIR2DL3	KLRF1	0.87	0.228	0.308	0.507	0.15	19	12	55264353	9888803	NA	trans	1.36e-07
ILMN_1721762	ILMN_1714401	0.047	0.047	IL18RAP	SNX27	0.381	0.1	0.999	0.275	0.179	2	1	102435293	149937900	NA	trans	1.39e-07
ILMN_1757636	ILMN_1801124	-0.008	0.754	C5ORF35	KIAA1826	0.605	0.159	0.999	0.272	0.204	5	11	56210793	105878942	NA	trans	1.42e-07
ILMN_2340259	ILMN_2205935	0.094	0	PDE4B	SFXN1	0.993	0.261	0.362	0.429	0.293	1	5	66611977	174887440	NA	trans	1.42e-07
ILMN_1794364	ILMN_2395981	0.472	0	CTSW	PYHIN1	0.833	0.219	0.53	0.302	0.16	11	1	65407708	157181386	NA	trans	1.43e-07
ILMN_2396991	ILMN_2208495	-0.026	0.271	HCST	LASS5	1	0.263	0.262	0.927	0.266	19	12	36395117	48810125	NA	trans	1.43e-07
ILMN_2221673	ILMN_1694223	0.003	0.909	ASNSD1	DGCR8	0.885	0.233	0.495	0.377	0.279	2	22	190240768	18479142	NA	trans	1.46e-07
ILMN_1778681	ILMN_1750130	0.014	0.551	EBF1	GSPT1	0.957	0.252	0.309	0.318	0.394	5	16	158058476	11874081	NA	trans	1.46e-07
ILMN_1678939	ILMN_1758864	0.637	0	VNN2	VNN2	0.744	0.196	0.33	0.324	0.149	6	6	133106828	133120672	13844	cis	1.47e-07
ILMN_1792607	ILMN_1684628	-0.036	0.134	OBP2A	ZFP90	-0.983	0.259	0.32	0.788	0.244	9	16	137579585	67158424	NA	trans	1.47e-07
ILMN_1740633	ILMN_2395981	0.632	0	PRF1	PYHIN1	0.812	0.214	0.287	0.302	0.159	10	1	72357383	157181386	NA	trans	1.48e-07
ILMN_2050023	ILMN_1782377	0.089	0	CCDC23	LOC440354	0.633	0.167	0.978	0.415	0.155	1	16	43045619	29556506	NA	trans	1.5e-07
ILMN_2397776	ILMN_1742230	0.112	0	ASB6	BAZ1A	1	0.264	0.381	0.34	0.315	9	14	132397206	35222191	NA	trans	1.52e-07
ILMN_1716276	ILMN_1793549	0.588	0	CCL4L2	PTPN4	1	0.264	0.265	0.375	0.167	17	2	31664916	120451383	NA	trans	1.52e-07
ILMN_2366041	ILMN_2193233	0.604	0	ITM2C	MGC29506	1	0.264	0.37	0.275	0.159	2	5	231451845	138751302	NA	trans	1.52e-07
ILMN_2349444	ILMN_1778347	0.621	0	NUDT2	NUDT2	1	0.264	0.353	0.96	0.083	9	9	34333324	34333384	60	cis	1.52e-07
ILMN_1739586	ILMN_1803561	0.046	0.056	FEZ2	PLA2G4A	0.995	0.263	0.842	0.394	0.211	2	1	36779555	185224358	NA	trans	1.55e-07
ILMN_1710207	ILMN_1666192	0.042	0.082	C10ORF6	DCTN5	-0.401	0.106	0.54	0.962	0.139	10	16	102714680	23588370	NA	trans	1.55e-07
ILMN_1813950	ILMN_1768099	0.529	0	LOC653486	SCGB1C1	0.813	0.215	0.323	0.329	0.177	17	11	59102	184486	NA	trans	1.56e-07
ILMN_1782551	ILMN_1748123	0.391	0	E2F5	KLHL14	0.794	0.21	0.3	0.481	0.19	8	18	86124431	30253138	NA	trans	1.56e-07
ILMN_1691071	ILMN_2143314	0.482	0	FCRLA	SPIB	0.949	0.251	0.394	0.258	0.203	1	19	159950596	55623758	NA	trans	1.56e-07
ILMN_1661432	ILMN_2400219	-0.03	0.214	NUP43	SRI	-0.548	0.145	0.918	0.47	0.153	6	7	150087211	87834720	NA	trans	1.57e-07
ILMN_1748476	ILMN_2340259	0.15	0	NOP58	PDE4B	0.944	0.25	0.337	0.362	0.302	2	1	202876425	66611977	NA	trans	1.59e-07
ILMN_1691942	ILMN_1752303	0.28	0	CCNI	YY1AP1	1	0.265	0.374	0.262	0.294	4	1	78188396	155629286	NA	trans	1.61e-07
ILMN_2377669	ILMN_1742026	0.365	0	CD247	PYHIN1	1	0.265	0.319	0.378	0.234	1	1	165666584	157181319	8485265	cis	1.61e-07
ILMN_1874689	ILMN_1676099	0.373	0	HS.554507	SPON2	1	0.265	0.313	0.272	0.275	9	4	126462570	1151074	NA	trans	1.61e-07
ILMN_1811049	ILMN_1763602	-0.017	0.486	POU2AF1	ZNF423	-0.973	0.258	0.351	0.306	0.378	11	16	110728486	49557560	NA	trans	1.62e-07
ILMN_1721762	ILMN_1722276	-0.048	0.044	IL18RAP	PAFAH1B1	-0.494	0.131	0.999	0.276	0.185	2	17	102435293	2535219	NA	trans	1.63e-07
ILMN_1676528	ILMN_1753782	0.12	0	BTN3A2	ZNF266	-0.373	0.099	0.999	0.999	0.104	6	19	26378113	9523350	NA	trans	1.65e-07
ILMN_2050023	ILMN_1874689	-0.021	0.376	CCDC23	HS.554507	0.663	0.176	0.978	0.313	0.2	1	9	43045619	126462570	NA	trans	1.65e-07
ILMN_1666078	ILMN_2352023	-0.01	0.663	HLA-H	RIPK5	-0.414	0.11	0.742	0.999	0.113	6	1	29859670	203378372	NA	trans	1.67e-07
ILMN_1804854	ILMN_1707088	-0.195	0	CTNNA1	DENND2D	-0.587	0.156	0.999	0.499	0.124	5	1	138260394	111730014	NA	trans	1.68e-07
ILMN_1778347	ILMN_2167729	0.043	0.073	NUDT2	ZNF391	0.707	0.188	0.96	0.339	0.186	9	6	34333384	27368974	NA	trans	1.69e-07
ILMN_1654151	ILMN_1668540	-0.158	0	COX6C	ZNHIT6	-1	0.266	0.288	0.324	0.352	8	1	100973328	86118751	NA	trans	1.7e-07
ILMN_2208495	ILMN_2375319	-0.003	0.897	LASS5	RASGRP2	-1	0.266	0.927	0.282	0.249	12	11	48810125	64251114	NA	trans	1.7e-07
ILMN_1708041	ILMN_1740633	0.664	0	PLEKHF1	PRF1	1	0.266	0.334	0.287	0.139	19	10	30166200	72357383	NA	trans	1.7e-07
ILMN_1691071	ILMN_1811049	0.532	0	FCRLA	POU2AF1	0.804	0.214	0.394	0.351	0.154	1	11	159950596	110728486	NA	trans	1.72e-07
ILMN_1897741	ILMN_2325028	-0.031	0.198	HS.137971	ODF2L	-0.68	0.181	0.624	0.654	0.166	5	1	10490848	86820222	NA	trans	1.72e-07
ILMN_1667903	ILMN_1752932	-0.038	0.115	LOC653043	MPZL2	0.695	0.185	0.425	0.809	0.195	9	11	39725944	118124223	NA	trans	1.72e-07
ILMN_1723116	ILMN_1773459	0.016	0.502	AMFR	SOX11	0.477	0.127	0.999	0.329	0.173	16	2	56395777	5758793	NA	trans	1.73e-07
ILMN_1659227	ILMN_2082593	-0.102	0	CD79A	KIR3DL3	-0.935	0.249	0.315	0.31	0.355	19	19	42383286	59939601	17556315	cis	1.73e-07
ILMN_2171596	ILMN_1815205	-0.003	0.913	LOC441257	LYZ	-0.653	0.174	0.343	0.921	0.192	7	12	72134243	68032310	NA	trans	1.75e-07
ILMN_1700316	ILMN_1731546	0.574	0	LOC440055	RPL26	0.694	0.185	0.46	0.364	0.136	11	17	74134847	8285618	NA	trans	1.76e-07
ILMN_1798177	ILMN_1684628	-0.025	0.292	CHURC1	ZFP90	-0.375	0.1	0.999	0.788	0.107	14	16	64471249	67158424	NA	trans	1.77e-07
ILMN_1734707	ILMN_1716596	0.008	0.74	CHST13	NSMAF	0.712	0.19	0.999	0.29	0.205	3	8	126262040	59658761	NA	trans	1.79e-07
ILMN_1757636	ILMN_1738866	-0.059	0.013	C5ORF35	DEXI	-0.663	0.177	0.999	0.269	0.198	5	16	56210793	11022897	NA	trans	1.8e-07
