# Supplementary material for: Genetic correlations reveal the shared genetic architecture of transcription in human peripheral blood
Source: Nat Commun. 2017 Sep 7;8:483. doi: 10.1038/s41467-017-00473-z (PMC5589780; doi:10.1038/s41467-017-00473-z)
Supplement: Supplementary file 3 — Supplementary Data 2 [file 41467_2017_473_MOESM3_ESM.xls]

## Sheet: Lukowski_Supplementary Material
probe_1	probe_2	rp	rp_pval	gene_1	gene_2	rg	rg_se	p1_h2	p2_h2	exp_se	p1_chr	p2_chr	p1_co	p2_co	dist	cis_trans	p_val
ILMN_2209027	ILMN_2180866	0.911	0	RPS26	RPS26P11	1	0.014	0.946	0.929	0.012	12	X	54722494	71181176	16458682	trans	1e-300
ILMN_1678522	ILMN_2180866	0.915	0	LOC644934	RPS26P11	1	0.014	0.896	0.929	0.012	15	X	62672248	71181176	8508928	trans	1e-300
ILMN_2310703	ILMN_2180866	0.923	0	RPS26L	RPS26P11	1	0.015	0.924	0.929	0.011	13	X	99990206	71181176	28809030	trans	1e-300
ILMN_1678522	ILMN_2310703	0.93	0	LOC644934	RPS26L	0.981	0.014	0.896	0.924	0.01	15	13	62672248	99990206	37317958	trans	1e-300
ILMN_2209027	ILMN_2310703	0.934	0	RPS26	RPS26L	0.985	0.012	0.946	0.924	0.009	12	13	54722494	99990206	45267712	trans	1e-300
ILMN_1678522	ILMN_2209027	0.948	0	LOC644934	RPS26	0.986	0.01	0.896	0.946	0.007	15	12	62672248	54722494	7949754	trans	1e-300
ILMN_1796678	ILMN_2084825	0.978	0	HBG1	HBG2	1	0.011	0.457	0.372	0.007	11	11	5269620	5274538	4918	cis	1e-300
ILMN_2193213	ILMN_2102721	0.984	0	DEFA1	DEFA1B	0.998	0.01	0.26	0.286	0.008	8	8	6837554	6856674	19120	cis	1e-300
ILMN_1679357	ILMN_2102721	0.986	0	DEFA1B	DEFA1B	0.997	0.009	0.274	0.286	0.007	8	8	6855183	6856674	1491	cis	1e-300
ILMN_2193213	ILMN_1679357	0.986	0	DEFA1	DEFA1B	1	0.01	0.26	0.274	0.007	8	8	6837554	6855183	17629	cis	1e-300
ILMN_1679357	ILMN_1725661	0.987	0	DEFA1B	DEFA1B	1	0.008	0.274	0.275	0.006	8	8	6855183	6856667	1484	cis	1e-300
ILMN_1725661	ILMN_2102721	0.988	0	DEFA1B	DEFA1B	1	0.008	0.275	0.286	0.005	8	8	6856667	6856674	7	cis	1e-300
ILMN_2102721	ILMN_2165289	0.988	0	DEFA1B	DEFA3	1	0.01	0.286	0.263	0.006	8	8	6856674	6875765	19091	cis	1e-300
ILMN_2193213	ILMN_2165289	0.99	0	DEFA1	DEFA3	1	0.006	0.26	0.263	0.005	8	8	6837554	6875765	38211	cis	1e-300
ILMN_1725661	ILMN_2165289	0.991	0	DEFA1B	DEFA3	1	0.009	0.275	0.263	0.004	8	8	6856667	6875765	19098	cis	1e-300
ILMN_1651496	ILMN_1758623	0.865	0	HIST1H2BD	HIST1H2BD	1	0.028	0.8	0.829	0.021	6	6	26171304	26158384	12920	cis	2.37e-282
ILMN_1667232	ILMN_1739756	0.951	0	KIR2DL3	KIR2DL4	1	0.028	0.308	0.371	0.019	19	19	55264353	67964	55196389	cis	2.37e-282
ILMN_2352121	ILMN_1769734	0.843	0	NT5C3	NT5C3	1	0.04	0.683	0.648	0.03	7	7	33055350	33057109	1759	cis	6.11e-141
ILMN_1663142	ILMN_2403228	0.894	0	CLEC12A	CLEC12A	1	0.047	0.434	0.642	0.026	12	12	10029269	10029119	150	cis	1.87e-103
ILMN_1662795	ILMN_2199439	0.895	0	CA2	CA2	1	0.056	0.301	0.281	0.046	8	8	86580426	86580533	107	cis	2.54e-74
ILMN_1657950	ILMN_2180866	0.785	0	RPS26P10	RPS26P11	0.965	0.055	0.588	0.929	0.037	8	X	93225748	71181176	22044572	trans	6.44e-72
ILMN_1668605	ILMN_2391512	0.837	0	NAAA	NAAA	1	0.057	0.537	0.672	0.035	4	4	77060143	77060087	56	cis	6.63e-72
ILMN_2095653	ILMN_2162972	0.773	0	AFMID	LYZ	0.965	0.056	0.667	0.911	0.037	17	12	73715232	68033815	5681417	trans	1.52e-69
ILMN_2310703	ILMN_1657950	0.761	0	RPS26L	RPS26P10	0.959	0.06	0.924	0.588	0.041	13	8	99990206	93225748	6764458	trans	1.67e-60
ILMN_2209027	ILMN_1657950	0.748	0	RPS26	RPS26P10	0.954	0.062	0.946	0.588	0.043	12	8	54722494	93225748	38503254	trans	2e-56
ILMN_1807491	ILMN_2323933	0.867	0	LAIR2	LAIR2	1	0.066	0.55	0.336	0.04	19	19	55021751	55021756	5	cis	7.4e-55
ILMN_1678522	ILMN_1657950	0.75	0	LOC644934	RPS26P10	0.963	0.064	0.896	0.588	0.044	15	8	62672248	93225748	30553500	trans	3.62e-54
ILMN_2366212	ILMN_1691071	0.842	0	CD79B	FCRLA	0.963	0.072	0.281	0.394	0.061	17	1	62006098	159950596	97944498	trans	8.47e-44
ILMN_1781388	ILMN_1709590	0.801	0	PGM5	PGM5	0.958	0.073	0.429	0.478	0.056	9	9	70335548	70335551	3	cis	2.42e-42
ILMN_1737195	ILMN_1795317	-0.008	0.75	CENPK	SCAND1	-0.697	0.054	0.999	0.4	0.173	5	20	64853096	34542277	30310819	trans	4.09e-41
ILMN_1712305	ILMN_2087692	0.804	0	CYBRD1	CYBRD1	1	0.078	0.455	0.265	0.072	2	2	172122282	172122506	224	cis	1.26e-40
ILMN_1656670	ILMN_1666078	0.725	0	HLA-G	HLA-H	0.975	0.077	0.538	0.742	0.055	6	6	29906620	29859670	46950	cis	9.56e-40
ILMN_2292178	ILMN_1663142	0.895	0	CLEC12A	CLEC12A	1	0.079	0.449	0.434	0.03	12	12	10022843	10029269	6426	cis	1.01e-39
ILMN_1700067	ILMN_1666078	0.246	0	BTN3A2	HLA-H	0.689	0.056	0.999	0.742	0.099	6	6	26368410	29859670	3491260	cis	8.67e-38
ILMN_1737195	ILMN_1787410	0	0.999	CENPK	EIF6	-0.683	0.056	0.999	0.5	0.155	5	20	64853096	33866892	30986204	trans	3.25e-37
ILMN_2313901	ILMN_1767481	-0.017	0.467	PAM	XRCC6BP1	-0.67	0.058	0.999	0.832	0.118	5	12	102340879	56633731	45707148	trans	7.24e-34
ILMN_1656868	ILMN_2070052	0.862	0	LOC23117	LOC613037	1	0.087	0.427	0.455	0.04	16	16	21321256	30234500	8913244	cis	1.41e-33
ILMN_1743145	ILMN_1752932	0.045	0.062	ERAP2	MPZL2	0.677	0.06	0.999	0.809	0.116	5	11	96274820	118124223	21849403	trans	1.59e-32
ILMN_2041190	ILMN_1673113	0.772	0	F2RL1	F2RL1	0.992	0.088	0.786	0.289	0.061	5	5	76166727	76166279	448	cis	1.79e-32
ILMN_1704985	ILMN_1705746	-0.001	0.956	CYP27A1	LSG1	-0.655	0.059	0.999	0.435	0.164	2	3	219387910	195843083	23544827	trans	1.23e-31
ILMN_1757636	ILMN_2391512	0.082	0.001	C5ORF35	NAAA	0.666	0.06	0.999	0.672	0.123	5	4	56210793	77060087	20849294	trans	1.25e-31
ILMN_1696843	ILMN_1768311	0.831	0	LOC613037	LOC728888	1	0.091	0.324	0.369	0.063	16	16	30235922	29301000	934922	cis	4.32e-31
ILMN_2313901	ILMN_1679666	-0.008	0.729	PAM	SCGB3A1	-0.653	0.06	0.999	0.413	0.167	5	5	102340879	180017645	77676766	cis	1.38e-30
ILMN_1737195	ILMN_1797764	-0.03	0.215	CENPK	RPL22L1	-0.649	0.062	0.999	0.578	0.138	5	3	64853096	172065604	107212508	trans	1.22e-28
ILMN_2313901	ILMN_1718668	0.003	0.906	PAM	ZBTB26	-0.635	0.062	0.999	0.376	0.175	5	9	102340879	125680743	23339864	trans	1.29e-27
ILMN_2055781	ILMN_1701237	0.7	0	KLRF1	SH2D1B	0.923	0.091	0.507	0.551	0.072	12	1	9888803	162365598	152476795	trans	3.57e-27
ILMN_2292178	ILMN_2403228	0.869	0	CLEC12A	CLEC12A	1	0.099	0.449	0.642	0.031	12	12	10022843	10029119	6276	cis	5.47e-27
ILMN_2095653	ILMN_1815205	0.565	0	AFMID	LYZ	1	0.1	0.667	0.921	0.071	17	12	73715232	68032310	5682922	trans	1.52e-26
ILMN_1806056	ILMN_1725661	0.886	0	CEACAM8	DEFA1B	0.908	0.091	0.252	0.275	0.068	19	8	47776394	6856667	40919727	trans	1.9e-26
ILMN_1676528	ILMN_1651496	0.07	0.004	BTN3A2	HIST1H2BD	0.618	0.062	0.999	0.8	0.112	6	6	26378113	26171304	206809	cis	2.11e-26
ILMN_1659227	ILMN_1691071	0.773	0	CD79A	FCRLA	0.935	0.097	0.315	0.394	0.082	19	1	42383286	159950596	117567310	trans	5.46e-25
ILMN_1806056	ILMN_2102721	0.884	0	CEACAM8	DEFA1B	0.901	0.094	0.252	0.286	0.069	19	8	47776394	6856674	40919720	trans	9.24e-25
ILMN_1676528	ILMN_1699071	-0.021	0.375	BTN3A2	C21ORF7	-0.609	0.064	0.999	0.53	0.143	6	21	26378113	29469766	3091653	trans	1.81e-24
ILMN_1737195	ILMN_1793770	-0.017	0.484	CENPK	DNAJB6	0.628	0.066	0.999	0.59	0.141	5	7	64853096	156902552	92049456	trans	1.81e-24
ILMN_1676528	ILMN_2357015	-0.055	0.021	BTN3A2	GRK6	0.607	0.064	0.999	0.373	0.182	6	5	26378113	176800545	150422432	trans	2.44e-24
ILMN_2191428	ILMN_1762436	0.739	0	UBB	UBB	1	0.107	0.437	0.477	0.073	17	17	16226599	16225155	1444	cis	9.12e-24
ILMN_1676528	ILMN_1695092	-0.079	0.001	BTN3A2	WRB	-0.606	0.065	0.999	0.592	0.128	6	21	26378113	39690969	13312856	trans	1.13e-23
ILMN_1773388	ILMN_2196550	0.734	0	C13ORF18	C13ORF18	1	0.108	0.398	0.485	0.077	13	13	45815618	45815534	84	cis	2.06e-23
ILMN_1743145	ILMN_1795340	0.007	0.776	ERAP2	TMPO	0.619	0.067	0.999	0.541	0.144	5	12	96274820	97462226	1187406	trans	2.49e-23
ILMN_1743145	ILMN_1786050	-0.001	0.966	ERAP2	RBBP9	-0.618	0.067	0.999	0.452	0.158	5	20	96274820	18467292	77807528	trans	2.87e-23
ILMN_1693192	ILMN_2114720	0.657	0	PI3	SLPI	0.876	0.098	0.552	0.509	0.082	20	20	43238123	43881768	643645	cis	3.94e-22
ILMN_1806056	ILMN_1679357	0.887	0	CEACAM8	DEFA1B	0.884	0.1	0.252	0.274	0.074	19	8	47776394	6855183	40921211	trans	9.57e-22
ILMN_2352023	ILMN_1657129	0.006	0.792	RIPK5	SKAP2	0.612	0.07	0.999	0.569	0.14	1	7	203378372	26708399	176669973	trans	2.27e-21
ILMN_2202940	ILMN_1729112	0.78	0	CHPT1	CHPT1	1	0.115	0.475	0.627	0.052	12	12	100641642	100638149	3493	cis	3.45e-21
ILMN_1737195	ILMN_2374692	0.048	0.046	CENPK	WAC	0.603	0.071	0.999	0.787	0.114	5	10	64853096	28949297	35903799	trans	2.01e-20
ILMN_1704985	ILMN_1735712	0.011	0.635	CYP27A1	KRT1	0.588	0.07	0.999	0.751	0.12	2	12	219387910	53068865	166319045	trans	4.46e-20
ILMN_1806056	ILMN_2165289	0.882	0	CEACAM8	DEFA3	0.881	0.105	0.252	0.263	0.078	19	8	47776394	6875765	40900629	trans	4.84e-20
ILMN_2122952	ILMN_2122953	0.615	0	CISD1	CISD1	0.826	0.099	0.629	0.684	0.074	10	10	59707034	59717475	10441	cis	7.22e-20
ILMN_1715169	ILMN_1697499	0.576	0	HLA-DRB1	HLA-DRB5	0.782	0.095	0.816	0.748	0.068	6	6	32654825	32593374	61451	cis	1.85e-19
ILMN_2312606	ILMN_1670576	0.771	0	IRF5	IRF5	1	0.122	0.547	0.512	0.055	7	7	127973722	128376806	403084	cis	2.47e-19
ILMN_1676528	ILMN_1785202	0.153	0	BTN3A2	STAT4	-0.557	0.068	0.999	0.377	0.191	6	2	26378113	191895713	165517600	trans	2.59e-19
ILMN_2365465	ILMN_1809433	0.704	0	XBP1	XBP1	0.988	0.121	0.459	0.33	0.097	22	22	29191092	27520966	1670126	cis	3.21e-19
ILMN_1737195	ILMN_1812433	0.014	0.546	CENPK	HP	0.587	0.072	0.999	0.603	0.133	5	16	64853096	70652001	5798905	trans	3.56e-19
ILMN_1676528	ILMN_1782178	-0.001	0.968	BTN3A2	LOC642946	0.574	0.071	0.999	0.999	0.104	6	1	26378113	211096907	184718794	trans	6.24e-19
ILMN_1743145	ILMN_1697227	0.006	0.797	ERAP2	USP36	0.585	0.073	0.999	0.609	0.134	5	17	96274820	74295253	21979567	trans	1.11e-18
ILMN_1661266	ILMN_1715169	-0.487	0	HLA-DQB1	HLA-DRB1	-0.911	0.114	0.718	0.816	0.083	6	6	32736001	32654825	81176	cis	1.34e-18
ILMN_1700067	ILMN_1651496	0.077	0.001	BTN3A2	HIST1H2BD	0.569	0.072	0.999	0.8	0.109	6	6	26368410	26171304	197106	cis	2.73e-18
ILMN_1687213	ILMN_2144088	0.077	0.001	C8ORF13	FDFT1	0.56	0.071	0.911	0.999	0.102	8	8	11316511	11696361	379850	cis	3.09e-18
ILMN_2313901	ILMN_2399463	0.04	0.094	PAM	VAV3	0.575	0.073	0.999	0.653	0.125	5	1	102340879	108114542	5773663	trans	3.36e-18
ILMN_1743145	ILMN_2376625	-0.029	0.221	ERAP2	VHL	-0.577	0.074	0.999	0.614	0.13	5	3	96274820	10168638	86106182	trans	6.32e-18
ILMN_1870303	ILMN_1800733	-0.176	0	HS.570838	MANBA	-1	0.131	0.77	0.775	0.136	4	4	103983901	103771985	211916	cis	2.28e-17
ILMN_2313901	ILMN_2374692	0.055	0.021	PAM	WAC	0.561	0.074	0.999	0.787	0.112	5	10	102340879	28949297	73391582	trans	3.43e-17
ILMN_2377669	ILMN_1676924	0.832	0	CD247	CD247	1	0.132	0.319	0.668	0.047	1	1	165666584	165666606	22	cis	3.57e-17
ILMN_1704985	ILMN_2336609	-0.006	0.787	CYP27A1	SYTL2	0.56	0.074	0.999	0.669	0.127	2	11	219387910	85083465	134304445	trans	3.8e-17
ILMN_1713124	ILMN_1701237	0.652	0	AKR1C3	SH2D1B	0.87	0.115	0.475	0.551	0.086	10	1	5137829	162365598	157227769	trans	3.87e-17
ILMN_1737195	ILMN_2122952	-0.018	0.454	CENPK	CISD1	0.566	0.075	0.999	0.629	0.133	5	10	64853096	59707034	5146062	trans	4.47e-17
ILMN_1759155	ILMN_1786328	0.614	0	IFIT1L	WDR40A	1	0.133	0.27	0.356	0.159	10	9	91134663	34076700	57057963	trans	5.53e-17
ILMN_1681016	ILMN_1738369	0.371	0	SPNS1	TUFM	0.883	0.118	0.619	0.949	0.1	16	16	28903301	28761848	141453	cis	7.26e-17
ILMN_1699525	ILMN_2400219	0.65	0	SRI	SRI	0.911	0.123	0.495	0.47	0.091	7	7	87834872	87834720	152	cis	1.3e-16
ILMN_2313901	ILMN_1774604	-0.033	0.172	PAM	PNKD	-0.553	0.075	0.999	0.645	0.125	5	2	102340879	218919403	116578524	trans	1.66e-16
ILMN_1704985	ILMN_2413331	-0.007	0.757	CYP27A1	TMEM107	-0.553	0.075	0.999	0.662	0.126	2	17	219387910	8017481	211370429	trans	1.66e-16
ILMN_1754858	ILMN_1667022	0.816	0	PASK	PASK	1	0.137	0.325	0.335	0.071	2	2	242046884	242046095	789	cis	2.89e-16
ILMN_2074773	ILMN_2094396	0.07	0.003	KCNK6	LRRC8C	1	0.138	0.359	0.792	0.223	19	1	38819182	89952665	51133483	trans	4.28e-16
ILMN_1699599	ILMN_1691693	0.524	0	FCRL3	FCRL3	0.951	0.133	0.556	0.54	0.109	1	1	157648456	155913075	1735381	cis	8.65e-16
ILMN_2334242	ILMN_1722492	0.712	0	CREB1	DUSP19	1	0.141	0.441	0.367	0.092	2	2	208171507	183672674	24498833	cis	1.32e-15
ILMN_1704985	ILMN_1658247	-0.074	0.002	CYP27A1	OAS1	-0.539	0.076	0.999	0.694	0.116	2	12	219387910	111839896	107548014	trans	1.32e-15
ILMN_2341724	ILMN_1798947	0.762	0	ANKRD55	FLJ11795	1	0.142	0.282	0.345	0.098	5	5	55431746	55431830	84	cis	1.89e-15
ILMN_2118663	ILMN_1760503	-0.015	0.533	ERV3	ZBBX	0.535	0.076	0.999	0.47	0.152	7	3	64089138	168441387	104352249	trans	1.93e-15
ILMN_1737195	ILMN_1735712	0.042	0.077	CENPK	KRT1	0.543	0.078	0.999	0.751	0.115	5	12	64853096	53068865	11784231	trans	3.37e-15
ILMN_1721762	ILMN_1782178	-0.009	0.709	IL18RAP	LOC642946	-0.555	0.08	0.999	0.999	0.103	2	1	102435293	211096907	108661614	trans	3.99e-15
ILMN_1798308	ILMN_2077504	-0.022	0.358	AHSA2	RNF160	-0.547	0.079	0.79	0.999	0.114	2	21	61267121	29222700	32044421	trans	4.39e-15
ILMN_1713124	ILMN_1664464	0.445	0	AKR1C3	PTGDS	0.98	0.142	0.475	0.502	0.144	10	9	5137829	138994544	133856715	trans	5.15e-15
ILMN_1772888	ILMN_1653469	0.744	0	LOC645688	RPL12	1	0.145	0.531	0.466	0.066	17	9	55866275	130213016	74346741	trans	5.33e-15
ILMN_2411127	ILMN_1795836	0.649	0	C21ORF57	C21ORF57	0.931	0.135	0.633	0.342	0.094	21	21	46535686	46531282	4404	cis	5.34e-15
ILMN_2290808	ILMN_1731546	0.719	0	RPL21	RPL26	1	0.146	0.313	0.364	0.106	13	17	26723694	8285618	18438076	trans	7.42e-15
ILMN_1695812	ILMN_1672120	0.647	0	KRT72	KRT73	0.78	0.115	0.678	0.459	0.083	12	12	51265802	53001378	1735576	cis	1.18e-14
ILMN_1676980	ILMN_2073289	0.565	0	MTSS1	MTSS1	0.873	0.129	0.48	0.711	0.092	8	8	125633709	125632315	1394	cis	1.31e-14
ILMN_1682259	ILMN_1665457	0.715	0	CLEC4C	CLEC4C	0.905	0.134	0.322	0.477	0.093	12	12	7882291	7898956	16665	cis	1.44e-14
ILMN_2402805	ILMN_1694671	0.001	0.95	TRPC4AP	ZFAND2A	-0.536	0.08	0.999	0.656	0.127	20	7	33590378	1159104	32431274	trans	2.08e-14
ILMN_2116366	ILMN_1653469	0.595	0	RPL12	RPL12	1	0.15	0.588	0.466	0.099	9	9	130213607	130213016	591	cis	2.62e-14
ILMN_1668277	ILMN_2228180	0.077	0.001	BLK	MSRA	0.975	0.148	0.358	0.772	0.222	8	8	11420520	10323581	1096939	cis	4.46e-14
ILMN_1722492	ILMN_2051900	0.681	0	DUSP19	EID2B	0.995	0.155	0.367	0.301	0.122	2	19	183672674	44713911	138958763	trans	1.37e-13
ILMN_1874689	ILMN_2055781	0.531	0	HS.554507	KLRF1	0.968	0.151	0.313	0.507	0.148	9	12	126462570	9888803	116573767	trans	1.45e-13
ILMN_1726308	ILMN_1756139	0.749	0	FAM10A4	LOC643310	1	0.156	0.299	0.259	0.115	13	X	49645209	92429452	42784243	trans	1.45e-13
ILMN_1691071	ILMN_1669881	0.521	0	FCRLA	TSPAN13	0.979	0.153	0.394	0.342	0.165	1	7	159950596	16789855	143160741	trans	1.57e-13
ILMN_1806056	ILMN_2193213	0.878	0	CEACAM8	DEFA1	0.828	0.13	0.252	0.26	0.098	19	8	47776394	6837554	40938840	trans	1.9e-13
ILMN_1737195	ILMN_2325028	-0.009	0.719	CENPK	ODF2L	-0.521	0.082	0.999	0.654	0.125	5	1	64853096	86820222	21967126	trans	2.1e-13
ILMN_1737195	ILMN_1717524	0.064	0.007	CENPK	LIPT1	-0.521	0.082	0.999	0.561	0.143	5	2	64853096	99145252	34292156	trans	2.1e-13
ILMN_1704985	ILMN_1668526	-0.033	0.163	CYP27A1	GVIN1	-0.514	0.081	0.999	0.716	0.117	2	11	219387910	6691459	212696451	trans	2.21e-13
ILMN_1659227	ILMN_2366212	0.764	0	CD79A	CD79B	1	0.158	0.315	0.281	0.101	19	17	42383286	62006098	19622812	trans	2.47e-13
ILMN_1719064	ILMN_1772459	0.071	0.003	KCTD10	RPS23	0.532	0.085	0.999	0.999	0.097	12	5	109886624	81605044	28281580	trans	3.88e-13
ILMN_1656868	ILMN_1768311	0.53	0	LOC23117	LOC728888	1	0.16	0.427	0.369	0.151	16	16	21321256	29301000	7979744	cis	4.1e-13
ILMN_1902121	ILMN_2341815	0.054	0.023	HS.537971	TFG	0.812	0.13	0.334	0.933	0.198	1	3	93932023	100467642	6535619	trans	4.21e-13
ILMN_1791912	ILMN_1778668	0.662	0	SIDT2	TAGLN	1	0.162	0.839	0.292	0.087	11	11	116573261	116580580	7319	cis	6.71e-13
ILMN_1798177	ILMN_1776188	0.041	0.088	CHURC1	MAP1LC3A	0.511	0.084	0.999	0.652	0.122	14	20	64471249	32611733	31859516	trans	1.18e-12
ILMN_1676528	ILMN_1662905	-0.023	0.343	BTN3A2	NME1-NME2	0.493	0.082	0.999	0.568	0.136	6	17	26378113	46599246	20221133	trans	1.83e-12
ILMN_1661266	ILMN_1752592	0.364	0	HLA-DQB1	HLA-DRB4	0.881	0.147	0.718	0.75	0.105	6	6	32736001	32581153	154848	cis	2.06e-12
ILMN_1737195	ILMN_1767481	-0.039	0.104	CENPK	XRCC6BP1	-0.508	0.085	0.999	0.832	0.108	5	12	64853096	56633731	8219365	trans	2.28e-12
ILMN_1676528	ILMN_1725338	-0.022	0.358	BTN3A2	CLDN23	0.477	0.08	0.999	0.666	0.125	6	8	26378113	8561463	17816650	trans	2.48e-12
ILMN_2218856	ILMN_2105573	0.696	0	CCL3L1	CCL3L3	0.905	0.152	0.298	0.434	0.107	17	17	34624274	34522555	101719	cis	2.62e-12
ILMN_1782551	ILMN_1691071	0.603	0	E2F5	FCRLA	1	0.168	0.3	0.394	0.148	8	1	86124431	159950596	73826165	trans	2.64e-12
ILMN_2403946	ILMN_1739586	0.62	0	FEZ2	FEZ2	1	0.168	0.368	0.842	0.087	2	2	36779705	36779555	150	cis	2.64e-12
ILMN_1685978	ILMN_1736548	0.132	0	ATPIF1	PHACTR4	1	0.169	0.565	0.697	0.176	1	1	28436788	28699120	262332	cis	3.28e-12
ILMN_2118663	ILMN_1723846	-0.052	0.03	ERV3	FAM119B	-0.506	0.086	0.999	0.999	0.097	7	12	64089138	56462454	7626684	trans	4.01e-12
ILMN_1661266	ILMN_1820787	0.048	0.046	HLA-DQB1	HS.573264	0.5	0.085	0.718	0.852	0.124	6	6	32736001	26582548	6153453	cis	4.04e-12
ILMN_2070052	ILMN_1768311	0.51	0	LOC613037	LOC728888	1	0.17	0.455	0.369	0.153	16	16	30234500	29301000	933500	cis	4.04e-12
ILMN_1737195	ILMN_1702168	0.004	0.869	CENPK	HSD17B12	-0.499	0.085	0.999	0.668	0.124	5	11	64853096	43833484	21019612	trans	4.34e-12
ILMN_1680453	ILMN_2366041	0.762	0	ITM2C	ITM2C	0.809	0.138	0.331	0.37	0.1	2	2	231451910	231451845	65	cis	4.56e-12
ILMN_1743145	ILMN_1696463	-0.044	0.066	ERAP2	SPI1	0.497	0.085	0.999	0.906	0.11	5	11	96274820	47376454	48898366	trans	5e-12
ILMN_1792152	ILMN_2180866	0.031	0.189	CCDC135	RPS26P11	0.677	0.116	0.36	0.929	0.183	16	X	56322460	71181176	14858716	trans	5.34e-12
ILMN_1737195	ILMN_1758623	0.031	0.199	CENPK	HIST1H2BD	0.496	0.085	0.999	0.829	0.108	5	6	64853096	26158384	38694712	trans	5.37e-12
ILMN_1810274	ILMN_1892519	0.045	0.061	HOXB2	HS.540335	0.84	0.144	0.999	0.258	0.222	17	15	46620338	36944730	9675608	trans	5.43e-12
ILMN_1700067	ILMN_1715169	0.06	0.013	BTN3A2	HLA-DRB1	0.489	0.084	0.999	0.816	0.106	6	6	26368410	32654825	6286415	cis	5.83e-12
ILMN_1793894	ILMN_1787808	0.483	0	ANAPC13	CEP63	0.843	0.145	0.568	0.649	0.103	3	3	135679438	134280266	1399172	cis	6.11e-12
ILMN_1660923	ILMN_1656670	0.569	0	HCG4	HLA-G	0.891	0.154	0.392	0.538	0.116	6	6	29868678	29906620	37942	cis	7.22e-12
ILMN_1670841	ILMN_1794230	0.133	0	CPNE1	SCAND1	0.836	0.145	0.966	0.356	0.174	20	20	34214120	34541852	327732	cis	8.14e-12
ILMN_1778536	ILMN_1659227	0.545	0	BTLA	CD79A	0.898	0.156	0.354	0.315	0.168	3	19	113672763	42383286	71289477	trans	8.59e-12
ILMN_1676528	ILMN_1773313	0.019	0.415	BTN3A2	USMG5	-0.489	0.085	0.999	0.999	0.102	6	10	26378113	105154019	78775906	trans	8.77e-12
ILMN_2147105	ILMN_1768311	0.644	0	LOC440348	LOC728888	1	0.175	0.501	0.369	0.106	16	16	72982993	29301000	43681993	cis	1.1e-11
ILMN_1668605	ILMN_2285568	0.666	0	NAAA	NAAA	1	0.175	0.537	0.289	0.108	4	4	77060143	77055113	5030	cis	1.1e-11
ILMN_1786606	ILMN_1654823	0.478	0	LOC729764	MGC70863	0.965	0.169	0.541	0.457	0.132	5	22	180834008	49569316	131264692	trans	1.13e-11
ILMN_2214278	ILMN_2179837	-0.055	0.022	ANKRD32	BANF1	-0.724	0.127	0.926	0.436	0.167	5	11	94057160	65527778	28529382	trans	1.19e-11
ILMN_2343105	ILMN_1717524	0.387	0	LIPT1	LIPT1	1	0.176	0.305	0.561	0.19	2	2	99145434	99145252	182	cis	1.33e-11
ILMN_2334242	ILMN_2162972	-0.487	0	CREB1	LYZ	-0.859	0.152	0.441	0.911	0.099	2	12	208171507	68033815	140137692	trans	1.59e-11
ILMN_1676528	ILMN_1778347	0.051	0.031	BTN3A2	NUDT2	0.48	0.085	0.999	0.96	0.098	6	9	26378113	34333384	7955271	trans	1.63e-11
ILMN_1782178	ILMN_2196479	-0.008	0.749	LOC642946	XRN2	0.502	0.089	0.999	0.999	0.102	1	20	211096907	21311135	189785772	trans	1.7e-11
ILMN_1797428	ILMN_1691693	0.695	0	FCRL3	FCRL3	1	0.178	0.394	0.54	0.085	1	1	157648042	155913075	1734967	cis	1.93e-11
ILMN_1660923	ILMN_1666078	0.624	0	HCG4	HLA-H	0.707	0.126	0.392	0.742	0.095	6	6	29868678	29859670	9008	cis	2.01e-11
ILMN_1737195	ILMN_1739942	0.012	0.624	CENPK	FAM117B	0.488	0.087	0.999	0.848	0.108	5	2	64853096	203342628	138489532	trans	2.03e-11
ILMN_2307025	ILMN_2208495	0.01	0.677	CPNE1	LASS5	-0.493	0.088	0.999	0.927	0.106	20	12	34214540	48810125	14595585	trans	2.12e-11
ILMN_2086222	ILMN_1719622	-0.032	0.18	BRWD2	RABEP1	0.498	0.089	0.999	0.985	0.104	10	17	122639507	5228982	117410525	trans	2.2e-11
ILMN_1793549	ILMN_2395981	0.537	0	PTPN4	PYHIN1	1	0.179	0.375	0.302	0.176	2	1	120451383	157181386	36730003	trans	2.32e-11
ILMN_1663119	ILMN_1815205	-0.069	0.004	DSC2	LYZ	0.813	0.146	0.256	0.921	0.256	18	12	26900109	68032310	41132201	trans	2.57e-11
ILMN_2050911	ILMN_1685057	0.638	0	SLC22A4	SLC22A4	0.917	0.165	0.506	0.363	0.106	5	5	131670507	131663027	7480	cis	2.74e-11
ILMN_1719579	ILMN_1684255	0.618	0	LOC441081	MYL4	0.865	0.156	0.382	0.474	0.112	5	17	69821263	42654822	27166441	trans	2.94e-11
ILMN_2147105	ILMN_1696843	0.634	0	LOC440348	LOC613037	0.958	0.173	0.501	0.324	0.114	16	16	72982993	30235922	42747071	cis	3.07e-11
ILMN_1782178	ILMN_1794230	0.074	0.002	LOC642946	SCAND1	0.681	0.123	0.999	0.356	0.171	1	20	211096907	34541852	176555055	trans	3.08e-11
ILMN_1772888	ILMN_2116366	0.613	0	LOC645688	RPL12	1	0.181	0.531	0.588	0.089	17	9	55866275	130213607	74347332	trans	3.3e-11
ILMN_1721762	ILMN_1687571	-0.016	0.508	IL18RAP	LOC728734	-0.486	0.088	0.999	0.79	0.112	2	16	102435293	28567086	73868207	trans	3.34e-11
ILMN_1656920	ILMN_1671565	-0.03	0.211	CRIP1	RNASET2	-0.656	0.119	0.317	0.999	0.187	14	6	105025870	167263060	62237190	trans	3.54e-11
ILMN_1737195	ILMN_2310703	-0.023	0.333	CENPK	RPS26L	-0.485	0.088	0.999	0.924	0.103	5	13	64853096	99990206	35137110	trans	3.56e-11
ILMN_1798177	ILMN_2399463	0.045	0.061	CHURC1	VAV3	0.49	0.089	0.999	0.653	0.12	14	1	64471249	108114542	43643293	trans	3.68e-11
ILMN_2189936	ILMN_2189933	0.643	0	RPL36AL	RPL36AL	1	0.182	0.491	0.323	0.115	14	14	50085848	50085787	61	cis	3.92e-11
ILMN_1743145	ILMN_1747935	0.013	0.597	ERAP2	GOLGB1	-0.473	0.087	0.999	0.69	0.122	5	3	96274820	122865847	26591027	trans	5.43e-11
ILMN_1692477	ILMN_1773313	-0.015	0.518	MGAT5B	USMG5	-0.499	0.092	0.29	0.999	0.186	17	10	72457592	105154019	32696427	trans	5.83e-11
ILMN_1676528	ILMN_1765332	0.111	0	BTN3A2	TIMM10	-0.474	0.088	0.999	0.999	0.109	6	11	26378113	57296016	30917903	trans	7.19e-11
ILMN_1671142	ILMN_1708041	0.506	0	GPR68	PLEKHF1	1	0.186	0.306	0.334	0.198	14	19	91699107	30166200	61532907	trans	7.6e-11
ILMN_1654823	ILMN_1750273	0.518	0	MGC70863	RPL23AP7	1	0.186	0.457	0.273	0.175	22	2	49569316	114099751	64530435	trans	7.6e-11
ILMN_1737195	ILMN_1752592	0.003	0.897	CENPK	HLA-DRB4	-0.472	0.088	0.999	0.75	0.116	5	6	64853096	32581153	32271943	trans	8.16e-11
ILMN_1687571	ILMN_2336133	-0.226	0	LOC728734	SULT1A4	-0.781	0.146	0.79	0.715	0.12	16	16	28567086	29382990	815904	cis	8.83e-11
ILMN_2369018	ILMN_1694818	-0.008	0.728	EVI2A	LOC402096	0.871	0.163	0.937	0.285	0.234	17	2	29644806	106327471	76682665	trans	9.11e-11
ILMN_1673682	ILMN_2059535	0.163	0	GATAD2A	PPM1F	1	0.188	0.606	0.367	0.227	19	22	19478666	22273825	2795159	trans	1.04e-10
ILMN_2208495	ILMN_1665526	0.007	0.778	LASS5	TCEA2	-0.787	0.148	0.927	0.288	0.224	12	20	48810125	62174020	13363895	trans	1.05e-10
ILMN_1691959	ILMN_2120982	-0.03	0.212	AKAP2	ALG11	-0.762	0.144	0.261	0.999	0.216	9	13	111974427	51501736	60472691	trans	1.21e-10
ILMN_1737195	ILMN_1697499	0.008	0.73	CENPK	HLA-DRB5	0.47	0.09	0.999	0.748	0.115	5	6	64853096	32593374	32259722	trans	1.77e-10
ILMN_2060413	ILMN_1691071	0.482	0	CD24	FCRLA	0.919	0.177	0.405	0.394	0.16	Y	1	21152795	159950596	138797801	trans	2.08e-10
ILMN_2334242	ILMN_1815205	-0.411	0	CREB1	LYZ	-0.974	0.188	0.441	0.921	0.117	2	12	208171507	68032310	140139197	trans	2.21e-10
ILMN_2086222	ILMN_1772459	0.007	0.755	BRWD2	RPS23	0.484	0.094	0.999	0.999	0.1	10	5	122639507	81605044	41034463	trans	2.62e-10
ILMN_2402805	ILMN_1767481	0.057	0.017	TRPC4AP	XRCC6BP1	0.463	0.09	0.999	0.832	0.105	20	12	33590378	56633731	23043353	trans	2.68e-10
ILMN_1743145	ILMN_2201966	0.011	0.657	ERAP2	N4BP1	0.462	0.09	0.999	0.836	0.108	5	16	96274820	48572789	47702031	trans	2.85e-10
ILMN_1798177	ILMN_1697499	-0.013	0.574	CHURC1	HLA-DRB5	-0.467	0.091	0.999	0.748	0.114	14	6	64471249	32593374	31877875	trans	2.87e-10
ILMN_1713124	ILMN_2055781	0.617	0	AKR1C3	KLRF1	0.737	0.144	0.475	0.507	0.103	10	12	5137829	9888803	4750974	trans	3.09e-10
ILMN_1725661	ILMN_1705183	0.667	0	DEFA1B	MPO	0.808	0.158	0.275	0.454	0.123	8	17	6856667	56347641	49490974	trans	3.16e-10
ILMN_2391512	ILMN_2285568	0.655	0	NAAA	NAAA	0.777	0.152	0.672	0.289	0.104	4	4	77060087	77055113	4974	cis	3.19e-10
ILMN_1737195	ILMN_1773313	-0.015	0.521	CENPK	USMG5	-0.475	0.093	0.999	0.999	0.099	5	10	64853096	105154019	40300923	trans	3.26e-10
ILMN_2067682	ILMN_1769734	-0.017	0.49	LOC401431	NT5C3	0.959	0.188	0.255	0.648	0.314	7	7	149195971	33057109	116138862	cis	3.38e-10
ILMN_1704985	ILMN_1797893	-0.011	0.636	CYP27A1	PFAAP5	0.459	0.09	0.999	0.948	0.103	2	13	219387910	31989252	187398658	trans	3.4e-10
ILMN_1676528	ILMN_1758623	0.041	0.089	BTN3A2	HIST1H2BD	0.443	0.087	0.999	0.829	0.105	6	6	26378113	26158384	219729	cis	3.54e-10
ILMN_1739756	ILMN_2082593	0.693	0	KIR2DL4	KIR3DL3	0.814	0.16	0.371	0.31	0.121	19	19	67964	59939601	59871637	cis	3.63e-10
ILMN_1700067	ILMN_1721762	0.014	0.559	BTN3A2	IL18RAP	-0.468	0.092	0.999	0.999	0.101	6	2	26368410	102435293	76066883	trans	3.64e-10
ILMN_1778681	ILMN_1691071	0.556	0	EBF1	FCRLA	1	0.198	0.309	0.394	0.163	5	1	158058476	159950596	1892120	trans	4.41e-10
ILMN_1708041	ILMN_1742026	0.574	0	PLEKHF1	PYHIN1	1	0.198	0.334	0.378	0.153	19	1	30166200	157181319	127015119	trans	4.41e-10
ILMN_1658425	ILMN_1810274	-0.027	0.268	DAG1	HOXB2	-1	0.199	0.255	0.999	0.247	3	17	49547714	46620338	2927376	trans	5.03e-10
ILMN_2055781	ILMN_1740633	0.712	0	KLRF1	PRF1	1	0.199	0.507	0.287	0.097	12	10	9888803	72357383	62468580	trans	5.03e-10
ILMN_2038778	ILMN_1343295	0.73	0	GAPDH	GAPDH	1	0.199	0.424	0.281	0.1	12	12	6517340	6517320	20	cis	5.03e-10
ILMN_1681542	ILMN_1751120	0.49	0	HIST1H4E	HIST1H4H	1	0.2	0.352	0.522	0.152	6	6	26205148	26393371	188223	cis	5.73e-10
ILMN_1687571	ILMN_1681016	0.249	0	LOC728734	SPNS1	0.849	0.17	0.79	0.619	0.128	16	16	28567086	28903301	336215	cis	5.91e-10
ILMN_2055781	ILMN_1742026	0.462	0	KLRF1	PYHIN1	1	0.201	0.507	0.378	0.157	12	1	9888803	157181319	147292516	trans	6.52e-10
ILMN_1787567	ILMN_1692177	0.727	0	TSC22D1	TSC22D1	1	0.201	0.295	0.266	0.125	13	13	45008123	45010708	2585	cis	6.52e-10
ILMN_2368597	ILMN_1706553	0.458	0	SMG7	SMG7	0.962	0.194	0.333	0.39	0.189	1	1	181789260	181789650	390	cis	7.09e-10
ILMN_2208495	ILMN_1710962	-0.016	0.505	LASS5	TMEM97	0.451	0.091	0.927	0.611	0.133	12	17	48810125	23679301	25130824	trans	7.19e-10
ILMN_1793549	ILMN_1742026	0.541	0	PTPN4	PYHIN1	0.901	0.182	0.375	0.378	0.15	2	1	120451383	157181319	36729936	trans	7.4e-10
ILMN_1804854	ILMN_2230902	0.601	0	CTNNA1	CTNNA1	1	0.202	0.999	0.461	0.075	5	5	138260394	138266197	5803	cis	7.4e-10
ILMN_1704985	ILMN_1870303	0.012	0.62	CYP27A1	HS.570838	-0.44	0.089	0.999	0.77	0.114	2	4	219387910	103983901	115404009	trans	7.66e-10
ILMN_1743145	ILMN_1896967	-0.027	0.254	ERAP2	HS.447737	0.449	0.091	0.999	0.68	0.123	5	5	96274820	100269020	3994200	cis	8.05e-10
ILMN_1720059	ILMN_2196328	-0.037	0.117	HMBOX1	POSTN	-0.804	0.163	0.999	0.292	0.207	8	13	28965044	37035105	8070061	trans	8.12e-10
ILMN_1699599	ILMN_1797428	0.476	0	FCRL3	FCRL3	0.858	0.174	0.556	0.394	0.136	1	1	157648456	157648042	414	cis	8.18e-10
ILMN_1815205	ILMN_1801387	0.378	0	LYZ	YEATS4	1	0.203	0.921	0.366	0.137	12	12	68032310	68070407	38097	cis	8.39e-10
ILMN_1723846	ILMN_1792607	-0.054	0.023	FAM119B	OBP2A	-0.596	0.121	0.999	0.32	0.177	12	9	56462454	137579585	81117131	trans	8.41e-10
ILMN_1700316	ILMN_2290808	0.617	0	LOC440055	RPL21	0.906	0.184	0.46	0.313	0.126	11	13	74134847	26723694	47411153	trans	8.48e-10
ILMN_1705183	ILMN_1723035	0.517	0	MPO	OLR1	0.953	0.194	0.454	0.282	0.169	17	12	56347641	10311172	46036469	trans	9e-10
ILMN_1696843	ILMN_2070052	0.512	0	LOC613037	LOC613037	0.997	0.203	0.324	0.455	0.162	16	16	30235922	30234500	1422	cis	9.05e-10
ILMN_2060413	ILMN_1659227	0.415	0	CD24	CD79A	0.877	0.179	0.405	0.315	0.199	Y	19	21152795	42383286	21230491	trans	9.61e-10
ILMN_2096372	ILMN_1709348	0.742	0	ALDH1A1	ALDH1A1	1	0.205	0.327	0.293	0.107	9	9	75515913	75520916	5003	cis	1.07e-09
ILMN_1726589	ILMN_1664922	0.391	0	CD248	FLNB	0.852	0.175	0.318	0.533	0.178	11	3	66082065	58132673	7949392	trans	1.12e-09
ILMN_2248589	ILMN_2208495	-0.003	0.911	DHX40	LASS5	-0.74	0.152	0.343	0.927	0.199	17	12	55040123	48810125	6229998	trans	1.12e-09
ILMN_1666192	ILMN_1730054	-0.031	0.191	DCTN5	GSTT1	-0.452	0.093	0.962	0.776	0.112	16	22	23588370	22706376	881994	trans	1.17e-09
ILMN_1709800	ILMN_1805377	0.692	0	POMZP3	ZP3	0.747	0.154	0.501	0.319	0.11	7	7	76247594	75909276	338318	cis	1.23e-09
ILMN_2095653	ILMN_2334242	-0.429	0	AFMID	CREB1	-0.916	0.189	0.667	0.441	0.13	17	2	73715232	208171507	134456275	trans	1.26e-09
ILMN_2120982	ILMN_1761551	-0.005	0.823	ALG11	FAT4	-0.551	0.114	0.999	0.296	0.189	13	4	51501736	126632190	75130454	trans	1.34e-09
ILMN_2387680	ILMN_1804935	0.716	0	VNN3	VNN3	1	0.207	0.694	0.261	0.085	6	6	133087707	133085777	1930	cis	1.36e-09
ILMN_1813314	ILMN_1796179	0.651	0	HIST1H2BK	HIST1H2BK	0.858	0.178	0.377	0.252	0.143	6	6	27222496	27214075	8421	cis	1.43e-09
ILMN_1676924	ILMN_2319000	0.53	0	CD247	MATK	1	0.208	0.668	0.308	0.133	1	19	165666606	3777979	161888627	trans	1.53e-09
ILMN_2319910	ILMN_2213136	0.54	0	DGKA	LEF1	1	0.208	0.336	0.368	0.167	12	4	54633446	109188515	54555069	trans	1.53e-09
ILMN_1784216	ILMN_1719622	0.052	0.029	KRTAP19-6	RABEP1	0.845	0.176	0.256	0.985	0.224	21	17	31914049	5228982	26685067	trans	1.58e-09
ILMN_1806056	ILMN_1705183	0.656	0	CEACAM8	MPO	0.835	0.174	0.252	0.454	0.13	19	17	47776394	56347641	8571247	trans	1.6e-09
ILMN_1661266	ILMN_1697499	-0.373	0	HLA-DQB1	HLA-DRB5	-0.667	0.139	0.718	0.748	0.1	6	6	32736001	32593374	142627	cis	1.6e-09
ILMN_1676924	ILMN_1793549	0.458	0	CD247	PTPN4	0.954	0.199	0.668	0.375	0.136	1	2	165666606	120451383	45215223	trans	1.64e-09
ILMN_1726589	ILMN_2213136	0.505	0	CD248	LEF1	0.895	0.187	0.318	0.368	0.178	11	4	66082065	109188515	43106450	trans	1.7e-09
ILMN_1897741	ILMN_1757106	0.413	0	HS.137971	2006-03-01	0.895	0.188	0.624	0.363	0.151	5	5	10490848	10435017	55831	cis	1.93e-09
ILMN_1676528	ILMN_2307025	0.039	0.105	BTN3A2	CPNE1	0.437	0.092	0.999	0.999	0.096	6	20	26378113	34214540	7836427	trans	2.03e-09
ILMN_2334242	ILMN_2051900	0.69	0	CREB1	EID2B	1	0.211	0.441	0.301	0.109	2	19	208171507	44713911	163457596	trans	2.14e-09
ILMN_1791052	ILMN_1778347	0.03	0.209	FKBPL	NUDT2	0.895	0.189	0.292	0.96	0.222	6	9	32204760	34333384	2128624	trans	2.19e-09
ILMN_1743145	ILMN_2310703	-0.04	0.095	ERAP2	RPS26L	-0.445	0.094	0.999	0.924	0.1	5	13	96274820	99990206	3715386	trans	2.2e-09
ILMN_1704985	ILMN_2201966	-0.017	0.476	CYP27A1	N4BP1	-0.43	0.091	0.999	0.836	0.106	2	16	219387910	48572789	170815121	trans	2.3e-09
ILMN_1658624	ILMN_1760315	0.528	0	UBXN6	VWCE	0.789	0.167	0.381	0.643	0.117	19	11	4445564	61025893	56580329	trans	2.31e-09
ILMN_1723684	ILMN_1696463	-0.048	0.046	DARC	SPI1	0.628	0.133	0.326	0.906	0.205	1	11	157442608	47376454	110066154	trans	2.34e-09
ILMN_1654151	ILMN_1704291	0.114	0	COX6C	LOC645317	0.986	0.209	0.288	0.512	0.293	8	1	100973328	15803612	85169716	trans	2.39e-09
ILMN_2060413	ILMN_2366212	0.44	0	CD24	CD79B	0.888	0.189	0.405	0.281	0.203	Y	17	21152795	62006098	40853303	trans	2.62e-09
ILMN_2060413	ILMN_1785175	0.425	0	CD24	SWAP70	1	0.213	0.405	0.295	0.213	Y	11	21152795	9729342	11423453	trans	2.67e-09
ILMN_1656868	ILMN_1696843	0.535	0	LOC23117	LOC613037	1	0.213	0.427	0.324	0.16	16	16	21321256	30235922	8914666	cis	2.67e-09
ILMN_1680453	ILMN_2193233	0.612	0	ITM2C	MGC29506	1	0.213	0.331	0.275	0.165	2	5	231451910	138751302	92700608	trans	2.67e-09
ILMN_1716276	ILMN_2055781	0.623	0	CCL4L2	KLRF1	0.849	0.181	0.265	0.507	0.129	17	12	31664916	9888803	21776113	trans	2.72e-09
ILMN_2336133	ILMN_1738369	-0.211	0	SULT1A4	TUFM	-0.558	0.119	0.715	0.949	0.104	16	16	29382990	28761848	621142	cis	2.74e-09
ILMN_2186678	ILMN_1805992	-0.017	0.476	C6ORF211	KIAA1598	-0.844	0.18	0.283	0.89	0.232	6	10	151790834	118634571	33156263	trans	2.75e-09
ILMN_1681016	ILMN_2336133	-0.184	0	SPNS1	SULT1A4	-0.838	0.179	0.619	0.715	0.145	16	16	28903301	29382990	479689	cis	2.85e-09
ILMN_2162972	ILMN_1801387	0.336	0	LYZ	YEATS4	1	0.214	0.911	0.366	0.147	12	12	68033815	68070407	36592	cis	2.97e-09
ILMN_2319000	ILMN_2395981	0.591	0	MATK	PYHIN1	1	0.214	0.308	0.302	0.172	19	1	3777979	157181386	153403407	trans	2.97e-09
ILMN_1743145	ILMN_1773313	-0.042	0.081	ERAP2	USMG5	-0.457	0.098	0.999	0.999	0.096	5	10	96274820	105154019	8879199	trans	3.11e-09
ILMN_2334242	ILMN_2262275	0.595	0	CREB1	TRIM13	0.908	0.195	0.441	0.26	0.149	2	13	208171507	49473132	158698375	trans	3.22e-09
ILMN_2144088	ILMN_1728467	0.048	0.045	FDFT1	GHITM	-0.586	0.126	0.999	0.351	0.184	8	10	11696361	85902336	74205975	trans	3.31e-09
ILMN_2055781	ILMN_2395981	0.52	0	KLRF1	PYHIN1	0.938	0.202	0.507	0.302	0.153	12	1	9888803	157181386	147292583	trans	3.42e-09
ILMN_2307025	ILMN_1757467	-0.103	0	CPNE1	H1F0	-0.45	0.097	0.999	0.738	0.106	20	22	34214540	36533168	2318628	trans	3.5e-09
ILMN_1666078	ILMN_1820787	-0.05	0.036	HLA-H	HS.573264	-0.436	0.094	0.742	0.852	0.12	6	6	29859670	26582548	3277122	cis	3.51e-09
ILMN_1810274	ILMN_2077504	0.028	0.245	HOXB2	RNF160	-0.445	0.096	0.999	0.999	0.101	17	21	46620338	29222700	17397638	trans	3.56e-09
ILMN_2047856	ILMN_2383306	-0.048	0.046	EFHA2	GPATCH4	-0.774	0.167	0.285	0.999	0.204	8	1	17024255	156564614	139540359	trans	3.57e-09
ILMN_1739942	ILMN_1824554	0.013	0.598	FAM117B	HS.204736	-1	0.216	0.848	0.276	0.268	2	8	203342628	32271745	171070883	trans	3.66e-09
ILMN_1714895	ILMN_1679837	-0.062	0.01	LOC260340	SGPP1	-0.995	0.215	0.476	0.335	0.3	11	14	109281994	64153040	45128954	trans	3.69e-09
ILMN_1661770	ILMN_1696463	0.067	0.005	JMJD2C	SPI1	0.756	0.164	0.328	0.906	0.195	9	11	7165007	47376454	40211447	trans	4.03e-09
ILMN_1743145	ILMN_1758623	-0.015	0.536	ERAP2	HIST1H2BD	0.433	0.094	0.999	0.829	0.109	5	6	96274820	26158384	70116436	trans	4.1e-09
ILMN_2050023	ILMN_1739586	0.045	0.059	CCDC23	FEZ2	-0.437	0.095	0.978	0.842	0.112	1	2	43045619	36779555	6266064	trans	4.22e-09
ILMN_1722492	ILMN_2162972	-0.446	0	DUSP19	LYZ	-0.767	0.167	0.367	0.911	0.115	2	12	183672674	68033815	115638859	trans	4.37e-09
ILMN_1757467	ILMN_1805992	0.155	0	H1F0	KIAA1598	0.523	0.114	0.738	0.89	0.11	22	10	36533168	118634571	82101403	trans	4.48e-09
ILMN_1804854	ILMN_1726516	0.204	0	CTNNA1	SCRIB	0.793	0.173	0.999	0.377	0.151	5	8	138260394	144945130	6684736	trans	4.57e-09
ILMN_1715963	ILMN_1690077	0.516	0	FBXO7	PPM1A	0.889	0.194	0.431	0.273	0.173	22	14	31201300	59819219	28617919	trans	4.6e-09
ILMN_1668277	ILMN_2144088	-0.006	0.809	BLK	FDFT1	-0.809	0.177	0.358	0.999	0.193	8	8	11420520	11696361	275841	cis	4.86e-09
ILMN_1792152	ILMN_1678522	0.012	0.626	CCDC135	LOC644934	0.662	0.145	0.36	0.896	0.189	16	15	56322460	62672248	6349788	trans	4.98e-09
ILMN_1815306	ILMN_2202940	0.245	0	AP2A1	CHPT1	0.916	0.201	0.516	0.475	0.187	19	12	50310094	100641642	50331548	trans	5.18e-09
ILMN_1815306	ILMN_2370872	0.226	0	AP2A1	GRINA	0.651	0.143	0.516	0.999	0.12	19	8	50310094	145067435	94757341	trans	5.3e-09
ILMN_1757636	ILMN_1719064	0.025	0.293	C5ORF35	KCTD10	-0.45	0.099	0.999	0.999	0.101	5	12	56210793	109886624	53675831	trans	5.48e-09
ILMN_1704985	ILMN_2180866	0.006	0.794	CYP27A1	RPS26P11	0.427	0.094	0.999	0.929	0.102	2	X	219387910	71181176	148206734	trans	5.56e-09
ILMN_2102721	ILMN_1705183	0.664	0	DEFA1B	MPO	0.754	0.166	0.286	0.454	0.127	8	17	6856674	56347641	49490967	trans	5.57e-09
ILMN_1659227	ILMN_1811049	0.559	0	CD79A	POU2AF1	0.975	0.215	0.315	0.351	0.168	19	11	42383286	110728486	68345200	trans	5.76e-09
ILMN_1707088	ILMN_1715169	-0.075	0.002	DENND2D	HLA-DRB1	-0.825	0.182	0.499	0.816	0.17	1	6	111730014	32654825	79075189	trans	5.82e-09
ILMN_2118663	ILMN_2383306	-0.003	0.899	ERV3	GPATCH4	0.435	0.096	0.999	0.999	0.099	7	1	64089138	156564614	92475476	trans	5.86e-09
ILMN_1716276	ILMN_2395981	0.608	0	CCL4L2	PYHIN1	0.956	0.211	0.265	0.302	0.174	17	1	31664916	157181386	125516470	trans	5.88e-09
ILMN_1745116	ILMN_2064132	0.149	0	ABHD12	NANP	0.847	0.187	0.809	0.473	0.163	20	20	25287490	25543104	255614	cis	5.91e-09
ILMN_1670841	ILMN_1686160	-0.052	0.029	CPNE1	LOC440309	-0.697	0.154	0.966	0.391	0.171	20	15	34214120	91221087	57006967	trans	6.01e-09
ILMN_1776939	ILMN_2309180	-0.097	0	MS4A1	SMARCD3	-1	0.221	0.397	0.355	0.308	11	7	59986333	150936151	90949818	trans	6.04e-09
ILMN_2162972	ILMN_2348403	-0.082	0.001	LYZ	VRK3	0.677	0.15	0.911	0.271	0.237	12	19	68033815	55176034	12857781	trans	6.38e-09
ILMN_1704985	ILMN_1719064	0.044	0.066	CYP27A1	KCTD10	0.442	0.098	0.999	0.999	0.096	2	12	219387910	109886624	109501286	trans	6.48e-09
ILMN_1793770	ILMN_1810436	-0.059	0.014	DNAJB6	DNAJC27	-0.992	0.22	0.59	0.545	0.211	7	2	156902552	25166695	131735857	trans	6.51e-09
ILMN_1684255	ILMN_1695058	0.41	0	MYL4	SLC38A5	1	0.222	0.474	0.428	0.168	17	X	42654822	48202134	5547312	trans	6.65e-09
ILMN_2055781	ILMN_1708041	0.52	0	KLRF1	PLEKHF1	1	0.222	0.507	0.334	0.149	12	19	9888803	30166200	20277397	trans	6.65e-09
ILMN_1739942	ILMN_1754553	-0.071	0.003	FAM117B	MED19	0.572	0.127	0.848	0.386	0.193	2	11	203342628	57471401	145871227	trans	6.67e-09
ILMN_1803907	ILMN_2341815	-0.045	0.061	HOXC5	TFG	-0.58	0.129	0.447	0.933	0.156	12	3	52714943	100467642	47752699	trans	6.92e-09
ILMN_1704985	ILMN_1791912	-0.028	0.248	CYP27A1	SIDT2	-0.418	0.093	0.999	0.839	0.105	2	11	219387910	116573261	102814649	trans	6.97e-09
ILMN_2120982	ILMN_1707763	0.005	0.831	ALG11	ST7	0.534	0.119	0.999	0.282	0.192	13	7	51501736	116616642	65114906	trans	7.21e-09
ILMN_1813836	ILMN_1798654	0.137	0	DARS	MCM6	1	0.223	0.399	0.591	0.227	2	2	136664886	136598167	66719	cis	7.32e-09
ILMN_2399769	ILMN_1671260	0.772	0	GPR177	GPR177	0.718	0.161	0.347	0.35	0.117	1	1	68603576	68611643	8067	cis	8.21e-09
ILMN_2376133	ILMN_2327276	0.227	0	KIAA1191	STAU1	0.99	0.223	0.425	0.391	0.241	5	20	175773149	47730151	128042998	trans	9.02e-09
ILMN_1653469	ILMN_2189933	0.147	0	RPL12	RPL36AL	0.936	0.211	0.466	0.323	0.272	9	14	130213016	50085787	80127229	trans	9.16e-09
ILMN_1896277	ILMN_1778360	0.013	0.597	HS.385516	PYGB	0.642	0.145	0.395	0.999	0.169	10	20	122935164	25226301	97708863	trans	9.53e-09
ILMN_1664464	ILMN_1701237	0.397	0	PTGDS	SH2D1B	0.788	0.178	0.502	0.551	0.136	9	1	138994544	162365598	23371054	trans	9.56e-09
ILMN_2319000	ILMN_1708041	0.69	0	MATK	PLEKHF1	1	0.226	0.308	0.334	0.124	19	19	3777979	30166200	26388221	cis	9.65e-09
ILMN_2127722	ILMN_1805992	-0.071	0.003	FAM174A	KIAA1598	-0.424	0.096	0.999	0.89	0.099	5	10	99899217	118634571	18735354	trans	1e-08
ILMN_2127722	ILMN_2228180	0.009	0.701	FAM174A	MSRA	-0.41	0.093	0.999	0.772	0.112	5	8	99899217	10323581	89575636	trans	1.04e-08
ILMN_2086222	ILMN_1804854	0.091	0	BRWD2	CTNNA1	0.431	0.098	0.999	0.999	0.092	10	5	122639507	138260394	15620887	trans	1.09e-08
ILMN_1691071	ILMN_1785175	0.615	0	FCRLA	SWAP70	0.888	0.202	0.394	0.295	0.141	1	11	159950596	9729342	150221254	trans	1.1e-08
ILMN_1881081	ILMN_1678934	-0.014	0.566	HS.571151	POLR1E	-0.971	0.221	0.747	0.424	0.221	6	9	26335216	37489312	11154096	trans	1.11e-08
ILMN_1719064	ILMN_1805992	-0.001	0.964	KCTD10	KIAA1598	-0.426	0.097	0.999	0.89	0.104	12	10	109886624	118634571	8747947	trans	1.12e-08
ILMN_1679357	ILMN_1705183	0.667	0	DEFA1B	MPO	0.753	0.172	0.274	0.454	0.13	8	17	6855183	56347641	49492458	trans	1.2e-08
ILMN_1738220	ILMN_2205322	0.537	0	TREML3	TREML4	0.801	0.183	0.343	0.503	0.137	6	6	41284426	41313769	29343	cis	1.2e-08
ILMN_1704985	ILMN_2352121	-0.061	0.01	CYP27A1	NT5C3	0.411	0.094	0.999	0.683	0.124	2	7	219387910	33055350	186332560	trans	1.23e-08
ILMN_1757636	ILMN_1765332	0.03	0.212	C5ORF35	TIMM10	0.437	0.1	0.999	0.999	0.097	5	11	56210793	57296016	1085223	trans	1.24e-08
ILMN_1743145	ILMN_1808238	0.012	0.612	ERAP2	RBPMS2	0.419	0.096	0.999	0.753	0.112	5	15	96274820	65032145	31242675	trans	1.27e-08
ILMN_1760222	ILMN_1800733	-0.05	0.037	C14ORF144	MANBA	-0.975	0.224	0.251	0.775	0.272	14	4	103780450	103771985	8465	trans	1.34e-08
ILMN_1716276	ILMN_1742026	0.554	0	CCL4L2	PYHIN1	0.914	0.21	0.265	0.378	0.175	17	1	31664916	157181319	125516403	trans	1.35e-08
ILMN_2179837	ILMN_2383306	0.059	0.014	BANF1	GPATCH4	0.683	0.157	0.436	0.999	0.157	11	1	65527778	156564614	91036836	trans	1.36e-08
ILMN_1671142	ILMN_2213136	-0.426	0	GPR68	LEF1	-1	0.23	0.306	0.368	0.219	14	4	91699107	109188515	17489408	trans	1.37e-08
ILMN_1740633	ILMN_1701237	0.561	0	PRF1	SH2D1B	1	0.23	0.287	0.551	0.141	10	1	72357383	162365598	90008215	trans	1.37e-08
ILMN_2101034	ILMN_1772459	-0.005	0.83	CAPN12	RPS23	0.443	0.102	0.332	0.999	0.172	19	5	43913036	81605044	37692008	trans	1.4e-08
ILMN_2319000	ILMN_1742026	0.541	0	MATK	PYHIN1	0.951	0.219	0.308	0.378	0.168	19	1	3777979	157181319	153403340	trans	1.41e-08
ILMN_2317364	ILMN_1820787	-0.028	0.236	CSN1S1	HS.573264	-0.89	0.205	0.373	0.852	0.209	4	6	70812094	26582548	44229546	trans	1.42e-08
ILMN_1719064	ILMN_1796335	0.039	0.106	KCTD10	LPCAT2	0.429	0.099	0.999	0.954	0.098	12	16	109886624	54174433	55712191	trans	1.47e-08
ILMN_1815205	ILMN_2348403	-0.037	0.126	LYZ	VRK3	0.706	0.163	0.921	0.271	0.229	12	19	68032310	55176034	12856276	trans	1.48e-08
ILMN_1792075	ILMN_1743620	-0.041	0.086	CD22	RARRES1	-1	0.231	0.278	0.391	0.372	19	3	40529826	159911389	119381563	trans	1.5e-08
ILMN_1798177	ILMN_1693401	-0.047	0.048	CHURC1	KLHL28	-0.779	0.18	0.999	0.25	0.219	14	14	64471249	45398316	19072933	cis	1.51e-08
ILMN_1676528	ILMN_1753164	0.047	0.049	BTN3A2	IPO8	0.411	0.095	0.999	0.999	0.095	6	12	26378113	30782258	4404145	trans	1.52e-08
ILMN_1720059	ILMN_2067682	-0.018	0.446	HMBOX1	LOC401431	-0.761	0.176	0.999	0.255	0.221	8	7	28965044	149195971	120230927	trans	1.53e-08
ILMN_1742230	ILMN_2096759	-0.056	0.018	BAZ1A	PSMC6	-0.955	0.221	0.34	0.331	0.352	14	14	35222191	52264011	17041820	cis	1.55e-08
ILMN_1723846	ILMN_1758548	0.048	0.043	FAM119B	NEK7	0.501	0.116	0.999	0.354	0.164	12	1	56462454	196555203	140092749	trans	1.57e-08
ILMN_1659227	ILMN_1669497	0.596	0	CD79A	OSBPL10	0.911	0.211	0.315	0.31	0.161	19	3	42383286	31718961	10664325	trans	1.58e-08
ILMN_1718266	ILMN_2209115	-0.053	0.028	DGKI	MAK	-1	0.232	0.384	0.318	0.347	7	6	137074852	10871282	126203570	trans	1.63e-08
ILMN_1723116	ILMN_2307025	0.003	0.909	AMFR	CPNE1	-0.431	0.1	0.999	0.999	0.099	16	20	56395777	34214540	22181237	trans	1.63e-08
ILMN_1713124	ILMN_1676924	0.443	0	AKR1C3	CD247	0.749	0.174	0.475	0.668	0.118	10	1	5137829	165666606	160528777	trans	1.67e-08
ILMN_1743145	ILMN_1735712	0.014	0.559	ERAP2	KRT1	-0.413	0.096	0.999	0.751	0.114	5	12	96274820	53068865	43205955	trans	1.69e-08
ILMN_1715169	ILMN_2391419	-0.001	0.971	HLA-DRB1	SYNE2	0.464	0.108	0.816	0.588	0.144	6	14	32654825	63762375	31107550	trans	1.74e-08
ILMN_1790534	ILMN_1786328	0.483	0	MAP2K3	WDR40A	1	0.233	0.459	0.356	0.164	17	9	21159049	34076700	12917651	trans	1.77e-08
ILMN_1844925	ILMN_1762103	-0.029	0.232	HS.583730	WDR48	-0.678	0.158	0.361	0.999	0.177	8	3	67214097	39111969	28102128	trans	1.78e-08
ILMN_1740633	ILMN_1742026	0.59	0	PRF1	PYHIN1	0.853	0.199	0.287	0.378	0.154	10	1	72357383	157181319	84823936	trans	1.82e-08
ILMN_1663119	ILMN_1723467	0.119	0	DSC2	ITGB1	0.985	0.23	0.256	0.434	0.335	18	10	26900109	33229489	6329380	trans	1.85e-08
ILMN_1798177	ILMN_2122952	-0.02	0.411	CHURC1	CISD1	0.415	0.097	0.999	0.629	0.125	14	10	64471249	59707034	4764215	trans	1.88e-08
ILMN_1874689	ILMN_1669833	-0.095	0	HS.554507	SH2B2	-0.911	0.213	0.313	0.472	0.288	9	7	126462570	101747579	24714991	trans	1.89e-08
ILMN_2352563	ILMN_1853631	-0.089	0	CLDND1	HS.551137	-1	0.234	0.251	0.274	0.444	3	9	99717285	99703792	13493	trans	1.92e-08
ILMN_1708041	ILMN_2395981	0.613	0	PLEKHF1	PYHIN1	1	0.234	0.334	0.302	0.156	19	1	30166200	157181386	127015186	trans	1.92e-08
ILMN_1757636	ILMN_1700652	0.037	0.124	C5ORF35	CHAD	0.512	0.12	0.999	0.331	0.171	5	17	56210793	48541947	7668846	trans	1.98e-08
ILMN_1815306	ILMN_1806349	0.329	0	AP2A1	SLC6A8	1	0.235	0.516	0.261	0.234	19	X	50310094	152614922	102304828	trans	2.09e-08
ILMN_1758728	ILMN_1773313	0.005	0.837	FANCG	USMG5	-0.434	0.102	0.561	0.999	0.132	9	10	35073949	105154019	70080070	trans	2.09e-08
ILMN_1687213	ILMN_1745686	0.059	0.014	C8ORF13	MFHAS1	0.909	0.214	0.911	0.339	0.207	8	8	11316511	8785016	2531495	cis	2.16e-08
ILMN_1672113	ILMN_2402629	0.053	0.027	LOC441249	METTL9	0.933	0.22	0.272	0.352	0.379	7	16	67391004	21575541	45815463	trans	2.23e-08
ILMN_2214278	ILMN_1755975	-0.006	0.81	ANKRD32	LOC646946	-0.657	0.155	0.926	0.311	0.201	5	5	94057160	45833311	48223849	cis	2.25e-08
ILMN_1745116	ILMN_2118663	0.049	0.041	ABHD12	ERV3	0.428	0.101	0.809	0.999	0.106	20	7	25287490	64089138	38801648	trans	2.26e-08
ILMN_2376133	ILMN_1814156	-0.227	0	KIAA1191	PSMB7	-1	0.236	0.425	0.273	0.29	5	9	175773149	127115986	48657163	trans	2.26e-08
ILMN_1745103	ILMN_1702120	0.369	0	CLEC1B	NDUFAF3	1	0.236	0.418	0.293	0.231	12	3	10147744	49032930	38885186	trans	2.26e-08
ILMN_1754501	ILMN_2374692	-0.01	0.667	LOC339804	WAC	-0.415	0.098	0.944	0.787	0.113	2	10	61243769	28949297	32294472	trans	2.29e-08
ILMN_1721762	ILMN_2341815	-0.009	0.699	IL18RAP	TFG	0.419	0.099	0.999	0.933	0.102	2	3	102435293	100467642	1967651	trans	2.31e-08
ILMN_1742230	ILMN_2376133	0.163	0	BAZ1A	KIAA1191	0.934	0.221	0.34	0.425	0.272	14	5	35222191	175773149	140550958	trans	2.38e-08
ILMN_1716276	ILMN_1823231	0.475	0	CCL4L2	HS.571502	0.841	0.199	0.265	0.468	0.181	17	8	31664916	60195858	28530942	trans	2.38e-08
ILMN_1737195	ILMN_1797893	0.024	0.315	CENPK	PFAAP5	-0.414	0.098	0.999	0.948	0.102	5	13	64853096	31989252	32863844	trans	2.39e-08
ILMN_1671171	ILMN_2162972	0.024	0.309	CECR2	LYZ	0.57	0.135	0.455	0.911	0.158	22	12	16412831	68033815	51620984	trans	2.42e-08
ILMN_1739756	ILMN_2055781	0.495	0	KIR2DL4	KLRF1	0.889	0.211	0.371	0.507	0.143	19	12	67964	9888803	9820839	trans	2.52e-08
ILMN_2371470	ILMN_2144088	0.01	0.69	C1ORF124	FDFT1	-0.476	0.113	0.447	0.999	0.151	1	8	229555436	11696361	217859075	trans	2.53e-08
ILMN_1679919	ILMN_2216582	0.535	0	ASCC2	LYL1	0.799	0.19	0.467	0.383	0.135	22	19	30184657	13074680	17109977	trans	2.61e-08
ILMN_1732296	ILMN_1793549	-0.416	0	ID3	PTPN4	-0.958	0.228	0.271	0.375	0.23	1	2	23757369	120451383	96694014	trans	2.65e-08
ILMN_2383306	ILMN_1701441	-0.053	0.026	GPATCH4	LPAR1	-0.521	0.124	0.999	0.488	0.14	1	9	156564614	113636115	42928499	trans	2.65e-08
ILMN_1698243	ILMN_1723467	0.035	0.146	C1ORF85	ITGB1	-0.705	0.168	0.76	0.434	0.199	1	10	156262580	33229489	123033091	trans	2.71e-08
ILMN_1661432	ILMN_1736548	-0.002	0.922	NUP43	PHACTR4	0.407	0.097	0.918	0.697	0.122	6	1	150087211	28699120	121388091	trans	2.72e-08
ILMN_1778536	ILMN_1691071	0.529	0	BTLA	FCRLA	0.822	0.196	0.354	0.394	0.154	3	1	113672763	159950596	46277833	trans	2.74e-08
ILMN_1656868	ILMN_2147105	0.334	0	LOC23117	LOC440348	0.889	0.212	0.427	0.501	0.175	16	16	21321256	72982993	51661737	cis	2.75e-08
ILMN_1732296	ILMN_1740633	-0.448	0	ID3	PRF1	-1	0.239	0.271	0.287	0.253	1	10	23757369	72357383	48600014	trans	2.86e-08
ILMN_1659227	ILMN_1785175	0.54	0	CD79A	SWAP70	1	0.239	0.315	0.295	0.193	19	11	42383286	9729342	32653944	trans	2.86e-08
ILMN_2325574	ILMN_1805590	0.021	0.383	CASC4	LSM8	0.928	0.222	0.354	0.465	0.298	15	7	42493788	117619757	75125969	trans	2.91e-08
ILMN_1743032	ILMN_1774604	0.184	0	CTSS	PNKD	1	0.24	0.658	0.645	0.16	1	2	150702910	218919403	68216493	trans	3.09e-08
ILMN_1715963	ILMN_1669286	0.411	0	FBXO7	YWHAZ	0.929	0.223	0.431	0.385	0.179	22	8	31201300	102034678	70833378	trans	3.1e-08
ILMN_1719064	ILMN_1800733	0.003	0.908	KCTD10	MANBA	-0.403	0.097	0.999	0.775	0.111	12	4	109886624	103771985	6114639	trans	3.26e-08
ILMN_1757636	ILMN_1749368	-0.055	0.021	C5ORF35	HIST1H3H	-0.648	0.156	0.999	0.267	0.198	5	6	56210793	27777958	28432835	trans	3.27e-08
ILMN_1743032	ILMN_2395981	-0.099	0	CTSS	PYHIN1	-1	0.241	0.658	0.302	0.259	1	1	150702910	157181386	6478476	cis	3.33e-08
ILMN_1723116	ILMN_2304020	-0.044	0.063	AMFR	GRXCR2	-0.626	0.151	0.999	0.304	0.186	16	5	56395777	145239307	88843530	trans	3.39e-08
ILMN_1670841	ILMN_1866954	0.026	0.271	CPNE1	HS.71947	-0.501	0.121	0.966	0.437	0.159	20	6	34214120	83136909	48922789	trans	3.47e-08
ILMN_1790978	ILMN_2180866	0.021	0.381	ATG7	RPS26P11	0.732	0.177	0.376	0.929	0.186	3	X	11571483	71181176	59609693	trans	3.54e-08
ILMN_2055781	ILMN_1792389	0.564	0	KLRF1	RNF165	0.763	0.185	0.507	0.349	0.13	12	18	9888803	42294242	32405439	trans	3.72e-08
ILMN_1881081	ILMN_1736303	0.034	0.161	HS.571151	KCNV1	-0.947	0.23	0.747	0.283	0.28	6	8	26335216	111048766	84713550	trans	3.83e-08
ILMN_1671565	ILMN_1707585	-0.033	0.169	RNASET2	SLC46A2	-0.601	0.146	0.999	0.312	0.184	6	9	167263060	114681119	52581941	trans	3.85e-08
ILMN_1722492	ILMN_1815205	-0.34	0	DUSP19	LYZ	-0.917	0.223	0.367	0.921	0.14	2	12	183672674	68032310	115640364	trans	3.92e-08
ILMN_2171596	ILMN_2162972	-0.05	0.037	LOC441257	LYZ	-0.74	0.18	0.343	0.911	0.192	7	12	72134243	68033815	4100428	trans	3.94e-08
ILMN_1659075	ILMN_1857017	0.25	0	HLA-DOA	HS.551538	0.986	0.24	0.252	0.306	0.343	6	7	33080184	2258027	30822157	trans	3.99e-08
ILMN_1734707	ILMN_1721339	-0.022	0.358	CHST13	ZNF276	0.558	0.136	0.999	0.281	0.199	3	16	126262040	88333486	37928554	trans	4.08e-08
ILMN_2118663	ILMN_2162972	-0.021	0.378	ERV3	LYZ	-0.402	0.098	0.999	0.911	0.101	7	12	64089138	68033815	3944677	trans	4.1e-08
ILMN_1661646	ILMN_1691071	0.699	0	BANK1	FCRLA	0.738	0.18	0.28	0.394	0.132	4	1	103214492	159950596	56736104	trans	4.13e-08
ILMN_1715169	ILMN_1682717	-0.096	0	HLA-DRB1	IER3	-0.663	0.162	0.816	0.588	0.143	6	6	32654825	30819173	1835652	cis	4.27e-08
ILMN_2376133	ILMN_2209027	0.02	0.415	KIAA1191	RPS26	0.597	0.146	0.425	0.946	0.163	5	12	175773149	54722494	121050655	trans	4.33e-08
ILMN_1665457	ILMN_1773313	0.039	0.102	CLEC4C	USMG5	0.425	0.104	0.477	0.999	0.138	12	10	7898956	105154019	97255063	trans	4.38e-08
ILMN_1784207	ILMN_1786328	0.604	0	C1ORF128	WDR40A	0.829	0.203	0.289	0.356	0.154	1	9	23986959	34076700	10089741	trans	4.43e-08
ILMN_1713124	ILMN_1740633	0.54	0	AKR1C3	PRF1	0.93	0.228	0.475	0.287	0.155	10	10	5137829	72357383	67219554	cis	4.52e-08
ILMN_1704985	ILMN_1654001	-0.017	0.487	CYP27A1	SMC6	-0.391	0.096	0.999	0.832	0.105	2	2	219387910	17708749	201679161	cis	4.64e-08
ILMN_1671142	ILMN_2079655	0.238	0	GPR68	KLRB1	0.984	0.242	0.306	0.378	0.284	14	12	91699107	9751108	81947999	trans	4.78e-08
ILMN_2230035	ILMN_1767612	0.462	0	BBS2	BBS2	1	0.246	0.485	0.624	0.125	16	16	55076072	55076248	176	cis	4.8e-08
ILMN_1667232	ILMN_2082593	0.685	0	KIR2DL3	KIR3DL3	0.762	0.188	0.308	0.31	0.142	19	19	55264353	59939601	4675248	cis	5.05e-08
ILMN_1743032	ILMN_1805992	0.168	0	CTSS	KIAA1598	0.583	0.144	0.658	0.89	0.117	1	10	150702910	118634571	32068339	trans	5.15e-08
ILMN_1782788	ILMN_1671686	0.376	0	CSDA	EPB49	1	0.247	0.36	0.258	0.262	12	8	10743268	21995783	11252515	trans	5.15e-08
ILMN_1798177	ILMN_1745703	-0.049	0.042	CHURC1	CORO2A	-0.643	0.159	0.999	0.255	0.204	14	9	64471249	99974773	35503524	trans	5.25e-08
ILMN_1734707	ILMN_1684628	0.01	0.682	CHST13	ZFP90	0.4	0.099	0.999	0.788	0.109	3	16	126262040	67158424	59103616	trans	5.34e-08
ILMN_1715169	ILMN_1714438	-0.029	0.229	HLA-DRB1	MUTYH	-0.939	0.233	0.816	0.274	0.255	6	1	32654825	45795061	13140236	trans	5.58e-08
ILMN_1796165	ILMN_1786328	0.647	0	GLRX5	WDR40A	0.81	0.201	0.258	0.356	0.15	14	9	95080536	34076700	61003836	trans	5.58e-08
ILMN_2165289	ILMN_1705183	0.663	0	DEFA3	MPO	0.729	0.181	0.263	0.454	0.136	8	17	6875765	56347641	49471876	trans	5.63e-08
ILMN_2094396	ILMN_2113535	0.065	0.007	LRRC8C	PCYOX1	0.812	0.202	0.792	0.399	0.194	1	2	89952665	70360269	19592396	trans	5.82e-08
ILMN_1737195	ILMN_1721762	0.006	0.809	CENPK	IL18RAP	-0.414	0.103	0.999	0.999	0.098	5	2	64853096	102435293	37582197	trans	5.83e-08
ILMN_1752451	ILMN_1773313	0.002	0.945	CTSH	USMG5	0.418	0.104	0.279	0.999	0.185	15	10	79214370	105154019	25939649	trans	5.84e-08
ILMN_1788462	ILMN_1702396	0.19	0	AMD1	PACSIN2	0.988	0.246	0.351	0.332	0.301	6	22	111216560	41595886	69620674	trans	5.91e-08
ILMN_1691071	ILMN_1776939	0.45	0	FCRLA	MS4A1	0.988	0.246	0.394	0.397	0.177	1	11	159950596	59986333	99964263	trans	5.91e-08
ILMN_1716276	ILMN_1708041	0.591	0	CCL4L2	PLEKHF1	1	0.249	0.265	0.334	0.176	17	19	31664916	30166200	1498716	trans	5.92e-08
ILMN_1806692	ILMN_2367215	0.232	0	HEXB	PRCP	0.95	0.237	0.439	0.306	0.262	5	11	74052085	82535584	8483499	trans	6.11e-08
ILMN_2365091	ILMN_1777061	-0.146	0	FCAR	ZSWIM6	-0.977	0.244	0.31	0.309	0.349	19	5	60077542	60877457	799915	trans	6.23e-08
ILMN_1721762	ILMN_1671565	-0.034	0.154	IL18RAP	RNASET2	-0.408	0.102	0.999	0.999	0.096	2	6	102435293	167263060	64827767	trans	6.33e-08
ILMN_1796832	ILMN_2336133	0.004	0.871	MGC22014	SULT1A4	-1	0.25	0.355	0.715	0.255	2	16	74125278	29382990	44742288	trans	6.33e-08
ILMN_1874689	ILMN_1701237	0.486	0	HS.554507	SH2D1B	0.842	0.211	0.313	0.551	0.15	9	1	126462570	162365598	35903028	trans	6.59e-08
ILMN_1659227	ILMN_1748123	0.423	0	CD79A	KLHL14	0.786	0.197	0.315	0.481	0.177	19	18	42383286	30253138	12130148	trans	6.61e-08
ILMN_1797893	ILMN_2304495	0.04	0.091	PFAAP5	PPP1R1B	0.59	0.148	0.948	0.416	0.161	13	17	31989252	35046082	3056830	trans	6.71e-08
ILMN_1778536	ILMN_1669881	0.409	0	BTLA	TSPAN13	0.817	0.205	0.354	0.342	0.203	3	7	113672763	16789855	96882908	trans	6.74e-08
ILMN_1806056	ILMN_1751625	0.595	0	CEACAM8	MS4A3	1	0.251	0.252	0.273	0.198	19	11	47776394	59586547	11810153	trans	6.77e-08
ILMN_1753745	ILMN_1855198	0.047	0.049	HDDC2	HS.334275	0.98	0.246	0.44	0.304	0.33	6	11	125638766	96635746	29003020	trans	6.78e-08
ILMN_1794364	ILMN_1708041	0.542	0	CTSW	PLEKHF1	0.733	0.184	0.53	0.334	0.136	11	19	65407708	30166200	35241508	trans	6.79e-08
ILMN_1751956	ILMN_2310703	0.057	0.018	MGST3	RPS26L	0.525	0.132	0.549	0.924	0.137	1	13	163887894	99990206	63897688	trans	6.97e-08
ILMN_2399174	ILMN_1809433	-0.167	0	TRAK1	XBP1	-1	0.252	0.371	0.33	0.304	3	22	42217457	27520966	14696491	trans	7.24e-08
ILMN_1800354	ILMN_1805992	0.374	0	CST3	KIAA1598	0.599	0.151	0.54	0.89	0.105	20	10	23614554	118634571	95020017	trans	7.28e-08
ILMN_1810274	ILMN_1806320	0.031	0.199	HOXB2	PPFIBP1	0.801	0.202	0.999	0.286	0.21	17	12	46620338	27679157	18941181	trans	7.33e-08
ILMN_1796335	ILMN_1800253	-0.075	0.002	LPCAT2	ZNF711	-0.836	0.211	0.954	0.346	0.19	16	X	54174433	84414505	30240072	trans	7.43e-08
ILMN_2214278	ILMN_1722276	-0.017	0.487	ANKRD32	PAFAH1B1	0.808	0.204	0.926	0.276	0.234	5	17	94057160	2535219	91521941	trans	7.47e-08
ILMN_1732296	ILMN_2055781	-0.337	0	ID3	KLRF1	-1	0.253	0.271	0.507	0.229	1	12	23757369	9888803	13868566	trans	7.73e-08
ILMN_1757636	ILMN_1721765	-0.019	0.425	C5ORF35	LOC150763	-0.644	0.163	0.999	0.278	0.201	5	2	56210793	96052670	39841877	trans	7.79e-08
ILMN_1671171	ILMN_1815205	-0.005	0.82	CECR2	LYZ	0.557	0.141	0.455	0.921	0.161	22	12	16412831	68032310	51619479	trans	7.8e-08
ILMN_2120982	ILMN_1745103	-0.007	0.775	ALG11	CLEC1B	0.47	0.119	0.999	0.418	0.155	13	12	51501736	10147744	41353992	trans	7.83e-08
ILMN_1676528	ILMN_2077504	0.026	0.275	BTN3A2	RNF160	0.383	0.097	0.999	0.999	0.095	6	21	26378113	29222700	2844587	trans	7.87e-08
ILMN_1800354	ILMN_1765332	0.039	0.101	CST3	TIMM10	0.461	0.117	0.54	0.999	0.132	20	11	23614554	57296016	33681462	trans	8.14e-08
ILMN_2191681	ILMN_1704291	-0.365	0	CHCHD2	LOC645317	-0.658	0.167	0.754	0.512	0.119	7	1	56169372	15803612	40365760	trans	8.14e-08
ILMN_1753164	ILMN_1813590	-0.015	0.531	IPO8	KIAA1026	-0.772	0.196	0.999	0.252	0.224	12	1	30782258	14798152	15984106	trans	8.19e-08
ILMN_2208495	ILMN_2045975	0.006	0.814	LASS5	ORMDL1	-0.575	0.146	0.927	0.403	0.172	12	2	48810125	190343639	141533514	trans	8.2e-08
ILMN_1791585	ILMN_1694539	-0.003	0.896	LOC653353	MAP3K6	-0.953	0.242	0.388	0.272	0.383	9	1	42706969	27681790	15025179	trans	8.22e-08
ILMN_2064132	ILMN_1696463	-0.036	0.135	NANP	SPI1	-0.571	0.145	0.473	0.906	0.154	20	11	25543104	47376454	21833350	trans	8.22e-08
ILMN_1706268	ILMN_2395981	0.46	0	PTGDR	PYHIN1	1	0.254	0.318	0.302	0.223	14	1	51812612	157181386	105368774	trans	8.25e-08
ILMN_1668277	ILMN_1715680	-0.058	0.015	BLK	NEIL2	-0.944	0.24	0.358	0.682	0.237	8	8	11420520	11681958	261438	cis	8.38e-08
ILMN_2327276	ILMN_1668540	0.225	0	STAU1	ZNHIT6	0.94	0.239	0.391	0.324	0.271	20	1	47730151	86118751	38388600	trans	8.39e-08
ILMN_1749368	ILMN_1810274	0.014	0.548	HIST1H3H	HOXB2	-0.794	0.202	0.267	0.999	0.227	6	17	27777958	46620338	18842380	trans	8.47e-08
ILMN_2307025	ILMN_1783120	-0.067	0.005	CPNE1	SLMAP	-0.597	0.152	0.999	0.318	0.176	20	3	34214540	57888082	23673542	trans	8.58e-08
ILMN_1676924	ILMN_1740633	0.563	0	CD247	PRF1	0.856	0.218	0.668	0.287	0.123	1	10	165666606	72357383	93309223	trans	8.62e-08
ILMN_2050023	ILMN_1839665	0.027	0.256	CCDC23	HS.559665	0.53	0.135	0.978	0.463	0.149	1	1	43045619	65286682	22241063	cis	8.64e-08
ILMN_1823231	ILMN_1793549	0.409	0	HS.571502	PTPN4	0.793	0.202	0.468	0.375	0.168	8	2	60195858	120451383	60255525	trans	8.65e-08
ILMN_1815306	ILMN_1671686	0.341	0	AP2A1	EPB49	1	0.255	0.516	0.258	0.231	19	8	50310094	21995783	28314311	trans	8.8e-08
ILMN_1676880	ILMN_2238928	0.011	0.631	CORO2B	RAD51C	0.811	0.207	0.294	0.999	0.213	15	17	66806937	54153148	12653789	trans	8.93e-08
ILMN_2225144	ILMN_1741371	0.047	0.049	EIF4E3	TMEM8	0.939	0.24	0.305	0.627	0.27	3	16	71814976	362151	71452825	trans	9.13e-08
ILMN_2352023	ILMN_2310703	-0.022	0.362	RIPK5	RPS26L	0.395	0.101	0.999	0.924	0.103	1	13	203378372	99990206	103388166	trans	9.2e-08
ILMN_1753164	ILMN_1654663	0.016	0.492	IPO8	LOC642843	0.7	0.179	0.999	0.292	0.201	12	17	30782258	68759023	37976765	trans	9.21e-08
ILMN_2370872	ILMN_1793549	-0.041	0.083	GRINA	PTPN4	-0.563	0.144	0.999	0.375	0.164	8	2	145067435	120451383	24616052	trans	9.24e-08
ILMN_1713892	ILMN_1791912	0.236	0	C4ORF34	SIDT2	0.617	0.158	0.621	0.839	0.117	4	11	39553200	116573261	77020061	trans	9.42e-08
ILMN_1753164	ILMN_1772286	0.005	0.84	IPO8	OCIAD2	-0.492	0.126	0.999	0.385	0.163	12	4	30782258	48887559	18105301	trans	9.43e-08
ILMN_2120982	ILMN_1719064	-0.014	0.548	ALG11	KCTD10	-0.406	0.104	0.999	0.999	0.097	13	12	51501736	109886624	58384888	trans	9.47e-08
ILMN_1721762	ILMN_1741165	0.145	0	IL18RAP	SLC11A1	0.445	0.114	0.999	0.406	0.139	2	2	102435293	218968130	116532837	cis	9.48e-08
ILMN_1765332	ILMN_2397230	0.019	0.433	TIMM10	USP16	0.519	0.133	0.999	0.416	0.156	11	21	57296016	29348045	27947971	trans	9.53e-08
ILMN_1697499	ILMN_2374692	0.024	0.322	HLA-DRB5	WAC	0.398	0.102	0.748	0.787	0.125	6	10	32593374	28949297	3644077	trans	9.54e-08
ILMN_1849794	ILMN_1762103	-0.01	0.666	HS.571223	WDR48	-0.874	0.224	0.326	0.999	0.208	7	3	138759275	39111969	99647306	trans	9.55e-08
ILMN_2105573	ILMN_1716276	0.449	0	CCL3L3	CCL4L2	0.948	0.243	0.434	0.265	0.203	17	17	34522555	31664916	2857639	cis	9.57e-08
ILMN_2077504	ILMN_1774869	-0.033	0.162	RNF160	SLC30A8	-0.503	0.129	0.999	0.395	0.157	21	8	29222700	118188726	88966026	trans	9.65e-08
ILMN_1778347	ILMN_2104967	0.01	0.683	NUDT2	ZNF443	0.639	0.164	0.96	0.334	0.188	9	19	34333384	12401770	21931614	trans	9.77e-08
ILMN_1859946	ILMN_1823231	0.171	0	HS.127310	HS.571502	0.946	0.243	0.288	0.468	0.281	1	8	160765587	60195858	100569729	trans	9.9e-08
ILMN_1743145	ILMN_2180866	-0.039	0.099	ERAP2	RPS26P11	-0.393	0.101	0.999	0.929	0.098	5	X	96274820	71181176	25093644	trans	9.98e-08
ILMN_1757636	ILMN_1661432	-0.009	0.705	C5ORF35	NUP43	-0.393	0.101	0.999	0.918	0.101	5	6	56210793	150087211	93876418	trans	9.98e-08
ILMN_2319000	ILMN_1793549	0.595	0	MATK	PTPN4	1	0.257	0.308	0.375	0.152	19	2	3777979	120451383	116673404	trans	9.98e-08
ILMN_1724437	ILMN_1757467	0.39	0	GCAT	H1F0	0.76	0.196	0.446	0.738	0.125	22	22	36542575	36533168	9407	cis	1.06e-07
ILMN_1703926	ILMN_1785570	-0.21	0	PTGER2	SUSD3	-1	0.258	0.31	0.29	0.337	14	9	51864520	94886967	43022447	trans	1.06e-07
ILMN_1676924	ILMN_2055781	0.501	0	CD247	KLRF1	0.593	0.153	0.668	0.507	0.11	1	12	165666606	9888803	155777803	trans	1.06e-07
ILMN_1776188	ILMN_1726204	0.029	0.222	MAP1LC3A	SCRG1	0.558	0.144	0.652	0.799	0.14	20	4	32611733	174549060	141937327	trans	1.07e-07
ILMN_1734707	ILMN_1796712	-0.004	0.859	CHST13	S100A10	-0.585	0.151	0.999	0.309	0.188	3	1	126262040	150222202	23960162	trans	1.07e-07
ILMN_1753164	ILMN_1766245	0.016	0.51	IPO8	SUPT4H1	-0.635	0.164	0.999	0.298	0.199	12	17	30782258	56422817	25640559	trans	1.08e-07
ILMN_1666192	ILMN_1727932	-0.016	0.498	DCTN5	LOC643479	-0.751	0.194	0.962	0.333	0.197	16	10	23588370	45632662	22044292	trans	1.08e-07
ILMN_1742026	ILMN_2395981	0.69	0	PYHIN1	PYHIN1	0.72	0.186	0.378	0.302	0.135	1	1	157181319	157181386	67	cis	1.08e-07
ILMN_2060413	ILMN_1782551	0.36	0	CD24	E2F5	0.847	0.219	0.405	0.3	0.22	Y	8	21152795	86124431	64971636	trans	1.1e-07
ILMN_1662409	ILMN_2209027	-0.012	0.602	LOC440525	RPS26	-0.785	0.203	0.262	0.946	0.228	19	12	45141091	54722494	9581403	trans	1.1e-07
ILMN_2151541	ILMN_2050911	-0.089	0	DNAJC10	SLC22A4	-0.812	0.21	0.283	0.506	0.281	2	5	183351215	131670507	51680708	trans	1.1e-07
ILMN_2144088	ILMN_2201966	0.025	0.296	FDFT1	N4BP1	0.371	0.096	0.999	0.836	0.104	8	16	11696361	48572789	36876428	trans	1.11e-07
ILMN_1715963	ILMN_2208495	0.006	0.789	FBXO7	LASS5	-0.537	0.139	0.431	0.927	0.163	22	12	31201300	48810125	17608825	trans	1.12e-07
ILMN_1743145	ILMN_1778360	0.023	0.342	ERAP2	PYGB	0.39	0.101	0.999	0.999	0.096	5	20	96274820	25226301	71048519	trans	1.13e-07
ILMN_2055781	ILMN_2193325	0.526	0	KLRF1	MMP23B	1	0.259	0.507	0.293	0.157	12	1	9888803	1559849	8328954	trans	1.13e-07
ILMN_2193233	ILMN_2403965	0.731	0	MGC29506	TXNDC5	1	0.259	0.275	0.281	0.124	5	6	138751302	7828450	130922852	trans	1.13e-07
ILMN_1792075	ILMN_1669881	0.391	0	CD22	TSPAN13	0.995	0.258	0.278	0.342	0.252	19	7	40529826	16789855	23739971	trans	1.15e-07
ILMN_2366212	ILMN_1785175	0.584	0	CD79B	SWAP70	0.887	0.23	0.281	0.295	0.179	17	11	62006098	9729342	52276756	trans	1.15e-07
ILMN_1804895	ILMN_1774375	-0.013	0.6	C7ORF53	LOC284422	-0.829	0.215	0.25	0.444	0.348	7	19	111917760	3425613	108492147	trans	1.15e-07
ILMN_1798177	ILMN_2041190	0.049	0.04	CHURC1	F2RL1	-0.397	0.103	0.999	0.786	0.114	14	5	64471249	76166727	11695478	trans	1.16e-07
ILMN_1757636	ILMN_1742843	-0.035	0.142	C5ORF35	LOC132706	-0.393	0.102	0.999	0.3	0.173	5	4	56210793	111392662	55181869	trans	1.17e-07
ILMN_1810274	ILMN_1759097	0.053	0.027	HOXB2	MLLT11	0.593	0.154	0.999	0.345	0.171	17	1	46620338	149307256	102686918	trans	1.18e-07
ILMN_2180866	ILMN_1674574	0.02	0.399	RPS26P11	VNN1	0.427	0.111	0.929	0.574	0.133	X	6	71181176	133045136	61863960	trans	1.2e-07
ILMN_1786606	ILMN_1750273	0.497	0	LOC729764	RPL23AP7	1	0.26	0.541	0.273	0.167	5	2	180834008	114099751	66734257	trans	1.2e-07
ILMN_1659227	ILMN_1782551	0.605	0	CD79A	E2F5	1	0.26	0.315	0.3	0.164	19	8	42383286	86124431	43741145	trans	1.2e-07
ILMN_1757636	ILMN_1754501	0.008	0.738	C5ORF35	LOC339804	-0.392	0.102	0.999	0.944	0.101	5	2	56210793	61243769	5032976	trans	1.21e-07
ILMN_1720059	ILMN_2121316	0.03	0.217	HMBOX1	SCYL1BP1	-0.749	0.195	0.999	0.259	0.229	8	1	28965044	168788779	139823735	trans	1.23e-07
ILMN_1676924	ILMN_1701237	0.466	0	CD247	SH2D1B	0.587	0.153	0.668	0.551	0.11	1	1	165666606	162365598	3301008	cis	1.25e-07
ILMN_2279367	ILMN_2262275	0.552	0	FCAR	TRIM13	0.863	0.225	0.44	0.26	0.163	19	13	60092082	49473132	10618950	trans	1.25e-07
ILMN_2077504	ILMN_1785570	-0.038	0.112	RNF160	SUSD3	-0.583	0.152	0.999	0.29	0.188	21	9	29222700	94886967	65664267	trans	1.25e-07
ILMN_2313901	ILMN_1765332	-0.065	0.007	PAM	TIMM10	0.387	0.101	0.999	0.999	0.101	5	11	102340879	57296016	45044863	trans	1.27e-07
ILMN_1686478	ILMN_1810274	-0.019	0.426	HIST1H2AG	HOXB2	-1	0.261	0.263	0.999	0.245	6	17	27210195	46620338	19410143	trans	1.27e-07
ILMN_1657398	ILMN_1739417	0.05	0.035	LOC284757	LOC644087	0.95	0.248	0.252	0.349	0.4	20	12	58332875	101688391	43355516	trans	1.28e-07
ILMN_1661646	ILMN_1669881	0.458	0	BANK1	TSPAN13	0.918	0.24	0.28	0.342	0.216	4	7	103214492	16789855	86424637	trans	1.31e-07
ILMN_1691071	ILMN_1669497	0.643	0	FCRLA	OSBPL10	0.734	0.192	0.394	0.31	0.139	1	3	159950596	31718961	128231635	trans	1.32e-07
ILMN_1778360	ILMN_1726204	0.007	0.769	PYGB	SCRG1	0.382	0.1	0.999	0.799	0.108	20	4	25226301	174549060	149322759	trans	1.33e-07
ILMN_1734707	ILMN_2279961	0.13	0	CHST13	LAMP2	0.848	0.222	0.999	0.285	0.193	3	X	126262040	119454540	6807500	trans	1.34e-07
ILMN_1723846	ILMN_1725079	-0.112	0	FAM119B	TSPAN31	-0.691	0.181	0.999	0.295	0.181	12	12	56462454	56428139	34315	cis	1.35e-07
ILMN_2232177	ILMN_1793770	0.204	0	ACTN1	DNAJB6	0.962	0.252	0.422	0.59	0.2	14	7	68411162	156902552	88491390	trans	1.35e-07
ILMN_2051900	ILMN_2162972	-0.395	0	EID2B	LYZ	-1	0.262	0.301	0.911	0.148	19	12	44713911	68033815	23319904	trans	1.35e-07
ILMN_1671142	ILMN_2395981	0.517	0	GPR68	PYHIN1	1	0.262	0.306	0.302	0.203	14	1	91699107	157181386	65482279	trans	1.35e-07
ILMN_1716276	ILMN_2319000	0.573	0	CCL4L2	MATK	1	0.262	0.265	0.308	0.191	17	19	31664916	3777979	27886937	trans	1.35e-07
ILMN_1667232	ILMN_2055781	0.517	0	KIR2DL3	KLRF1	0.87	0.228	0.308	0.507	0.15	19	12	55264353	9888803	45375550	trans	1.36e-07
ILMN_1721762	ILMN_1714401	0.047	0.047	IL18RAP	SNX27	0.381	0.1	0.999	0.275	0.179	2	1	102435293	149937900	47502607	trans	1.39e-07
ILMN_1757636	ILMN_1801124	-0.008	0.754	C5ORF35	KIAA1826	0.605	0.159	0.999	0.272	0.204	5	11	56210793	105878942	49668149	trans	1.42e-07
ILMN_2340259	ILMN_2205935	0.094	0	PDE4B	SFXN1	0.993	0.261	0.362	0.429	0.293	1	5	66611977	174887440	108275463	trans	1.42e-07
ILMN_1794364	ILMN_2395981	0.472	0	CTSW	PYHIN1	0.833	0.219	0.53	0.302	0.16	11	1	65407708	157181386	91773678	trans	1.43e-07
ILMN_2396991	ILMN_2208495	-0.026	0.271	HCST	LASS5	1	0.263	0.262	0.927	0.266	19	12	36395117	48810125	12415008	trans	1.43e-07
ILMN_2221673	ILMN_1694223	0.003	0.909	ASNSD1	DGCR8	0.885	0.233	0.495	0.377	0.279	2	22	190240768	18479142	171761626	trans	1.46e-07
ILMN_1778681	ILMN_1750130	0.014	0.551	EBF1	GSPT1	0.957	0.252	0.309	0.318	0.394	5	16	158058476	11874081	146184395	trans	1.46e-07
ILMN_1678939	ILMN_1758864	0.637	0	VNN2	VNN2	0.744	0.196	0.33	0.324	0.149	6	6	133106828	133120672	13844	cis	1.47e-07
ILMN_1792607	ILMN_1684628	-0.036	0.134	OBP2A	ZFP90	-0.983	0.259	0.32	0.788	0.244	9	16	137579585	67158424	70421161	trans	1.47e-07
ILMN_1740633	ILMN_2395981	0.632	0	PRF1	PYHIN1	0.812	0.214	0.287	0.302	0.159	10	1	72357383	157181386	84824003	trans	1.48e-07
ILMN_2050023	ILMN_1782377	0.089	0	CCDC23	LOC440354	0.633	0.167	0.978	0.415	0.155	1	16	43045619	29556506	13489113	trans	1.5e-07
ILMN_2397776	ILMN_1742230	0.112	0	ASB6	BAZ1A	1	0.264	0.381	0.34	0.315	9	14	132397206	35222191	97175015	trans	1.52e-07
ILMN_1716276	ILMN_1793549	0.588	0	CCL4L2	PTPN4	1	0.264	0.265	0.375	0.167	17	2	31664916	120451383	88786467	trans	1.52e-07
ILMN_2366041	ILMN_2193233	0.604	0	ITM2C	MGC29506	1	0.264	0.37	0.275	0.159	2	5	231451845	138751302	92700543	trans	1.52e-07
ILMN_2349444	ILMN_1778347	0.621	0	NUDT2	NUDT2	1	0.264	0.353	0.96	0.083	9	9	34333324	34333384	60	cis	1.52e-07
ILMN_1739586	ILMN_1803561	0.046	0.056	FEZ2	PLA2G4A	0.995	0.263	0.842	0.394	0.211	2	1	36779555	185224358	148444803	trans	1.55e-07
ILMN_1710207	ILMN_1666192	0.042	0.082	C10ORF6	DCTN5	-0.401	0.106	0.54	0.962	0.139	10	16	102714680	23588370	79126310	trans	1.55e-07
ILMN_1813950	ILMN_1768099	0.529	0	LOC653486	SCGB1C1	0.813	0.215	0.323	0.329	0.177	17	11	59102	184486	125384	trans	1.56e-07
ILMN_1782551	ILMN_1748123	0.391	0	E2F5	KLHL14	0.794	0.21	0.3	0.481	0.19	8	18	86124431	30253138	55871293	trans	1.56e-07
ILMN_1691071	ILMN_2143314	0.482	0	FCRLA	SPIB	0.949	0.251	0.394	0.258	0.203	1	19	159950596	55623758	104326838	trans	1.56e-07
ILMN_1661432	ILMN_2400219	-0.03	0.214	NUP43	SRI	-0.548	0.145	0.918	0.47	0.153	6	7	150087211	87834720	62252491	trans	1.57e-07
ILMN_1748476	ILMN_2340259	0.15	0	NOP58	PDE4B	0.944	0.25	0.337	0.362	0.302	2	1	202876425	66611977	136264448	trans	1.59e-07
ILMN_1691942	ILMN_1752303	0.28	0	CCNI	YY1AP1	1	0.265	0.374	0.262	0.294	4	1	78188396	155629286	77440890	trans	1.61e-07
ILMN_2377669	ILMN_1742026	0.365	0	CD247	PYHIN1	1	0.265	0.319	0.378	0.234	1	1	165666584	157181319	8485265	cis	1.61e-07
ILMN_1874689	ILMN_1676099	0.373	0	HS.554507	SPON2	1	0.265	0.313	0.272	0.275	9	4	126462570	1151074	125311496	trans	1.61e-07
ILMN_1811049	ILMN_1763602	-0.017	0.486	POU2AF1	ZNF423	-0.973	0.258	0.351	0.306	0.378	11	16	110728486	49557560	61170926	trans	1.62e-07
ILMN_1721762	ILMN_1722276	-0.048	0.044	IL18RAP	PAFAH1B1	-0.494	0.131	0.999	0.276	0.185	2	17	102435293	2535219	99900074	trans	1.63e-07
ILMN_1676528	ILMN_1753782	0.12	0	BTN3A2	ZNF266	-0.373	0.099	0.999	0.999	0.104	6	19	26378113	9523350	16854763	trans	1.65e-07
ILMN_2050023	ILMN_1874689	-0.021	0.376	CCDC23	HS.554507	0.663	0.176	0.978	0.313	0.2	1	9	43045619	126462570	83416951	trans	1.65e-07
ILMN_1666078	ILMN_2352023	-0.01	0.663	HLA-H	RIPK5	-0.414	0.11	0.742	0.999	0.113	6	1	29859670	203378372	173518702	trans	1.67e-07
ILMN_1804854	ILMN_1707088	-0.195	0	CTNNA1	DENND2D	-0.587	0.156	0.999	0.499	0.124	5	1	138260394	111730014	26530380	trans	1.68e-07
ILMN_1778347	ILMN_2167729	0.043	0.073	NUDT2	ZNF391	0.707	0.188	0.96	0.339	0.186	9	6	34333384	27368974	6964410	trans	1.69e-07
ILMN_1654151	ILMN_1668540	-0.158	0	COX6C	ZNHIT6	-1	0.266	0.288	0.324	0.352	8	1	100973328	86118751	14854577	trans	1.7e-07
ILMN_2208495	ILMN_2375319	-0.003	0.897	LASS5	RASGRP2	-1	0.266	0.927	0.282	0.249	12	11	48810125	64251114	15440989	trans	1.7e-07
ILMN_1708041	ILMN_1740633	0.664	0	PLEKHF1	PRF1	1	0.266	0.334	0.287	0.139	19	10	30166200	72357383	42191183	trans	1.7e-07
ILMN_1691071	ILMN_1811049	0.532	0	FCRLA	POU2AF1	0.804	0.214	0.394	0.351	0.154	1	11	159950596	110728486	49222110	trans	1.72e-07
ILMN_1897741	ILMN_2325028	-0.031	0.198	HS.137971	ODF2L	-0.68	0.181	0.624	0.654	0.166	5	1	10490848	86820222	76329374	trans	1.72e-07
ILMN_1667903	ILMN_1752932	-0.038	0.115	LOC653043	MPZL2	0.695	0.185	0.425	0.809	0.195	9	11	39725944	118124223	78398279	trans	1.72e-07
ILMN_1723116	ILMN_1773459	0.016	0.502	AMFR	SOX11	0.477	0.127	0.999	0.329	0.173	16	2	56395777	5758793	50636984	trans	1.73e-07
ILMN_1659227	ILMN_2082593	-0.102	0	CD79A	KIR3DL3	-0.935	0.249	0.315	0.31	0.355	19	19	42383286	59939601	17556315	cis	1.73e-07
ILMN_2171596	ILMN_1815205	-0.003	0.913	LOC441257	LYZ	-0.653	0.174	0.343	0.921	0.192	7	12	72134243	68032310	4101933	trans	1.75e-07
ILMN_1700316	ILMN_1731546	0.574	0	LOC440055	RPL26	0.694	0.185	0.46	0.364	0.136	11	17	74134847	8285618	65849229	trans	1.76e-07
ILMN_1798177	ILMN_1684628	-0.025	0.292	CHURC1	ZFP90	-0.375	0.1	0.999	0.788	0.107	14	16	64471249	67158424	2687175	trans	1.77e-07
ILMN_1734707	ILMN_1716596	0.008	0.74	CHST13	NSMAF	0.712	0.19	0.999	0.29	0.205	3	8	126262040	59658761	66603279	trans	1.79e-07
ILMN_1757636	ILMN_1738866	-0.059	0.013	C5ORF35	DEXI	-0.663	0.177	0.999	0.269	0.198	5	16	56210793	11022897	45187896	trans	1.8e-07
ILMN_1690703	ILMN_1751097	0.017	0.482	C21ORF34	CREB3L2	1	0.267	0.347	0.27	0.411	21	7	16901230	137560175	120658945	trans	1.8e-07
ILMN_2151541	ILMN_1748123	0.185	0	DNAJC10	KLHL14	1	0.267	0.283	0.481	0.282	2	18	183351215	30253138	153098077	trans	1.8e-07
ILMN_1666206	ILMN_1662174	0.473	0	GSDMB	ORMDL3	1	0.267	0.631	0.672	0.104	17	17	38060971	38077546	16575	cis	1.8e-07
ILMN_1723116	ILMN_1771238	-0.054	0.023	AMFR	CHM	-0.674	0.18	0.999	0.28	0.196	16	X	56395777	85116762	28720985	trans	1.81e-07
ILMN_1726589	ILMN_2267488	0.143	0	CD248	ITGA6	0.973	0.26	0.318	0.407	0.3	11	2	66082065	173074800	106992735	trans	1.82e-07
ILMN_2370872	ILMN_1895378	0.003	0.915	GRINA	HS.372983	0.534	0.143	0.999	0.377	0.167	8	1	145067435	5833688	139233747	trans	1.88e-07
ILMN_1746565	ILMN_1743032	-0.142	0	CD6	CTSS	-0.963	0.258	0.346	0.658	0.225	11	1	60544218	150702910	90158692	trans	1.9e-07
ILMN_1723116	ILMN_2086890	-0.017	0.488	AMFR	ANGPT1	-0.515	0.138	0.999	0.346	0.171	16	8	56395777	108332821	51937044	trans	1.9e-07
ILMN_1733970	ILMN_2193233	-0.052	0.03	BAG1	MGC29506	-1	0.268	0.286	0.275	0.432	9	5	33253744	138751302	105497558	trans	1.9e-07
ILMN_1733932	ILMN_2364535	0.512	0	SNUPN	SNUPN	1	0.268	0.421	0.338	0.165	15	15	75890708	75890710	2	cis	1.9e-07
ILMN_1723116	ILMN_1747223	-0.033	0.171	AMFR	FRYL	0.582	0.156	0.999	0.267	0.208	16	4	56395777	48499667	7896110	trans	1.91e-07
ILMN_1894388	ILMN_1761069	-0.065	0.006	HS.552082	UVRAG	-0.895	0.24	0.649	0.277	0.268	4	11	99583471	75530545	24052926	trans	1.92e-07
ILMN_1757636	ILMN_1714445	-0.02	0.404	C5ORF35	SLC6A9	-0.44	0.118	0.999	0.372	0.16	5	1	56210793	44462237	11748556	trans	1.92e-07
ILMN_1666192	ILMN_1660027	0.022	0.361	DCTN5	FCGR2B	0.663	0.178	0.962	0.313	0.194	16	1	23588370	159914011	136325641	trans	1.96e-07
ILMN_1914891	ILMN_1661770	0.063	0.008	HS.334272	JMJD2C	0.993	0.267	0.274	0.328	0.398	9	9	136576663	7165007	129411656	cis	2e-07
ILMN_1670841	ILMN_1667418	-0.036	0.136	CPNE1	LOC283953	0.833	0.224	0.966	0.312	0.222	20	16	34214120	8559556	25654564	trans	2e-07
ILMN_1676924	ILMN_1739756	0.381	0	CD247	KIR2DL4	1	0.269	0.668	0.371	0.159	1	19	165666606	67964	165598642	trans	2.01e-07
ILMN_2092536	ILMN_1805992	-0.046	0.056	HSPE1	KIAA1598	-0.735	0.198	0.302	0.89	0.207	2	10	198074081	118634571	79439510	trans	2.06e-07
ILMN_1720059	ILMN_2189936	-0.013	0.574	HMBOX1	RPL36AL	0.438	0.118	0.999	0.491	0.142	8	14	28965044	50085848	21120804	trans	2.06e-07
ILMN_1810486	ILMN_1671565	-0.015	0.519	RAB34	RNASET2	-0.486	0.131	0.443	0.999	0.149	17	6	24065672	167263060	143197388	trans	2.07e-07
ILMN_1707760	ILMN_2077504	0.037	0.126	OR4C15	RNF160	0.445	0.12	0.558	0.999	0.129	11	21	55079182	29222700	25856482	trans	2.09e-07
ILMN_1695590	ILMN_1723467	0.351	0	ADRB2	ITGB1	0.979	0.264	0.25	0.434	0.249	5	10	148188243	33229489	114958754	trans	2.09e-07
ILMN_1710207	ILMN_1674522	-0.137	0	C10ORF6	HIGD1A	-0.948	0.256	0.54	0.386	0.235	10	3	102714680	42826408	59888272	trans	2.13e-07
ILMN_1705442	ILMN_1756669	0.247	0	CMTM3	POGK	0.996	0.269	0.413	0.277	0.284	16	1	65204882	165090132	99885250	trans	2.13e-07
ILMN_1757636	ILMN_2348146	-0.029	0.23	C5ORF35	ERCC8	-0.485	0.131	0.999	0.318	0.174	5	5	56210793	60235284	4024491	cis	2.14e-07
ILMN_1659913	ILMN_1665291	0.297	0	ISG20	NUB1	0.844	0.228	0.421	0.503	0.182	15	7	86999776	150706262	63706486	trans	2.14e-07
ILMN_2229170	ILMN_1810191	0.04	0.094	CRSP9	PLA2G4C	0.992	0.268	0.332	0.405	0.334	5	19	156498124	53243026	103255098	trans	2.14e-07
ILMN_1753164	ILMN_1764780	-0.056	0.019	IPO8	SVOP	-0.666	0.18	0.999	0.304	0.187	12	12	30782258	107855211	77072953	cis	2.16e-07
ILMN_1734707	ILMN_2164522	0.011	0.658	CHST13	HTR7P	0.61	0.165	0.999	0.286	0.196	3	12	126262040	13046313	113215727	trans	2.18e-07
ILMN_1743145	ILMN_2041190	-0.015	0.541	ERAP2	F2RL1	0.377	0.102	0.999	0.786	0.11	5	5	96274820	76166727	20108093	cis	2.19e-07
ILMN_1734707	ILMN_1695135	-0.024	0.32	CHST13	GCM1	-0.436	0.118	0.999	0.448	0.145	3	6	126262040	53099931	73162109	trans	2.2e-07
ILMN_2307025	ILMN_1801762	0.036	0.127	CPNE1	PFDN4	0.421	0.114	0.999	0.396	0.152	20	20	34214540	52269671	18055131	cis	2.22e-07
ILMN_2183938	ILMN_1783805	-0.081	0.001	LEMD3	PNMA3	-0.938	0.254	0.363	0.331	0.329	12	X	63928218	151979356	88051138	trans	2.22e-07
ILMN_1723467	ILMN_2383934	0.561	0	ITGB1	ITGB1	0.768	0.208	0.434	0.298	0.152	10	10	33229489	33237387	7898	cis	2.22e-07
ILMN_1797731	ILMN_2205935	-0.106	0	MS4A6A	SFXN1	-0.96	0.26	0.254	0.429	0.339	11	5	59940149	174887440	114947291	trans	2.22e-07
ILMN_1898938	ILMN_2189933	0.057	0.017	HS.171481	RPL36AL	1	0.271	0.518	0.323	0.295	2	14	192266925	50085787	142181138	trans	2.24e-07
ILMN_1753164	ILMN_1737585	0.04	0.096	IPO8	VARS2	0.424	0.115	0.999	0.545	0.129	12	6	30782258	30894135	111877	trans	2.27e-07
ILMN_1790555	ILMN_2122953	0.043	0.074	CCDC146	CISD1	0.847	0.23	0.474	0.684	0.199	7	10	76760387	59717475	17042912	trans	2.31e-07
ILMN_1752758	ILMN_1802347	-0.009	0.695	BTN2A2	FTSJ1	1	0.272	0.453	0.335	0.331	6	X	26394870	48219947	21825077	trans	2.36e-07
ILMN_1662129	ILMN_1753345	-0.067	0.005	RCN2	SCAMP5	-0.974	0.265	0.356	0.518	0.274	15	15	75028536	73100541	1927995	cis	2.37e-07
ILMN_1671142	ILMN_2319000	0.524	0	GPR68	MATK	0.889	0.242	0.306	0.308	0.191	14	19	91699107	3777979	87921128	trans	2.39e-07
ILMN_2192281	ILMN_1670576	0.005	0.85	CARD8	IRF5	-0.54	0.147	0.861	0.512	0.155	19	7	53403423	128376806	74973383	trans	2.39e-07
ILMN_1798429	ILMN_2238928	-0.044	0.066	LOC653524	RAD51C	-0.595	0.162	0.458	0.999	0.15	17	17	18542992	54153148	35610156	cis	2.4e-07
ILMN_1712298	ILMN_1699357	0.008	0.732	ANKRD46	SLC22A5	-0.918	0.25	0.401	0.573	0.258	8	5	101602463	131758857	30156394	trans	2.41e-07
ILMN_1726589	ILMN_1708041	-0.229	0	CD248	PLEKHF1	-0.995	0.271	0.318	0.334	0.302	11	19	66082065	30166200	35915865	trans	2.41e-07
ILMN_2086222	ILMN_2127722	-0.016	0.515	BRWD2	FAM174A	-0.4	0.109	0.999	0.999	0.096	10	5	122639507	99899217	22740290	trans	2.43e-07
ILMN_1734707	ILMN_2158164	-0.055	0.021	CHST13	ZNF430	-0.708	0.193	0.999	0.314	0.188	3	19	126262040	21033007	105229033	trans	2.44e-07
ILMN_2341724	ILMN_1671142	-0.256	0	ANKRD55	GPR68	-0.961	0.262	0.282	0.306	0.318	5	14	55431746	91699107	36267361	trans	2.45e-07
ILMN_2302757	ILMN_1655595	0.264	0	FCGBP	SERPINE2	0.854	0.233	0.591	0.322	0.202	19	2	45045844	224548185	179502341	trans	2.47e-07
ILMN_1729117	ILMN_1804854	0.01	0.666	COL5A2	CTNNA1	0.447	0.122	0.568	0.999	0.131	2	5	189897455	138260394	51637061	trans	2.48e-07
ILMN_1798947	ILMN_2055781	-0.235	0	FLJ11795	KLRF1	-1	0.273	0.345	0.507	0.234	5	12	55431830	9888803	45543027	trans	2.49e-07
ILMN_1908878	ILMN_2323418	-0.02	0.406	HS.542687	KRIT1	-1	0.273	0.299	0.658	0.283	22	7	42681275	91842547	49161272	trans	2.49e-07
ILMN_1728331	ILMN_1749402	0.046	0.056	ACPT	CACNG5	1	0.273	0.256	0.325	0.423	19	17	51298044	62311189	11013145	trans	2.49e-07
ILMN_1796113	ILMN_2078592	0.076	0.001	BCDIN3D	C6ORF105	1	0.273	0.468	0.264	0.336	12	6	48518037	11831673	36686364	trans	2.49e-07
ILMN_1774604	ILMN_1810486	0.164	0	PNKD	RAB34	1	0.273	0.645	0.443	0.2	2	17	218919403	24065672	194853731	trans	2.49e-07
ILMN_1811443	ILMN_2140700	0.543	0	AVP	CRIPAK	1	0.273	0.351	0.361	0.164	20	4	3013271	1379469	1633802	trans	2.49e-07
ILMN_2192281	ILMN_1785785	0	0.99	CARD8	NCOA1	0.835	0.228	0.861	0.32	0.224	19	2	53403423	24839071	28564352	trans	2.5e-07
ILMN_1723846	ILMN_1801762	-0.019	0.423	FAM119B	PFDN4	-0.465	0.127	0.999	0.396	0.156	12	20	56462454	52269671	4192783	trans	2.51e-07
ILMN_1769734	ILMN_1753782	-0.083	0.001	NT5C3	ZNF266	-0.443	0.121	0.648	0.999	0.116	7	19	33057109	9523350	23533759	trans	2.51e-07
ILMN_1701237	ILMN_1676099	0.499	0	SH2D1B	SPON2	0.838	0.229	0.551	0.272	0.157	1	4	162365598	1151074	161214524	trans	2.53e-07
ILMN_1815306	ILMN_1729112	0.202	0	AP2A1	CHPT1	0.75	0.205	0.516	0.627	0.161	19	12	50310094	100638149	50328055	trans	2.54e-07
ILMN_1734707	ILMN_1851610	-0.047	0.049	CHST13	HS.270778	-0.512	0.14	0.999	0.395	0.156	3	11	126262040	133650564	7388524	trans	2.55e-07
ILMN_2313901	ILMN_1719622	0.018	0.445	PAM	RABEP1	0.373	0.102	0.999	0.985	0.096	5	17	102340879	5228982	97111897	trans	2.55e-07
ILMN_2352121	ILMN_1782922	0.074	0.002	NT5C3	PDE4B	0.881	0.241	0.683	0.336	0.233	7	1	33055350	66611278	33555928	trans	2.57e-07
ILMN_1715169	ILMN_2077504	0.042	0.077	HLA-DRB1	RNF160	0.38	0.104	0.816	0.999	0.104	6	21	32654825	29222700	3432125	trans	2.58e-07
ILMN_2127722	ILMN_1684628	-0.056	0.019	FAM174A	ZFP90	0.369	0.101	0.999	0.788	0.113	5	16	99899217	67158424	32740793	trans	2.59e-07
ILMN_1670841	ILMN_2049184	-0.028	0.235	CPNE1	DNASE1L3	-0.537	0.147	0.966	0.473	0.148	20	3	34214120	58178504	23964384	trans	2.59e-07
ILMN_1810274	ILMN_1817239	0.07	0.003	HOXB2	HS.574095	0.661	0.181	0.999	0.333	0.176	17	13	46620338	94153892	47533554	trans	2.6e-07
ILMN_1692261	ILMN_2125017	-0.076	0.001	EPHB1	TIGIT	-1	0.274	0.405	0.292	0.344	3	3	134978917	115510784	19468133	cis	2.63e-07
ILMN_1718525	ILMN_2213136	-0.02	0.41	ITIH4	LEF1	1	0.274	0.688	0.368	0.259	3	4	52847227	109188515	56341288	trans	2.63e-07
ILMN_1733579	ILMN_1652837	-0.02	0.398	EVI2A	LOC644010	1	0.274	0.331	0.308	0.409	17	5	29645163	43116351	13471188	trans	2.63e-07
ILMN_1744006	ILMN_2142815	-0.01	0.664	GFOD2	RPL35	-1	0.274	0.251	0.264	0.492	16	9	66265957	126664057	60398100	trans	2.63e-07
ILMN_1811049	ILMN_1797822	0.442	0	POU2AF1	SEL1L3	0.919	0.252	0.351	0.289	0.216	11	4	110728486	25749246	84979240	trans	2.66e-07
ILMN_2055781	ILMN_1793549	0.546	0	KLRF1	PTPN4	0.671	0.184	0.507	0.375	0.134	12	2	9888803	120451383	110562580	trans	2.66e-07
ILMN_1792152	ILMN_2310703	0.036	0.133	CCDC135	RPS26L	0.634	0.174	0.36	0.924	0.18	16	13	56322460	99990206	43667746	trans	2.69e-07
ILMN_1687213	ILMN_1784420	0.017	0.473	C8ORF13	DDX12	0.838	0.23	0.911	0.326	0.213	8	12	11316511	9465776	1850735	trans	2.69e-07
ILMN_1798177	ILMN_1753805	0.019	0.429	CHURC1	PRKD2	0.484	0.133	0.999	0.293	0.183	14	19	64471249	51869754	12601495	trans	2.74e-07
ILMN_1739942	ILMN_1772459	0.131	0	FAM117B	RPS23	-0.393	0.108	0.848	0.999	0.115	2	5	203342628	81605044	121737584	trans	2.74e-07
ILMN_1678292	ILMN_1671565	0.023	0.343	PEX16	RNASET2	-0.673	0.185	0.253	0.999	0.221	11	6	45888008	167263060	121375052	trans	2.75e-07
ILMN_1815500	ILMN_1802027	-0.303	0	ITPR3	MGST2	-1	0.275	0.257	0.346	0.299	6	4	33664212	140624690	106960478	trans	2.77e-07
ILMN_1712305	ILMN_2382309	-0.059	0.014	CYBRD1	TCL1B	-1	0.275	0.455	0.434	0.271	2	14	172122282	95228587	76893695	trans	2.77e-07
ILMN_1671686	ILMN_1697529	0.527	0	EPB49	RNF10	1	0.275	0.258	0.588	0.155	8	12	21995783	119499492	97503709	trans	2.77e-07
ILMN_1718266	ILMN_1801223	0.025	0.304	DGKI	WTIP	0.883	0.243	0.384	0.475	0.276	7	19	137074852	39683802	97391050	trans	2.79e-07
ILMN_1673682	ILMN_1769412	0.28	0	GATAD2A	RAPGEF1	0.89	0.245	0.606	0.399	0.178	19	9	19478666	134452267	114973601	trans	2.81e-07
ILMN_2374352	ILMN_1772459	0.054	0.023	DBNDD1	RPS23	-0.392	0.108	0.391	0.999	0.161	16	5	90071280	81605044	8466236	trans	2.84e-07
ILMN_2302757	ILMN_1784427	0.014	0.571	FCGBP	MYH7B	-0.911	0.251	0.591	0.479	0.233	19	20	45045844	33053645	11992199	trans	2.84e-07
ILMN_2122952	ILMN_2228180	0.026	0.286	CISD1	MSRA	0.577	0.159	0.629	0.772	0.147	10	8	59707034	10323581	49383453	trans	2.85e-07
ILMN_1666192	ILMN_1696843	-0.009	0.704	DCTN5	LOC613037	-0.635	0.175	0.962	0.324	0.19	16	16	23588370	30235922	6647552	cis	2.85e-07
ILMN_1759155	ILMN_1807919	0.391	0	IFIT1L	TNS1	0.954	0.263	0.27	0.359	0.245	10	2	91134663	218375994	127241331	trans	2.86e-07
ILMN_1721035	ILMN_1797731	0.661	0	MS4A6A	MS4A6A	0.765	0.211	0.311	0.254	0.163	11	11	59940544	59940149	395	cis	2.88e-07
ILMN_1724437	ILMN_1753164	-0.01	0.685	GCAT	IPO8	-0.522	0.144	0.446	0.999	0.152	22	12	36542575	30782258	5760317	trans	2.89e-07
ILMN_2203729	ILMN_1731666	-0.026	0.27	HCG4	ZNF641	-0.826	0.228	0.413	0.7	0.213	6	12	29867027	48736083	18869056	trans	2.91e-07
ILMN_2319000	ILMN_1701237	0.414	0	MATK	SH2D1B	0.909	0.251	0.308	0.551	0.175	19	1	3777979	162365598	158587619	trans	2.93e-07
ILMN_2127722	ILMN_1778360	-0.012	0.63	FAM174A	PYGB	-0.373	0.103	0.999	0.999	0.096	5	20	99899217	25226301	74672916	trans	2.93e-07
ILMN_1753719	ILMN_1682572	-0.082	0.001	GTF2A2	KIAA0528	-0.988	0.273	0.418	0.253	0.359	15	12	57721744	22601581	35120163	trans	2.96e-07
ILMN_1796113	ILMN_1804854	-0.08	0.001	BCDIN3D	CTNNA1	-0.55	0.152	0.468	0.999	0.141	12	5	48518037	138260394	89742357	trans	2.96e-07
ILMN_2193213	ILMN_1705183	0.656	0	DEFA1	MPO	0.691	0.191	0.26	0.454	0.144	8	17	6837554	56347641	49510087	trans	2.97e-07
ILMN_2325574	ILMN_1758548	0.261	0	CASC4	NEK7	0.973	0.269	0.354	0.354	0.264	15	1	42493788	196555203	154061415	trans	2.98e-07
ILMN_1734707	ILMN_2191402	-0.02	0.409	CHST13	HLCS	0.51	0.141	0.999	0.315	0.184	3	21	126262040	38123478	88138562	trans	2.98e-07
ILMN_1685124	ILMN_1669881	0.306	0	TCTN1	TSPAN13	0.85	0.235	0.347	0.342	0.241	12	7	109570000	16789855	92780145	trans	2.98e-07
ILMN_1778681	ILMN_1691693	0.249	0	EBF1	FCRL3	0.904	0.25	0.309	0.54	0.225	5	1	158058476	155913075	2145401	trans	2.99e-07
ILMN_2266962	ILMN_1812433	0.05	0.037	GYPE	HP	0.647	0.179	0.698	0.603	0.159	4	16	145011668	70652001	74359667	trans	3.01e-07
ILMN_2384140	ILMN_2147105	-0.015	0.531	KLRC1	LOC440348	-0.853	0.236	0.372	0.501	0.271	12	16	10603134	72982993	62379859	trans	3.01e-07
ILMN_1671565	ILMN_1672834	0.156	0	RNASET2	SSH2	0.459	0.127	0.999	0.556	0.118	6	17	167263060	27953206	139309854	trans	3.01e-07
ILMN_1800733	ILMN_1669273	0.036	0.129	MANBA	PPT1	0.795	0.22	0.775	0.414	0.197	4	1	103771985	40311109	63460876	trans	3.02e-07
ILMN_1798177	ILMN_2149566	0.013	0.592	CHURC1	VPS25	0.372	0.103	0.999	0.287	0.179	14	17	64471249	38184769	26286480	trans	3.04e-07
ILMN_1886719	ILMN_1653057	-0.036	0.131	HS.570762	LOC221981	-1	0.277	0.287	0.414	0.358	4	7	78174567	11757447	66417120	trans	3.06e-07
ILMN_2094776	ILMN_1866954	-0.008	0.75	CCNL1	HS.71947	-1	0.277	0.278	0.437	0.364	3	6	158348702	83136909	75211793	trans	3.06e-07
ILMN_2366212	ILMN_1669881	0.558	0	CD79B	TSPAN13	1	0.277	0.281	0.342	0.182	17	7	62006098	16789855	45216243	trans	3.06e-07
ILMN_2086222	ILMN_2401057	0.077	0.001	BRWD2	CANX	0.57	0.158	0.999	0.26	0.191	10	5	122639507	179091094	56451587	trans	3.09e-07
ILMN_1869109	ILMN_1656868	-0.081	0.001	HS.213061	LOC23117	-0.952	0.264	0.324	0.427	0.309	1	16	203949142	21321256	182627886	trans	3.11e-07
ILMN_2352023	ILMN_2180866	-0.014	0.562	RIPK5	RPS26P11	0.375	0.104	0.999	0.929	0.101	1	X	203378372	71181176	132197196	trans	3.11e-07
ILMN_2214278	ILMN_1678493	0.009	0.699	ANKRD32	CHN1	0.602	0.167	0.926	0.381	0.176	5	2	94057160	175372736	81315576	trans	3.12e-07
ILMN_1757636	ILMN_1768684	-0.007	0.761	C5ORF35	C6ORF68	-0.555	0.154	0.999	0.288	0.192	5	6	56210793	118136397	61925604	trans	3.13e-07
ILMN_2055156	ILMN_2222337	0.012	0.616	PAG1	PRAMEF16	-0.937	0.26	0.454	0.398	0.295	8	1	82042828	13370715	68672113	trans	3.14e-07
ILMN_2120982	ILMN_1676780	0.064	0.008	ALG11	SIRPG	0.436	0.121	0.999	0.532	0.129	13	20	51501736	1616012	49885724	trans	3.14e-07
ILMN_1776121	ILMN_2374692	0.049	0.042	MGC42367	WAC	0.832	0.231	0.28	0.787	0.239	2	10	98776980	28949297	69827683	trans	3.16e-07
ILMN_1746565	ILMN_1670218	-0.143	0	CD6	EXOSC6	-1	0.278	0.346	0.265	0.362	11	16	60544218	70284155	9739937	trans	3.22e-07
ILMN_1856564	ILMN_1721046	0.074	0.002	HS.571130	PTMS	1	0.278	0.43	0.32	0.319	6	12	15356169	6750146	8606023	trans	3.22e-07
ILMN_1810274	ILMN_1713235	0.008	0.739	HOXB2	MGC12965	-0.586	0.163	0.999	0.32	0.187	17	11	46620338	73886861	27266523	trans	3.24e-07
ILMN_2144088	ILMN_1769782	0.014	0.565	FDFT1	LAX1	-0.399	0.111	0.999	0.491	0.14	8	1	11696361	202011692	190315331	trans	3.25e-07
ILMN_1768721	ILMN_1736015	0.063	0.008	DPPA4	PHF17	0.895	0.249	0.411	0.383	0.287	3	4	110527950	129784936	19256986	trans	3.25e-07
ILMN_1798177	ILMN_1741621	0.025	0.3	CHURC1	DKFZP434I0714	0.496	0.138	0.999	0.345	0.169	14	4	64471249	153679848	89208599	trans	3.25e-07
ILMN_1739168	ILMN_1762103	-0.055	0.022	OR2T10	WDR48	-0.618	0.172	0.38	0.999	0.164	1	3	248756301	39111969	209644332	trans	3.27e-07
ILMN_1753345	ILMN_1753782	-0.014	0.572	SCAMP5	ZNF266	0.474	0.132	0.518	0.999	0.141	15	19	73100541	9523350	63577191	trans	3.3e-07
ILMN_1714858	ILMN_1808238	0.021	0.369	PCDHGC4	RBPMS2	-0.858	0.239	0.367	0.753	0.231	5	15	140847428	65032145	75815283	trans	3.31e-07
ILMN_1798177	ILMN_1752932	-0.027	0.257	CHURC1	MPZL2	-0.373	0.104	0.999	0.809	0.106	14	11	64471249	118124223	53652974	trans	3.35e-07
ILMN_1721921	ILMN_1681972	-0.111	0	BLMH	TMEM69	-1	0.279	0.408	0.42	0.274	17	1	28575296	45931724	17356428	trans	3.38e-07
ILMN_1658962	ILMN_2327276	-0.078	0.001	LCP2	STAU1	-1	0.279	0.328	0.391	0.329	5	20	169680136	47730151	121949985	trans	3.38e-07
ILMN_1882844	ILMN_1843361	-0.039	0.104	HS.127503	HS.309660	-1	0.279	0.381	0.262	0.389	7	6	107249010	72087678	35161332	trans	3.38e-07
ILMN_1663119	ILMN_1765204	-0.007	0.784	DSC2	ST13	-1	0.279	0.256	0.33	0.437	18	22	26900109	41220705	14320596	trans	3.38e-07
ILMN_1701477	ILMN_1659688	0.126	0	CCDC101	LGALS3BP	1	0.279	0.455	0.352	0.279	16	17	28509634	74479435	45969801	trans	3.38e-07
ILMN_1798177	ILMN_2304020	-0.009	0.711	CHURC1	GRXCR2	-0.362	0.101	0.999	0.304	0.174	14	5	64471249	145239307	80768058	trans	3.38e-07
ILMN_1702120	ILMN_2091920	0.492	0	NDUFAF3	PTCRA	0.81	0.226	0.293	0.329	0.198	3	6	49032930	42893486	6139444	trans	3.38e-07
ILMN_1775871	ILMN_1753164	-0.056	0.019	GPX5	IPO8	-0.566	0.158	0.466	0.999	0.145	6	12	28607547	30782258	2174711	trans	3.41e-07
ILMN_2110167	ILMN_1769412	-0.055	0.021	POLR1E	RAPGEF1	-0.985	0.275	0.428	0.399	0.29	9	9	37493099	134452267	96959168	cis	3.41e-07
ILMN_1671686	ILMN_1658624	0.588	0	EPB49	UBXN6	0.784	0.219	0.258	0.381	0.165	8	19	21995783	4445564	17550219	trans	3.44e-07
ILMN_2370872	ILMN_1756615	-0.025	0.305	GRINA	SMURF1	0.723	0.202	0.999	0.29	0.212	8	7	145067435	98648563	46418872	trans	3.45e-07
ILMN_1726589	ILMN_2302757	0.443	0	CD248	FCGBP	0.791	0.221	0.318	0.591	0.154	11	19	66082065	45045844	21036221	trans	3.45e-07
ILMN_1758623	ILMN_1661266	-0.046	0.053	HIST1H2BD	HLA-DQB1	-0.526	0.147	0.829	0.718	0.128	6	6	26158384	32736001	6577617	cis	3.46e-07
ILMN_1723846	ILMN_1659913	-0.104	0	FAM119B	ISG20	-0.522	0.146	0.999	0.421	0.144	12	15	56462454	86999776	30537322	trans	3.5e-07
ILMN_1751956	ILMN_2209027	0.075	0.002	MGST3	RPS26	0.504	0.141	0.549	0.946	0.132	1	12	163887894	54722494	109165400	trans	3.51e-07
ILMN_1780582	ILMN_1669881	0.317	0	CD83	TSPAN13	0.872	0.244	0.403	0.342	0.222	6	7	14136583	16789855	2653272	trans	3.52e-07
ILMN_1723116	ILMN_2067895	0.01	0.68	AMFR	CXCL11	-0.468	0.131	0.999	0.371	0.165	16	4	56395777	77174155	20778378	trans	3.54e-07
ILMN_1676528	ILMN_1654001	-0.006	0.808	BTN3A2	SMC6	0.35	0.098	0.999	0.832	0.106	6	2	26378113	17708749	8669364	trans	3.55e-07
ILMN_1778681	ILMN_2082593	-0.069	0.004	EBF1	KIR3DL3	-0.96	0.269	0.309	0.31	0.377	5	19	158058476	59939601	98118875	trans	3.59e-07
ILMN_1741603	ILMN_2369785	0.025	0.301	DBC1	SNRPD2	0.849	0.238	0.277	0.42	0.339	9	19	121929095	50882589	71046506	trans	3.61e-07
ILMN_2194852	ILMN_1748476	-0.131	0	FLJ46309	NOP58	-0.963	0.27	0.368	0.337	0.309	9	2	35175670	202876425	167700755	trans	3.62e-07
ILMN_1715864	ILMN_1706217	0.018	0.441	NHS	TLR4	0.977	0.274	0.372	0.406	0.32	X	9	17662819	119516825	101854006	trans	3.63e-07
ILMN_2255133	ILMN_1802633	0.099	0	BCL11A	GABRA1	0.984	0.276	0.288	0.32	0.377	2	5	60537857	161258879	100721022	trans	3.64e-07
ILMN_2066066	ILMN_1756715	-0.035	0.145	HLA-DRB6	RUNDC3A	0.976	0.274	0.329	0.558	0.305	6	17	32629671	39750446	7120775	trans	3.68e-07
ILMN_1804738	ILMN_1669833	0.12	0	MEFV	SH2B2	0.926	0.26	0.266	0.472	0.306	16	7	3232726	101747579	98514853	trans	3.69e-07
ILMN_1814156	ILMN_1668540	-0.159	0	PSMB7	ZNHIT6	-0.979	0.275	0.273	0.324	0.358	9	1	127115986	86118751	40997235	trans	3.71e-07
ILMN_1734707	ILMN_1802380	-0.053	0.027	CHST13	RERE	0.477	0.134	0.999	0.334	0.181	3	1	126262040	8412757	117849283	trans	3.71e-07
ILMN_1810199	ILMN_1724495	0.018	0.446	ASRGL1	SESTD1	1	0.281	0.324	0.367	0.364	11	2	61916261	179688097	117771836	trans	3.73e-07
ILMN_1720422	ILMN_2066534	0.021	0.384	G3BP2	TMEM74	1	0.281	0.293	0.47	0.337	4	8	76787754	109864665	33076911	trans	3.73e-07
ILMN_2095653	ILMN_1801387	0.287	0	AFMID	YEATS4	1	0.281	0.667	0.366	0.185	17	12	73715232	68070407	5644825	trans	3.73e-07
ILMN_1663605	ILMN_1806349	0.341	0	RNF123	SLC6A8	1	0.281	0.279	0.261	0.312	3	X	49733484	152614922	102881438	trans	3.73e-07
ILMN_1679357	ILMN_1723035	0.631	0	DEFA1B	OLR1	1	0.281	0.274	0.282	0.17	8	12	6855183	10311172	3455989	trans	3.73e-07
ILMN_1746565	ILMN_1776121	0.022	0.357	CD6	MGC42367	-0.971	0.273	0.346	0.28	0.414	11	2	60544218	98776980	38232762	trans	3.75e-07
ILMN_2067682	ILMN_2162972	-0.042	0.08	LOC401431	LYZ	-0.8	0.225	0.255	0.911	0.231	7	12	149195971	68033815	81162156	trans	3.77e-07
ILMN_1687213	ILMN_1706553	0.035	0.142	C8ORF13	SMG7	0.576	0.162	0.911	0.39	0.17	8	1	11316511	181789650	170473139	trans	3.77e-07
ILMN_1757636	ILMN_2187058	-0.018	0.44	C5ORF35	LOC93349	0.455	0.128	0.999	0.268	0.195	5	2	56210793	230976443	174765650	trans	3.78e-07
ILMN_2050023	ILMN_1843303	-0.064	0.007	CCDC23	HS.538762	-0.622	0.175	0.978	0.336	0.175	1	11	43045619	114908399	71862780	trans	3.79e-07
ILMN_1734707	ILMN_2222930	-0.033	0.167	CHST13	SLC9A11	-0.554	0.156	0.999	0.298	0.184	3	1	126262040	171736554	45474514	trans	3.83e-07
ILMN_1788462	ILMN_1696186	-0.046	0.052	AMD1	LOC644889	-0.983	0.277	0.351	0.438	0.309	6	11	111216560	16953140	94263420	trans	3.87e-07
ILMN_1663119	ILMN_1675192	0.035	0.148	DSC2	IFNA21	0.919	0.259	0.256	0.355	0.393	18	9	26900109	21155953	5744156	trans	3.88e-07
ILMN_1783956	ILMN_2383306	-0.024	0.317	ATP8B4	GPATCH4	0.486	0.137	0.468	0.999	0.15	15	1	50150545	156564614	106414069	trans	3.89e-07
ILMN_2319000	ILMN_1664464	0.275	0	MATK	PTGDS	1	0.282	0.308	0.502	0.236	19	9	3777979	138994544	135216565	trans	3.91e-07
ILMN_1713688	ILMN_1797384	0.309	0	DHX32	UROS	1	0.282	0.537	0.414	0.187	10	10	127540889	127467199	73690	cis	3.91e-07
ILMN_2041190	ILMN_1695092	0.03	0.204	F2RL1	WRB	0.578	0.163	0.786	0.592	0.149	5	21	76166727	39690969	36475758	trans	3.91e-07
ILMN_1684255	ILMN_1799028	0.269	0	MYL4	TSPAN5	0.928	0.262	0.474	0.268	0.253	17	4	42654822	99616396	56961574	trans	3.97e-07
ILMN_2159694	ILMN_1708861	-0.028	0.24	HLA-DRB4	LRRC3B	-0.91	0.257	0.515	0.423	0.255	6	3	32579219	26726204	5853015	trans	3.99e-07
ILMN_1770161	ILMN_1751627	0.102	0	BST1	TRAPPC3	0.991	0.28	0.275	0.384	0.352	4	1	15342563	36602246	21259683	trans	4.01e-07
ILMN_2370872	ILMN_1796179	-0.084	0	GRINA	HIST1H2BK	-0.686	0.194	0.999	0.252	0.202	8	6	145067435	27214075	117853360	trans	4.06e-07
ILMN_1810199	ILMN_1688228	0.067	0.005	ASRGL1	LOC145837	0.993	0.281	0.324	0.413	0.325	11	15	61916261	67650682	5734421	trans	4.1e-07
ILMN_1784467	ILMN_1722059	0.145	0	NUP210	SAFB	1	0.283	0.321	0.472	0.28	3	19	13370353	5619265	7751088	trans	4.1e-07
ILMN_1687213	ILMN_1814022	0.016	0.51	C8ORF13	NR1H3	-0.597	0.169	0.911	0.443	0.168	8	11	11316511	47246893	35930382	trans	4.12e-07
ILMN_1773388	ILMN_1750429	-0.025	0.299	C13ORF18	MKNK1	-0.918	0.26	0.398	0.252	0.378	13	1	45815618	46795909	980291	trans	4.14e-07
ILMN_2092536	ILMN_2189933	0.204	0	HSPE1	RPL36AL	0.872	0.247	0.302	0.323	0.307	2	14	198074081	50085787	147988294	trans	4.15e-07
ILMN_1896737	ILMN_1672834	0.02	0.415	HS.543863	SSH2	0.974	0.276	0.34	0.556	0.285	5	17	147622725	27953206	119669519	trans	4.17e-07
ILMN_2151541	ILMN_1685057	-0.168	0	DNAJC10	SLC22A4	-0.801	0.227	0.283	0.363	0.302	2	5	183351215	131663027	51688188	trans	4.18e-07
ILMN_2319664	ILMN_1685057	0.023	0.341	NOX1	SLC22A4	0.949	0.269	0.339	0.363	0.347	X	5	100004831	131663027	31658196	trans	4.19e-07
ILMN_1812433	ILMN_1671565	-0.076	0.002	HP	RNASET2	-0.455	0.129	0.603	0.999	0.121	16	6	70652001	167263060	96611059	trans	4.2e-07
ILMN_2132458	ILMN_2391419	0.036	0.127	CLDN4	SYNE2	0.85	0.241	0.258	0.588	0.294	7	14	72884625	63762375	9122250	trans	4.2e-07
ILMN_1723846	ILMN_2375160	-0.035	0.149	FAM119B	PHF7	-0.603	0.171	0.999	0.252	0.204	12	3	56462454	52431838	4030616	trans	4.21e-07
ILMN_1804854	ILMN_1774604	0.169	0	CTNNA1	PNKD	0.469	0.133	0.999	0.645	0.109	5	2	138260394	218919403	80659009	trans	4.21e-07
ILMN_2383306	ILMN_1664292	-0.017	0.475	GPATCH4	ZNF415	-0.617	0.175	0.999	0.274	0.2	1	19	156564614	58303161	98261453	trans	4.22e-07
ILMN_1721762	ILMN_1753782	0.017	0.484	IL18RAP	ZNF266	-0.37	0.105	0.999	0.999	0.098	2	19	102435293	9523350	92911943	trans	4.25e-07
ILMN_1769734	ILMN_1773313	-0.016	0.494	NT5C3	USMG5	-0.391	0.111	0.648	0.999	0.119	7	10	33057109	105154019	72096910	trans	4.27e-07
ILMN_1723116	ILMN_1695509	-0.034	0.153	AMFR	PTPN12	-0.486	0.138	0.999	0.384	0.158	16	7	56395777	77106495	20710718	trans	4.29e-07
ILMN_1742276	ILMN_1813950	-0.026	0.271	DKFZP564O0523	LOC653486	1	0.284	0.256	0.323	0.456	7	17	92001965	59102	91942863	trans	4.3e-07
ILMN_2319000	ILMN_1740633	0.683	0	MATK	PRF1	1	0.284	0.308	0.287	0.136	19	10	3777979	72357383	68579404	trans	4.3e-07
ILMN_1761010	ILMN_1691112	0.053	0.027	PCCB	PIGN	0.683	0.194	0.499	0.781	0.167	3	18	136048770	59711984	76336786	trans	4.31e-07
ILMN_1757636	ILMN_2267488	-0.035	0.144	C5ORF35	ITGA6	-0.433	0.123	0.999	0.407	0.151	5	2	56210793	173074800	116864007	trans	4.31e-07
ILMN_1734707	ILMN_1675258	-0.002	0.948	CHST13	LOC441268	-0.623	0.177	0.999	0.301	0.194	3	7	126262040	97394601	28867439	trans	4.32e-07
ILMN_1723116	ILMN_2069224	-0.055	0.021	AMFR	PVALB	-0.535	0.152	0.999	0.314	0.175	16	22	56395777	37209757	19186020	trans	4.32e-07
ILMN_1671516	ILMN_1672405	-0.226	0	CIR1	TMED7	-0.989	0.281	0.329	0.346	0.292	2	5	175213327	114978001	60235326	trans	4.32e-07
ILMN_1798177	ILMN_1706571	0.02	0.409	CHURC1	SLC35D2	0.549	0.156	0.999	0.267	0.196	14	9	64471249	98123042	33651793	trans	4.33e-07
ILMN_1855478	ILMN_1778347	-0.037	0.125	LOC728004	NUDT2	-0.739	0.21	0.288	0.96	0.206	21	9	45241679	34333384	10908295	trans	4.33e-07
ILMN_2377669	ILMN_2319000	0.485	0	CD247	MATK	0.957	0.272	0.319	0.308	0.206	1	19	165666584	3777979	161888605	trans	4.34e-07
ILMN_1800354	ILMN_1811933	-0.03	0.215	CST3	SHMT1	-0.654	0.186	0.54	0.794	0.161	20	17	23614554	18231380	5383174	trans	4.38e-07
ILMN_2366212	ILMN_1782551	0.606	0	CD79B	E2F5	0.868	0.247	0.281	0.3	0.169	17	8	62006098	86124431	24118333	trans	4.41e-07
ILMN_1762103	ILMN_1800253	-0.057	0.017	WDR48	ZNF711	0.499	0.142	0.999	0.346	0.18	3	X	39111969	84414505	45302536	trans	4.41e-07
ILMN_2366212	ILMN_1857017	0.293	0	CD79B	HS.551538	0.91	0.259	0.281	0.306	0.296	17	7	62006098	2258027	59748071	trans	4.42e-07
ILMN_2076940	ILMN_1746085	0.021	0.378	C1ORF149	IGFBP3	0.966	0.275	0.31	0.295	0.407	1	7	37731153	45952202	8221049	trans	4.44e-07
ILMN_2050023	ILMN_1651940	0.006	0.796	CCDC23	OR6C76	-0.432	0.123	0.978	0.537	0.137	1	12	43045619	54106745	11061126	trans	4.44e-07
ILMN_1792389	ILMN_1701237	0.601	0	RNF165	SH2D1B	0.625	0.178	0.349	0.551	0.129	18	1	42294242	162365598	120071356	trans	4.46e-07
ILMN_1723846	ILMN_1913420	-0.023	0.335	FAM119B	HS.556368	-0.537	0.153	0.999	0.331	0.175	12	15	56462454	72979381	16516927	trans	4.48e-07
ILMN_1782178	ILMN_1792305	0.052	0.028	LOC642946	ZNF318	0.558	0.159	0.999	0.365	0.164	1	6	211096907	43411924	167684983	trans	4.49e-07
ILMN_1674574	ILMN_1678939	-0.169	0	VNN1	VNN2	-0.758	0.216	0.574	0.33	0.218	6	6	133045136	133106828	61692	cis	4.49e-07
ILMN_1797453	ILMN_1661646	-0.015	0.518	ARMC8	BANK1	-1	0.285	0.279	0.28	0.451	3	4	138015664	103214492	34801172	trans	4.5e-07
ILMN_2051684	ILMN_1703411	0.033	0.17	LOC401152	PARP3	1	0.285	0.379	0.28	0.38	4	3	120438257	51952010	68486247	trans	4.5e-07
ILMN_1790534	ILMN_2049417	0.288	0	MAP2K3	TMEM86B	0.863	0.246	0.459	0.451	0.188	17	19	21159049	60429973	39270924	trans	4.51e-07
ILMN_2355168	ILMN_1796712	0.322	0	MGST1	S100A10	0.971	0.277	0.288	0.309	0.287	12	1	16408108	150222202	133814094	trans	4.56e-07
ILMN_1752592	ILMN_1666078	-0.063	0.008	HLA-DRB4	HLA-H	-0.634	0.181	0.75	0.742	0.135	6	6	32581153	29859670	2721483	cis	4.6e-07
ILMN_1740633	ILMN_1703926	0.343	0	PRF1	PTGER2	0.998	0.285	0.287	0.31	0.282	10	14	72357383	51864520	20492863	trans	4.62e-07
ILMN_1697529	ILMN_1658624	0.39	0	RNF10	UBXN6	0.763	0.218	0.588	0.381	0.152	12	19	119499492	4445564	115053928	trans	4.65e-07
ILMN_1723116	ILMN_1669122	-0.021	0.383	AMFR	MGC39372	-0.469	0.134	0.999	0.409	0.154	16	6	56395777	2800194	53595583	trans	4.65e-07
ILMN_2208495	ILMN_1751241	0.032	0.178	LASS5	TCOF1	0.794	0.227	0.927	0.264	0.226	12	5	48810125	149744260	100934135	trans	4.69e-07
ILMN_1661646	ILMN_2366212	0.683	0	BANK1	CD79B	0.745	0.213	0.28	0.281	0.16	4	17	103214492	62006098	41208394	trans	4.69e-07
ILMN_1732296	ILMN_2402303	-0.036	0.134	ID3	SSX4B	-1	0.286	0.271	0.305	0.429	1	X	23757369	48262047	24504678	trans	4.71e-07
ILMN_1703471	ILMN_1742230	0.281	0	ATF6	BAZ1A	1	0.286	0.341	0.34	0.27	1	14	160195281	35222191	124973090	trans	4.71e-07
ILMN_2348050	ILMN_1744835	0.447	0	MRPL21	MRPL21	0.615	0.176	0.537	0.501	0.13	11	11	68664129	68660909	3220	cis	4.75e-07
ILMN_2307025	ILMN_1892762	-0.042	0.082	CPNE1	HS.539840	-0.608	0.174	0.999	0.277	0.194	20	14	34214540	105418104	71203564	trans	4.75e-07
ILMN_1792075	ILMN_1659227	0.505	0	CD22	CD79A	0.891	0.255	0.278	0.315	0.205	19	19	40529826	42383286	1853460	cis	4.76e-07
ILMN_1723846	ILMN_1708542	0.033	0.173	FAM119B	LOC402617	0.559	0.16	0.999	0.312	0.18	12	7	56462454	142786571	86324117	trans	4.76e-07
ILMN_1695590	ILMN_1708041	0.58	0	ADRB2	PLEKHF1	0.793	0.227	0.25	0.334	0.182	5	19	148188243	30166200	118022043	trans	4.77e-07
ILMN_2267787	ILMN_1738369	-0.101	0	HPS1	TUFM	-0.51	0.146	0.555	0.949	0.128	10	16	100190391	28761848	71428543	trans	4.77e-07
ILMN_2193325	ILMN_1701237	0.43	0	MMP23B	SH2D1B	0.922	0.264	0.293	0.551	0.175	1	1	1559849	162365598	160805749	cis	4.79e-07
ILMN_2196550	ILMN_2351241	0.034	0.16	C13ORF18	RNF14	0.974	0.279	0.485	0.28	0.331	13	5	45815534	141348057	95532523	trans	4.81e-07
ILMN_1666208	ILMN_2189936	-0.167	0	C14ORF106	RPL36AL	-0.89	0.255	0.286	0.491	0.269	14	14	44742184	50085848	5343664	cis	4.83e-07
ILMN_1664922	ILMN_1696463	0.077	0.001	FLNB	SPI1	0.586	0.168	0.533	0.906	0.141	3	11	58132673	47376454	10756219	trans	4.86e-07
ILMN_1700067	ILMN_1793743	-0.174	0	BTN3A2	DIRC2	-0.422	0.121	0.999	0.419	0.134	6	3	26368410	124081121	97712711	trans	4.87e-07
ILMN_1658375	ILMN_1772459	0.029	0.219	LOC642976	RPS23	0.422	0.121	0.534	0.999	0.132	21	5	30043194	81605044	51561850	trans	4.87e-07
ILMN_2060413	ILMN_1669497	0.412	0	CD24	OSBPL10	0.837	0.24	0.405	0.31	0.199	Y	3	21152795	31718961	10566166	trans	4.88e-07
ILMN_1805192	ILMN_1796335	0.087	0	ITPRIP	LPCAT2	0.732	0.21	0.319	0.954	0.186	10	16	106072522	54174433	51898089	trans	4.91e-07
ILMN_1763322	ILMN_1661599	-0.041	0.088	CCR3	DDIT4	-0.955	0.274	0.441	0.315	0.322	3	10	46282781	73705572	27422791	trans	4.91e-07
ILMN_1655244	ILMN_1667893	-0.134	0	LOC642755	TNS3	-1	0.287	0.291	0.258	0.404	15	7	20708747	47323412	26614665	trans	4.93e-07
ILMN_1810712	ILMN_2092536	-0.075	0.002	ARHGEF12	HSPE1	-1	0.287	0.366	0.302	0.356	11	2	119865780	198074081	78208301	trans	4.93e-07
ILMN_2366212	ILMN_1778681	0.587	0	CD79B	EBF1	1	0.287	0.281	0.309	0.179	17	5	62006098	158058476	96052378	trans	4.93e-07
ILMN_1656670	ILMN_1820787	-0.048	0.045	HLA-G	HS.573264	-0.662	0.19	0.538	0.852	0.153	6	6	29906620	26582548	3324072	cis	4.94e-07
ILMN_1667510	ILMN_1742026	-0.062	0.01	C12ORF65	PYHIN1	-0.909	0.261	0.334	0.378	0.323	12	1	122308268	157181319	34873051	trans	4.96e-07
ILMN_1674522	ILMN_1768816	0.102	0	HIGD1A	TMPO	0.996	0.286	0.386	0.265	0.358	3	12	42826408	97452091	54625683	trans	4.97e-07
ILMN_1673638	ILMN_1781135	-0.056	0.019	RPS3A	STAM2	-0.94	0.27	0.414	0.297	0.334	4	2	152025675	152684538	658863	trans	4.99e-07
ILMN_1670841	ILMN_2411963	-0.095	0	CPNE1	RBM39	-0.644	0.185	0.966	0.37	0.165	20	20	34214120	34328796	114676	cis	4.99e-07
ILMN_2377669	ILMN_1661432	-0.011	0.656	CD247	NUP43	0.898	0.258	0.319	0.918	0.227	1	6	165666584	150087211	15579373	trans	5e-07
ILMN_1741692	ILMN_1673805	0.045	0.06	FOXL1	GIP	0.971	0.279	0.327	0.378	0.342	16	17	85170598	47035998	38134600	trans	5.01e-07
ILMN_2208495	ILMN_1653469	0.031	0.193	LASS5	RPL12	-0.494	0.142	0.927	0.466	0.157	12	9	48810125	130213016	81402891	trans	5.04e-07
ILMN_1793743	ILMN_1880796	-0.008	0.735	DIRC2	HS.541868	-0.967	0.278	0.419	0.39	0.309	3	2	124081121	104892169	19188952	trans	5.04e-07
ILMN_1774603	ILMN_1778360	0.01	0.684	LOC647028	PYGB	-0.8	0.23	0.29	0.999	0.217	7	20	41672105	25226301	16445804	trans	5.05e-07
ILMN_1741159	ILMN_2073289	0.304	0	MAP3K8	MTSS1	0.706	0.203	0.365	0.711	0.157	10	8	30750322	125632315	94881993	trans	5.05e-07
ILMN_1734707	ILMN_1756615	-0.023	0.346	CHST13	SMURF1	0.532	0.153	0.999	0.29	0.194	3	7	126262040	98648563	27613477	trans	5.07e-07
ILMN_2255133	ILMN_1691071	0.609	0	BCL11A	FCRLA	0.737	0.212	0.288	0.394	0.152	2	1	60537857	159950596	99412739	trans	5.08e-07
ILMN_1759155	ILMN_1790534	0.396	0	IFIT1L	MAP2K3	0.865	0.249	0.27	0.459	0.208	10	17	91134663	21159049	69975614	trans	5.13e-07
ILMN_1801866	ILMN_2151579	0.114	0	BRWD1	HMGN1	0.931	0.268	0.339	0.392	0.3	21	21	40562431	40714545	152114	cis	5.13e-07
ILMN_2327994	ILMN_1791912	-0.005	0.84	AZIN1	SIDT2	0.528	0.152	0.61	0.839	0.144	8	11	103908032	116573261	12665229	trans	5.13e-07
ILMN_1676891	ILMN_1780132	0.258	0	CDC2L6	PELI2	1	0.288	0.269	0.359	0.305	6	14	111038242	55837274	55200968	trans	5.16e-07
ILMN_2196550	ILMN_1669881	0.296	0	C13ORF18	TSPAN13	0.85	0.245	0.485	0.342	0.207	13	7	45815534	16789855	29025679	trans	5.22e-07
ILMN_1804895	ILMN_1673299	-0.008	0.724	C7ORF53	ZNF80	-0.895	0.258	0.25	0.527	0.332	7	3	111917760	115436744	3518984	trans	5.22e-07
ILMN_1699599	ILMN_1798654	-0.054	0.023	FCRL3	MCM6	0.888	0.256	0.556	0.591	0.222	1	2	157648456	136598167	21050289	trans	5.23e-07
ILMN_1751061	ILMN_1695058	-0.035	0.148	LOC728070	SLC38A5	-0.985	0.284	0.262	0.428	0.366	16	X	42233	48202134	48159901	trans	5.24e-07
ILMN_1669497	ILMN_1759075	0.565	0	OSBPL10	TNFRSF13B	0.787	0.227	0.31	0.351	0.164	3	17	31718961	16842448	14876513	trans	5.26e-07
ILMN_1752932	ILMN_1756715	0.028	0.244	MPZL2	RUNDC3A	-0.52	0.15	0.809	0.558	0.155	11	17	118124223	39750446	78373777	trans	5.27e-07
ILMN_1745887	ILMN_1661432	-0.04	0.098	FBXO21	NUP43	0.523	0.151	0.41	0.918	0.172	12	6	117581816	150087211	32505395	trans	5.33e-07
ILMN_1798177	ILMN_1740426	-0.036	0.13	CHURC1	RASD1	-0.502	0.145	0.999	0.268	0.19	14	17	64471249	17398006	47073243	trans	5.36e-07
ILMN_1807914	ILMN_1691071	-0.042	0.076	ACSL5	FCRLA	-1	0.289	0.29	0.394	0.363	10	1	114125173	159950596	45825423	trans	5.4e-07
ILMN_1759649	ILMN_1746085	0.04	0.099	FLJ41352	IGFBP3	1	0.289	0.257	0.295	0.446	2	7	131974394	45952202	86022192	trans	5.4e-07
ILMN_1709032	ILMN_2274199	-0.002	0.937	FYCO1	SUPT3H	-0.955	0.276	0.251	0.388	0.4	3	6	45934659	44922339	1012320	trans	5.4e-07
ILMN_1687213	ILMN_1778681	0.142	0	C8ORF13	EBF1	0.685	0.198	0.911	0.309	0.179	8	5	11316511	158058476	146741965	trans	5.41e-07
ILMN_1820787	ILMN_2336133	0.028	0.238	HS.573264	SULT1A4	0.446	0.129	0.852	0.715	0.124	6	16	26582548	29382990	2800442	trans	5.45e-07
ILMN_2054019	ILMN_1746090	-0.147	0	ISG15	STT3A	-0.961	0.278	0.255	0.41	0.331	1	11	939540	124993663	124054123	trans	5.47e-07
ILMN_1807914	ILMN_1659227	0.027	0.266	ACSL5	CD79A	-0.933	0.27	0.29	0.315	0.42	10	19	114125173	42383286	71741887	trans	5.49e-07
ILMN_1757636	ILMN_2176955	0.014	0.546	C5ORF35	CUL5	0.504	0.146	0.999	0.351	0.169	5	11	56210793	107483342	51272549	trans	5.56e-07
ILMN_2090786	ILMN_2352023	0.008	0.725	GCSH	RIPK5	0.39	0.113	0.381	0.999	0.157	16	1	81118187	203378372	122260185	trans	5.58e-07
ILMN_1917290	ILMN_2143314	-0.002	0.922	HS.537004	SPIB	-0.897	0.26	0.266	0.258	0.463	X	19	119444894	55623758	63821136	trans	5.61e-07
ILMN_1701512	ILMN_2340259	0.188	0	KIAA0391	PDE4B	0.966	0.28	0.369	0.362	0.279	14	1	34812848	66611977	31799129	trans	5.61e-07
ILMN_2055156	ILMN_1774949	-0.052	0.03	PAG1	PIGP	-1	0.29	0.454	0.355	0.302	8	21	82042828	38445306	43597522	trans	5.64e-07
ILMN_1659800	ILMN_1778536	0.232	0	BCL11A	BTLA	1	0.29	0.295	0.354	0.304	2	3	60773385	113672763	52899378	trans	5.64e-07
ILMN_1762235	ILMN_1684258	0.023	0.33	LOC388923	LOC646195	-0.931	0.27	0.354	0.292	0.393	2	11	3464637	82078460	78613823	trans	5.64e-07
ILMN_1790978	ILMN_1778374	-0.119	0	ATG7	BSG	-0.91	0.264	0.376	0.51	0.246	3	19	11571483	534171	11037312	trans	5.67e-07
ILMN_2038778	ILMN_1669881	-0.174	0	GAPDH	TSPAN13	-0.803	0.233	0.424	0.342	0.253	12	7	6517340	16789855	10272515	trans	5.68e-07
ILMN_1778681	ILMN_1669497	0.509	0	EBF1	OSBPL10	0.909	0.264	0.309	0.31	0.196	5	3	158058476	31718961	126339515	trans	5.75e-07
ILMN_2366212	ILMN_1675656	0.04	0.098	CD79B	PPFIBP2	0.888	0.258	0.281	0.261	0.429	17	11	62006098	7631436	54374662	trans	5.78e-07
ILMN_1659227	ILMN_1685124	0.292	0	CD79A	TCTN1	0.898	0.261	0.315	0.347	0.261	19	12	42383286	109570000	67186714	trans	5.8e-07
ILMN_2228180	ILMN_1715680	-0.023	0.337	MSRA	NEIL2	-0.695	0.202	0.772	0.682	0.149	8	8	10323581	11681958	1358377	cis	5.8e-07
ILMN_2113738	ILMN_1796335	-0.039	0.099	C8ORF45	LPCAT2	-0.564	0.164	0.406	0.954	0.161	8	16	67976486	54174433	13802053	trans	5.84e-07
ILMN_2213136	ILMN_1719986	0.561	0	LEF1	PIK3IP1	0.643	0.187	0.368	0.498	0.136	4	22	109188515	30007802	79180713	trans	5.85e-07
ILMN_2147424	ILMN_2330371	0.001	0.963	SERPINB10	TATDN3	-0.894	0.26	0.361	0.266	0.392	18	1	59753167	211056229	151303062	trans	5.85e-07
ILMN_1794364	ILMN_2319000	0.559	0	CTSW	MATK	0.698	0.203	0.53	0.308	0.14	11	19	65407708	3777979	61629729	trans	5.85e-07
ILMN_2176225	ILMN_1711111	-0.006	0.795	IFNW1	SLC9A10	-0.997	0.29	0.457	0.32	0.332	9	3	21141117	113342727	92201610	trans	5.86e-07
ILMN_1894388	ILMN_1805992	-0.06	0.012	HS.552082	KIAA1598	-0.488	0.142	0.649	0.89	0.126	4	10	99583471	118634571	19051100	trans	5.89e-07
ILMN_2200210	ILMN_1811049	-0.052	0.03	GJA10	POU2AF1	1	0.291	0.393	0.351	0.362	6	11	90605446	110728486	20123040	trans	5.89e-07
ILMN_1902121	ILMN_1720771	0.051	0.034	HS.537971	STX11	1	0.291	0.334	0.27	0.404	1	6	93932023	144550749	50618726	trans	5.89e-07
ILMN_1713892	ILMN_2157441	0.212	0	C4ORF34	HLA-DRA	1	0.291	0.621	0.306	0.231	4	6	39553200	32412513	7140687	trans	5.89e-07
ILMN_2319000	ILMN_2193325	0.51	0	MATK	MMP23B	1	0.291	0.308	0.293	0.209	19	1	3777979	1559849	2218130	trans	5.89e-07
ILMN_2120982	ILMN_1764383	-0.015	0.544	ALG11	MCOLN1	-0.505	0.147	0.999	0.411	0.156	13	19	51501736	7504673	43997063	trans	5.92e-07
ILMN_1726589	ILMN_1907467	0.055	0.022	CD248	HS.149244	0.917	0.267	0.318	0.29	0.382	11	17	66082065	43862913	22219152	trans	5.94e-07
ILMN_1706957	ILMN_1696186	-0.015	0.524	BMPR1A	LOC644889	-0.886	0.258	0.426	0.438	0.276	10	11	88671997	16953140	71718857	trans	5.95e-07
ILMN_2352121	ILMN_1753782	-0.077	0.001	NT5C3	ZNF266	-0.412	0.12	0.683	0.999	0.112	7	19	33055350	9523350	23532000	trans	5.96e-07
ILMN_1790978	ILMN_1658094	-0.068	0.005	ATG7	ZNF365	-0.999	0.291	0.376	0.366	0.321	3	10	11571483	63831873	52260390	trans	5.97e-07
ILMN_1751956	ILMN_1682930	-0.194	0	MGST3	SIPA1	-0.913	0.266	0.549	0.454	0.197	1	11	163887894	65174880	98713014	trans	5.98e-07
ILMN_2209027	ILMN_2109343	-0.008	0.732	RPS26	SGTB	-0.405	0.118	0.946	0.594	0.129	12	5	54722494	64999806	10277312	trans	5.99e-07
ILMN_1753719	ILMN_1751956	0.268	0	GTF2A2	MGST3	0.772	0.225	0.418	0.549	0.177	15	1	57721744	163887894	106166150	trans	6.01e-07
ILMN_1723116	ILMN_2089752	-0.01	0.671	AMFR	LOC285016	0.645	0.188	0.999	0.254	0.216	16	2	56395777	270097	56125680	trans	6.02e-07
ILMN_2230902	ILMN_1726516	0.246	0	CTNNA1	SCRIB	0.916	0.267	0.461	0.377	0.222	5	8	138266197	144945130	6678933	trans	6.02e-07
ILMN_1676924	ILMN_1742026	0.408	0	CD247	PYHIN1	0.662	0.193	0.668	0.378	0.139	1	1	165666606	157181319	8485287	cis	6.03e-07
ILMN_1804854	ILMN_1741640	-0.061	0.011	CTNNA1	ZNF675	-0.631	0.184	0.999	0.377	0.165	5	19	138260394	23628412	114631982	trans	6.05e-07
ILMN_2298818	ILMN_1808501	-0.151	0	RPS29	SH3KBP1	-0.895	0.261	0.27	0.461	0.292	14	X	50044128	19463956	30580172	trans	6.06e-07
ILMN_2380163	ILMN_2142815	0.052	0.03	PTPRF	RPL35	-0.929	0.271	0.375	0.264	0.413	1	9	43861719	126664057	82802338	trans	6.08e-07
ILMN_2147105	ILMN_2070052	0.32	0	LOC440348	LOC613037	0.761	0.222	0.501	0.455	0.166	16	16	72982993	30234500	42748493	cis	6.08e-07
ILMN_2049417	ILMN_1760315	0.193	0	TMEM86B	VWCE	0.946	0.276	0.451	0.643	0.186	19	11	60429973	61025893	595920	trans	6.09e-07
ILMN_1723116	ILMN_2174711	0.01	0.684	AMFR	C21ORF129	-0.586	0.171	0.999	0.259	0.208	16	21	56395777	42004909	14390868	trans	6.11e-07
ILMN_1811301	ILMN_2399463	0.016	0.501	INPP5E	VAV3	-0.411	0.12	0.814	0.653	0.136	9	1	139323312	108114542	31208770	trans	6.15e-07
ILMN_2051900	ILMN_1815205	-0.353	0	EID2B	LYZ	-1	0.292	0.301	0.921	0.157	19	12	44713911	68032310	23318399	trans	6.16e-07
ILMN_2092536	ILMN_1790534	-0.152	0	HSPE1	MAP2K3	-1	0.292	0.302	0.459	0.291	2	17	198074081	21159049	176915032	trans	6.16e-07
ILMN_1706531	ILMN_1798429	-0.007	0.757	ABCC5	LOC653524	-1	0.292	0.42	0.458	0.29	3	17	185120565	18542992	166577573	trans	6.16e-07
ILMN_1693896	ILMN_2048822	0.013	0.576	ATP8A2	NUDCD2	1	0.292	0.364	0.327	0.366	13	5	25492873	162880994	137388121	trans	6.16e-07
ILMN_1661646	ILMN_1785175	0.546	0	BANK1	SWAP70	1	0.292	0.28	0.295	0.202	4	11	103214492	9729342	93485150	trans	6.16e-07
ILMN_1798177	ILMN_1855198	0.046	0.054	CHURC1	HS.334275	0.476	0.139	0.999	0.304	0.175	14	11	64471249	96635746	32164497	trans	6.16e-07
ILMN_2302118	ILMN_1796710	0.039	0.104	CCDC50	PHC1	0.928	0.271	0.399	0.296	0.345	3	12	192592329	8983761	183608568	trans	6.16e-07
ILMN_1700067	ILMN_1700024	-0.063	0.009	BTN3A2	UST	-0.404	0.118	0.999	0.278	0.177	6	6	26368410	149439344	123070934	cis	6.18e-07
ILMN_1670841	ILMN_1697526	0.002	0.921	CPNE1	LOC644091	-0.489	0.143	0.966	0.436	0.155	20	8	34214120	95675	34118445	trans	6.27e-07
ILMN_1704730	ILMN_1809054	0.03	0.204	CD93	THAP9	0.971	0.284	0.358	0.352	0.345	20	4	23060359	84059588	60999229	trans	6.28e-07
ILMN_2113738	ILMN_2367215	0.063	0.008	C8ORF45	PRCP	0.841	0.246	0.406	0.306	0.315	8	11	67976486	82535584	14559098	trans	6.29e-07
ILMN_2321578	ILMN_1669881	0.282	0	P2RY10	TSPAN13	0.916	0.268	0.374	0.342	0.247	X	7	78103488	16789855	61313633	trans	6.31e-07
ILMN_1749834	ILMN_1700316	0.096	0	LOC388588	LOC440055	0.851	0.249	0.288	0.46	0.295	1	11	3682274	74134847	70452573	trans	6.32e-07
ILMN_1707088	ILMN_1774604	-0.169	0	DENND2D	PNKD	-0.892	0.261	0.499	0.645	0.177	1	2	111730014	218919403	107189389	trans	6.32e-07
ILMN_1670841	ILMN_1704358	0.025	0.287	CPNE1	ZNF138	0.673	0.197	0.966	0.358	0.181	20	7	34214120	63930298	29716178	trans	6.35e-07
ILMN_1857017	ILMN_2143314	0.15	0	HS.551538	SPIB	0.994	0.291	0.306	0.258	0.385	7	19	2258027	55623758	53365731	trans	6.36e-07
ILMN_1710207	ILMN_1676924	0.141	0	C10ORF6	CD247	0.741	0.217	0.54	0.668	0.162	10	1	102714680	165666606	62951926	trans	6.38e-07
ILMN_2229170	ILMN_1752303	0.011	0.658	CRSP9	YY1AP1	-1	0.293	0.332	0.262	0.439	5	1	156498124	155629286	868838	trans	6.43e-07
ILMN_2193213	ILMN_1723035	0.619	0	DEFA1	OLR1	1	0.293	0.26	0.282	0.18	8	12	6837554	10311172	3473618	trans	6.43e-07
ILMN_2352023	ILMN_1765332	-0.053	0.028	RIPK5	TIMM10	-0.372	0.109	0.999	0.999	0.093	1	11	203378372	57296016	146082356	trans	6.43e-07
ILMN_1757636	ILMN_1784272	0.041	0.085	C5ORF35	CD1E	0.621	0.182	0.999	0.271	0.197	5	1	56210793	156591912	100381119	trans	6.45e-07
ILMN_2127722	ILMN_1671565	0.061	0.011	FAM174A	RNASET2	0.365	0.107	0.999	0.999	0.093	5	6	99899217	167263060	67363843	trans	6.47e-07
ILMN_1793743	ILMN_1734830	0.021	0.391	DIRC2	MTHFR	0.873	0.256	0.419	0.387	0.292	3	1	124081121	11769584	112311537	trans	6.49e-07
ILMN_2196479	ILMN_1689456	0.024	0.322	XRN2	ZBTB20	0.474	0.139	0.999	0.287	0.183	20	3	21311135	115540568	94229433	trans	6.49e-07
ILMN_1795984	ILMN_2310703	-0.003	0.915	C15ORF33	RPS26L	0.849	0.249	0.258	0.924	0.244	15	13	49627652	99990206	50362554	trans	6.5e-07
ILMN_1665291	ILMN_2341815	0.01	0.661	NUB1	TFG	0.501	0.147	0.503	0.933	0.147	7	3	150706262	100467642	50238620	trans	6.54e-07
ILMN_1684255	ILMN_1807919	0.263	0	MYL4	TNS1	0.978	0.287	0.474	0.359	0.226	17	2	42654822	218375994	175721172	trans	6.55e-07
ILMN_1754178	ILMN_1765332	-0.049	0.039	GDI2	TIMM10	-0.739	0.217	0.304	0.999	0.195	10	11	5847400	57296016	51448616	trans	6.6e-07
ILMN_2081465	ILMN_1669180	0.065	0.007	APLP2	LOC388177	0.991	0.291	0.354	0.386	0.322	11	15	129519476	91060072	38459404	trans	6.6e-07
ILMN_2386790	ILMN_2180606	0.071	0.003	KLRC3	NAT13	0.994	0.292	0.253	0.312	0.422	12	3	10570966	114921028	104350062	trans	6.64e-07
ILMN_2054607	ILMN_1761782	-0.034	0.151	CYP4V2	RAMP3	-0.936	0.275	0.354	0.471	0.293	4	7	187371417	45190165	142181252	trans	6.65e-07
ILMN_1811650	ILMN_1720322	-0.066	0.005	DUS2L	PTS	-0.929	0.273	0.646	0.367	0.237	16	11	66670628	111602414	44931786	trans	6.67e-07
ILMN_2096985	ILMN_1669497	0.038	0.116	ALDH6A1	OSBPL10	0.997	0.293	0.333	0.31	0.382	14	3	74527139	31718961	42808178	trans	6.67e-07
ILMN_1708934	ILMN_2267914	-0.197	0	ADM	CD68	-0.854	0.251	0.326	0.319	0.297	11	17	10285345	7423878	2861467	trans	6.68e-07
ILMN_1778401	ILMN_1772459	-0.063	0.008	HLA-B	RPS23	0.381	0.112	0.441	0.999	0.152	6	5	31430029	81605044	50175015	trans	6.69e-07
ILMN_1659075	ILMN_1655170	-0.037	0.123	HLA-DOA	LOC646366	-0.881	0.259	0.252	0.31	0.415	6	6	33080184	29551551	3528633	cis	6.7e-07
ILMN_1797428	ILMN_1659991	0.078	0.001	FCRL3	SLC34A1	1	0.294	0.394	0.382	0.304	1	5	157648042	176758226	19110184	trans	6.71e-07
ILMN_2341724	ILMN_1676548	0.169	0	ANKRD55	BZW2	1	0.294	0.282	0.298	0.366	5	7	55431746	16712406	38719340	trans	6.71e-07
ILMN_1784207	ILMN_1714445	0.386	0	C1ORF128	SLC6A9	1	0.294	0.289	0.372	0.24	1	1	23986959	44462237	20475278	cis	6.71e-07
ILMN_1661646	ILMN_1748123	0.388	0	BANK1	KLHL14	0.877	0.258	0.28	0.481	0.202	4	18	103214492	30253138	72961354	trans	6.76e-07
ILMN_1673682	ILMN_1722059	0.299	0	GATAD2A	SAFB	0.724	0.213	0.606	0.472	0.151	19	19	19478666	5619265	13859401	cis	6.76e-07
ILMN_1683063	ILMN_2341815	0.052	0.029	PDE9A	TFG	0.683	0.201	0.362	0.933	0.179	21	3	43065683	100467642	57401959	trans	6.79e-07
ILMN_2214278	ILMN_1717868	-0.069	0.004	ANKRD32	CCT8	-0.666	0.196	0.926	0.426	0.162	5	21	94057160	30433635	63623525	trans	6.79e-07
ILMN_2370872	ILMN_1726636	0.005	0.843	GRINA	HECTD2	0.649	0.191	0.999	0.289	0.2	8	10	145067435	93213090	51854345	trans	6.79e-07
ILMN_1684836	ILMN_1698072	0.018	0.444	AKAP12	PITRM1	0.948	0.279	0.262	0.431	0.364	6	10	151718995	3190421	148528574	trans	6.79e-07
ILMN_1753164	ILMN_1669273	-0.002	0.921	IPO8	PPT1	0.455	0.134	0.999	0.414	0.155	12	1	30782258	40311109	9528851	trans	6.85e-07
ILMN_1729117	ILMN_1762103	0.032	0.187	COL5A2	WDR48	0.438	0.129	0.568	0.999	0.128	2	3	189897455	39111969	150785486	trans	6.85e-07
ILMN_1772459	ILMN_2246188	0.006	0.807	RPS23	SLC45A2	0.404	0.119	0.999	0.293	0.18	5	5	81605044	33984355	47620689	cis	6.86e-07
ILMN_2307025	ILMN_1863230	-0.022	0.365	CPNE1	HS.342412	-0.448	0.132	0.999	0.315	0.174	20	13	34214540	79389971	45175431	trans	6.89e-07
ILMN_1721762	ILMN_2055781	0.216	0	IL18RAP	KLRF1	-0.346	0.102	0.999	0.507	0.154	2	12	102435293	9888803	92546490	trans	6.93e-07
ILMN_1764321	ILMN_1804808	-0.058	0.016	ACOT4	LOC645143	-0.943	0.278	0.266	0.259	0.446	14	17	73132036	18506320	54625716	trans	6.94e-07
ILMN_1693269	ILMN_1751120	0.279	0	GNG8	HIST1H4H	0.78	0.23	0.411	0.522	0.181	19	6	51829232	26393371	25435861	trans	6.96e-07
ILMN_2086222	ILMN_1787548	0.006	0.817	BRWD2	HSPG2	0.529	0.156	0.999	0.261	0.199	10	1	122639507	22151210	100488297	trans	6.96e-07
ILMN_1804735	ILMN_1720059	0.017	0.488	CBS	HMBOX1	0.495	0.146	0.483	0.999	0.143	21	8	43346416	28965044	14381372	trans	6.98e-07
ILMN_1732584	ILMN_1887858	-0.03	0.208	FLJ45455	HS.545655	-1	0.295	0.336	0.259	0.421	17	9	11402488	106740978	95338490	trans	6.99e-07
ILMN_1782788	ILMN_1796165	0.396	0	CSDA	GLRX5	1	0.295	0.36	0.258	0.254	12	14	10743268	95080536	84337268	trans	6.99e-07
ILMN_1753164	ILMN_1699525	-0.01	0.669	IPO8	SRI	-0.454	0.134	0.999	0.495	0.14	12	7	30782258	87834872	57052614	trans	7.04e-07
ILMN_1773388	ILMN_1669881	0.305	0	C13ORF18	TSPAN13	0.847	0.25	0.398	0.342	0.225	13	7	45815618	16789855	29025763	trans	7.04e-07
ILMN_1874689	ILMN_1740633	0.427	0	HS.554507	PRF1	0.962	0.284	0.313	0.287	0.24	9	10	126462570	72357383	54105187	trans	7.06e-07
ILMN_1664922	ILMN_1741159	-0.187	0	FLNB	MAP3K8	-0.745	0.22	0.533	0.365	0.21	3	10	58132673	30750322	27382351	trans	7.08e-07
ILMN_1723467	ILMN_1685631	-0.098	0	ITGB1	KIAA0892	-0.975	0.288	0.434	0.36	0.288	10	19	33229489	19330217	13899272	trans	7.11e-07
ILMN_2050023	ILMN_1768004	-0.073	0.002	CCDC23	PDCD4	-0.694	0.205	0.978	0.303	0.189	1	10	43045619	112647792	69602173	trans	7.11e-07
ILMN_1823231	ILMN_1716651	-0.028	0.25	HS.571502	RUNX2	-0.765	0.226	0.468	0.541	0.22	8	6	60195858	45626169	14569689	trans	7.12e-07
ILMN_1804854	ILMN_1767481	-0.034	0.153	CTNNA1	XRCC6BP1	-0.352	0.104	0.999	0.832	0.103	5	12	138260394	56633731	81626663	trans	7.13e-07
ILMN_1769091	ILMN_1659523	-0.182	0	PRCP	USP39	-0.978	0.289	0.268	0.262	0.39	11	2	82535474	85729590	3194116	trans	7.14e-07
ILMN_1798177	ILMN_1803143	-0.065	0.006	CHURC1	SYVN1	-0.467	0.138	0.999	0.383	0.153	14	11	64471249	64894911	423662	trans	7.14e-07
ILMN_1685978	ILMN_2147105	0.019	0.435	ATPIF1	LOC440348	-0.829	0.245	0.565	0.501	0.225	1	16	28436788	72982993	44546205	trans	7.15e-07
ILMN_1717868	ILMN_2077504	-0.197	0	CCT8	RNF160	-0.653	0.193	0.426	0.999	0.136	21	21	30433635	29222700	1210935	cis	7.16e-07
ILMN_2086890	ILMN_1796335	-0.019	0.427	ANGPT1	LPCAT2	0.619	0.183	0.346	0.954	0.188	8	16	108332821	54174433	54158388	trans	7.18e-07
ILMN_1685057	ILMN_1680313	-0.033	0.167	SLC22A4	STX4	-0.957	0.283	0.363	0.307	0.363	5	16	131663027	30958839	100704188	trans	7.21e-07
ILMN_1719622	ILMN_2367530	0.014	0.55	RABEP1	ZNF280D	0.497	0.147	0.985	0.406	0.158	17	15	5228982	56999463	51770481	trans	7.22e-07
ILMN_1811264	ILMN_1813390	-0.003	0.904	C15ORF57	OR1C1	0.943	0.279	0.329	0.253	0.432	15	1	40845457	247920905	207075448	trans	7.25e-07
ILMN_1739001	ILMN_2196479	0.014	0.553	TACSTD2	XRN2	0.436	0.129	0.512	0.999	0.137	1	20	58813815	21311135	37502680	trans	7.25e-07
ILMN_2214278	ILMN_1664922	0.003	0.908	ANKRD32	FLNB	-0.463	0.137	0.926	0.533	0.142	5	3	94057160	58132673	35924487	trans	7.26e-07
ILMN_1658962	ILMN_2209027	-0.014	0.569	LCP2	RPS26	-0.642	0.19	0.328	0.946	0.191	5	12	169680136	54722494	114957642	trans	7.28e-07
ILMN_1672124	ILMN_1800354	0.376	0	C4ORF18	CST3	0.662	0.196	0.444	0.54	0.148	4	20	159266296	23614554	135651742	trans	7.31e-07
ILMN_2214278	ILMN_1805992	-0.056	0.019	ANKRD32	KIAA1598	-0.358	0.106	0.926	0.89	0.102	5	10	94057160	118634571	24577411	trans	7.32e-07
ILMN_2307025	ILMN_1724422	0.015	0.523	CPNE1	SELL	-0.439	0.13	0.999	0.351	0.169	20	1	34214540	169660297	135445757	trans	7.33e-07
ILMN_1653469	ILMN_2189936	0.242	0	RPL12	RPL36AL	0.699	0.207	0.466	0.491	0.179	9	14	130213016	50085848	80127168	trans	7.33e-07
ILMN_1713892	ILMN_1798654	-0.206	0	C4ORF34	MCM6	-0.638	0.189	0.621	0.591	0.145	4	2	39553200	136598167	97044967	trans	7.36e-07
ILMN_1659075	ILMN_1763602	-0.024	0.317	HLA-DOA	ZNF423	-0.908	0.269	0.252	0.306	0.43	6	16	33080184	49557560	16477376	trans	7.37e-07
ILMN_1768684	ILMN_1753164	-0.023	0.339	C6ORF68	IPO8	-0.675	0.2	0.288	0.999	0.199	6	12	118136397	30782258	87354139	trans	7.38e-07
ILMN_1694608	ILMN_2197222	-0.004	0.861	C1QTNF1	EIF4EBP3	0.955	0.283	0.266	0.373	0.399	17	5	74557157	139909304	65352147	trans	7.39e-07
ILMN_1659753	ILMN_1757152	-0.001	0.958	LAMP2	MAGEC2	0.901	0.267	0.304	0.278	0.419	X	X	119459696	141290556	21830860	cis	7.39e-07
ILMN_1798177	ILMN_2352303	0.018	0.443	CHURC1	RASSF2	0.442	0.131	0.999	0.251	0.195	14	20	64471249	4761060	59710189	trans	7.41e-07
ILMN_1691507	ILMN_1810486	0.039	0.104	IL8RBP	RAB34	0.894	0.265	0.366	0.443	0.29	2	17	218632904	24065672	194567232	trans	7.42e-07
ILMN_1775871	ILMN_1801223	-0.032	0.184	GPX5	WTIP	-0.924	0.274	0.466	0.475	0.253	6	19	28607547	39683802	11076255	trans	7.46e-07
ILMN_2338447	ILMN_1747857	-0.071	0.003	ARID4A	SMARCE1	-0.991	0.294	0.262	0.372	0.379	14	17	57901395	38784120	19117275	trans	7.5e-07
ILMN_1772131	ILMN_1781468	0.381	0	IL1R2	SMAP2	0.957	0.284	0.306	0.479	0.203	2	1	102011139	40660962	61350177	trans	7.52e-07
ILMN_2369018	ILMN_2138589	0.031	0.2	EVI2A	MERTK	0.711	0.211	0.937	0.355	0.187	17	2	29644806	112503000	82858194	trans	7.53e-07
ILMN_1661646	ILMN_2060413	0.426	0	BANK1	CD24	0.839	0.249	0.28	0.405	0.205	4	Y	103214492	21152795	82061697	trans	7.53e-07
ILMN_1710207	ILMN_1728798	-0.036	0.131	C10ORF6	LOC642398	-0.798	0.237	0.54	0.569	0.201	10	21	102714680	68031	102646649	trans	7.6e-07
ILMN_1728331	ILMN_1756920	-0.096	0	ACPT	ADAM15	-1	0.297	0.256	0.373	0.374	19	1	51298044	153301807	102003763	trans	7.6e-07
ILMN_1795835	ILMN_1796682	0.006	0.789	LOC338758	PARP3	1	0.297	0.28	0.439	0.363	12	3	88628314	51957560	36670754	trans	7.6e-07
ILMN_1659227	ILMN_1776939	0.43	0	CD79A	MS4A1	1	0.297	0.315	0.397	0.206	19	11	42383286	59986333	17603047	trans	7.6e-07
ILMN_2400759	ILMN_1774604	0.296	0	CPVL	PNKD	0.808	0.24	0.392	0.645	0.165	7	2	29105688	218919403	189813715	trans	7.61e-07
ILMN_1671565	ILMN_2057836	0.023	0.34	RNASET2	RNU2-1	0.478	0.142	0.999	0.441	0.148	6	17	167263060	31859	167231201	trans	7.62e-07
ILMN_1728331	ILMN_1659761	0.059	0.013	ACPT	SNX29	0.968	0.288	0.256	0.479	0.338	19	16	51298044	12574398	38723646	trans	7.76e-07
ILMN_1679919	ILMN_1782788	0.432	0	ASCC2	CSDA	0.726	0.216	0.467	0.36	0.165	22	12	30184657	10743268	19441389	trans	7.76e-07
ILMN_2286514	ILMN_1655374	-0.003	0.892	GTPBP8	SELV	0.894	0.266	0.409	0.434	0.289	3	19	112711920	40011183	72700737	trans	7.77e-07
ILMN_1683026	ILMN_2116366	-0.214	0	PSMB10	RPL12	-0.88	0.262	0.316	0.588	0.22	16	9	67968460	130213607	62245147	trans	7.83e-07
ILMN_1707088	ILMN_1791912	-0.202	0	DENND2D	SIDT2	-0.618	0.184	0.499	0.839	0.135	1	11	111730014	116573261	4843247	trans	7.83e-07
ILMN_2352023	ILMN_2209027	-0.022	0.356	RIPK5	RPS26	0.356	0.106	0.999	0.946	0.1	1	12	203378372	54722494	148655878	trans	7.84e-07
ILMN_1705953	ILMN_1707769	-0.066	0.005	LONRF1	SPDYA	-0.997	0.297	0.272	0.275	0.436	8	2	12624299	28916926	16292627	trans	7.88e-07
ILMN_1707051	ILMN_2196328	-0.042	0.076	NFATC1	POSTN	-0.997	0.297	0.343	0.292	0.387	18	13	75328840	37035105	38293735	trans	7.88e-07
ILMN_1758599	ILMN_1741356	0.014	0.571	FAM163A	PRICKLE1	0.95	0.283	0.3	0.35	0.38	1	12	178051810	41139375	136912435	trans	7.88e-07
ILMN_1659753	ILMN_2133675	-0.149	0	LAMP2	SGSH	-1	0.298	0.304	0.464	0.289	X	17	119459696	75797925	43661771	trans	7.92e-07
ILMN_1754517	ILMN_1684446	0.051	0.033	LOC123876	SPAG7	1	0.298	0.538	0.26	0.325	16	17	20371134	4862716	15508418	trans	7.92e-07
ILMN_1749834	ILMN_1665781	0.057	0.018	LOC388588	LOC390466	1	0.298	0.288	0.25	0.45	1	14	3682274	34459695	30777421	trans	7.92e-07
ILMN_1743032	ILMN_1671791	0.092	0	CTSS	PCK2	1	0.298	0.658	0.446	0.214	1	14	150702910	23642884	127060026	trans	7.92e-07
ILMN_1776939	ILMN_1685124	0.168	0	MS4A1	TCTN1	1	0.298	0.397	0.347	0.286	11	12	59986333	109570000	49583667	trans	7.92e-07
ILMN_1782551	ILMN_1803143	0.185	0	E2F5	SYVN1	1	0.298	0.3	0.383	0.307	8	11	86124431	64894911	21229520	trans	7.92e-07
ILMN_1676924	ILMN_1667232	0.41	0	CD247	KIR2DL3	1	0.298	0.668	0.308	0.166	1	19	165666606	55264353	110402253	trans	7.92e-07
ILMN_1776188	ILMN_2096759	-0.016	0.501	MAP1LC3A	PSMC6	-0.906	0.27	0.652	0.331	0.259	20	14	32611733	52264011	19652278	trans	7.92e-07
ILMN_2343047	ILMN_1749834	-0.015	0.519	ABCB9	LOC388588	-0.993	0.296	0.254	0.288	0.464	12	1	121979605	3682274	118297331	trans	7.94e-07
ILMN_1651964	ILMN_1708081	0.052	0.029	ABCC5	LCLAT1	0.979	0.292	0.339	0.617	0.262	3	2	185184354	30720155	154464199	trans	8e-07
ILMN_1743145	ILMN_1678522	-0.021	0.38	ERAP2	LOC644934	-0.352	0.105	0.999	0.896	0.1	5	15	96274820	62672248	33602572	trans	8.01e-07
ILMN_1676924	ILMN_2313901	0.216	0	CD247	PAM	0.382	0.114	0.668	0.999	0.103	1	5	165666606	102340879	63325727	trans	8.06e-07
ILMN_2162972	ILMN_2137536	-0.052	0.028	LYZ	ZZZ3	-0.526	0.157	0.911	0.549	0.138	12	1	68033815	77802908	9769093	trans	8.07e-07
ILMN_2120982	ILMN_1735689	0.019	0.416	ALG11	SNORD64	0.469	0.14	0.999	0.429	0.15	13	15	51501736	22781340	28720396	trans	8.08e-07
ILMN_2050023	ILMN_1683373	0.022	0.351	CCDC23	CHRFAM7A	0.603	0.18	0.978	0.334	0.181	1	15	43045619	30654941	12390678	trans	8.08e-07
ILMN_2127722	ILMN_1715169	0.018	0.454	FAM174A	HLA-DRB1	0.345	0.103	0.999	0.816	0.105	5	6	99899217	32654825	67244392	trans	8.1e-07
ILMN_1670879	ILMN_1714438	0.068	0.005	LOC646575	MUTYH	0.941	0.281	0.304	0.274	0.401	19	1	15638142	45795061	30156919	trans	8.12e-07
ILMN_1784709	ILMN_2125017	-0.162	0	GNPDA1	TIGIT	-0.961	0.287	0.376	0.292	0.317	5	3	141360603	115510784	25849819	trans	8.13e-07
ILMN_2403906	ILMN_1745343	-0.061	0.011	ARFIP1	ZMAT2	-0.991	0.296	0.254	0.263	0.463	4	5	153832543	140066112	13766431	trans	8.14e-07
ILMN_1723116	ILMN_1760503	0.032	0.187	AMFR	ZBBX	0.435	0.13	0.999	0.47	0.141	16	3	56395777	168441387	112045610	trans	8.19e-07
ILMN_2180866	ILMN_1726496	0.004	0.873	RPS26P11	SEL1L	-0.629	0.188	0.929	0.382	0.18	X	14	71181176	81007881	9826705	trans	8.21e-07
ILMN_1790978	ILMN_1815168	-0.002	0.924	ATG7	HVCN1	0.93	0.278	0.376	0.267	0.391	3	12	11571483	111086723	99515240	trans	8.22e-07
ILMN_1674163	ILMN_1719064	0.026	0.281	DDX42	KCTD10	0.378	0.113	0.485	0.999	0.137	17	12	59206203	109886624	50680421	trans	8.22e-07
ILMN_1659227	ILMN_1708041	-0.272	0	CD79A	PLEKHF1	-0.853	0.255	0.315	0.334	0.269	19	19	42383286	30166200	12217086	cis	8.23e-07
ILMN_1708934	ILMN_1797950	-0.017	0.473	ADM	EXTL2	-0.99	0.296	0.326	0.29	0.407	11	1	10285345	101338326	91052981	trans	8.24e-07
ILMN_1739756	ILMN_1740633	0.545	0	KIR2DL4	PRF1	1	0.299	0.371	0.287	0.178	19	10	67964	72357383	72289419	trans	8.24e-07
ILMN_2384140	ILMN_1677953	-0.066	0.006	KLRC1	OGFOD1	-0.943	0.282	0.372	0.349	0.322	12	16	10603134	55068659	44465525	trans	8.26e-07
ILMN_1800354	ILMN_1721035	0.439	0	CST3	MS4A6A	0.739	0.221	0.54	0.311	0.163	20	11	23614554	59940544	36325990	trans	8.26e-07
ILMN_2365091	ILMN_1805992	-0.104	0	FCAR	KIAA1598	-0.839	0.251	0.31	0.89	0.201	19	10	60077542	118634571	58557029	trans	8.3e-07
ILMN_1872864	ILMN_2208495	-0.012	0.608	HS.255208	LASS5	-0.722	0.216	0.349	0.927	0.194	22	12	35930709	48810125	12879416	trans	8.3e-07
ILMN_2101375	ILMN_1739876	-0.003	0.889	CCDC77	RAB3GAP1	-0.899	0.269	0.411	0.412	0.295	12	2	421920	135643839	135221919	trans	8.32e-07
ILMN_1892519	ILMN_1673638	0.074	0.002	HS.540335	RPS3A	0.822	0.246	0.258	0.414	0.332	15	4	36944730	152025675	115080945	trans	8.33e-07
ILMN_1728467	ILMN_1769091	0.189	0	GHITM	PRCP	0.979	0.293	0.351	0.268	0.334	10	11	85902336	82535474	3366862	trans	8.34e-07
ILMN_1737588	ILMN_1681542	0.004	0.858	C21ORF33	HIST1H4E	0.999	0.299	0.379	0.352	0.349	21	6	44389795	26205148	18184647	trans	8.34e-07
ILMN_1723433	ILMN_1736863	-0.038	0.115	LOC653820	TMEM140	-0.882	0.264	0.434	0.405	0.277	1	7	120639833	134500907	13861074	trans	8.35e-07
ILMN_1659075	ILMN_1807491	-0.092	0	HLA-DOA	LAIR2	-0.982	0.294	0.252	0.55	0.309	6	19	33080184	55021751	21941567	trans	8.37e-07
ILMN_1707200	ILMN_1719064	0.016	0.493	B4GALNT2	KCTD10	-0.374	0.112	0.376	0.999	0.159	17	12	44601174	109886624	65285450	trans	8.4e-07
ILMN_1757636	ILMN_1728517	-0.051	0.032	C5ORF35	FNTB	-0.394	0.118	0.999	0.496	0.133	5	14	56210793	64598938	8388145	trans	8.41e-07
ILMN_1810436	ILMN_1761069	0.088	0	DNAJC27	UVRAG	0.808	0.242	0.545	0.277	0.274	2	11	25166695	75530545	50363850	trans	8.41e-07
ILMN_1798177	ILMN_1692261	0.052	0.029	CHURC1	EPHB1	0.414	0.124	0.999	0.405	0.148	14	3	64471249	134978917	70507668	trans	8.42e-07
ILMN_1757636	ILMN_1678004	-0.044	0.066	C5ORF35	TMEM41B	-0.464	0.139	0.999	0.384	0.156	5	11	56210793	9258921	46951872	trans	8.43e-07
ILMN_1708041	ILMN_1706268	0.486	0	PLEKHF1	PTGDR	0.781	0.234	0.334	0.318	0.191	19	14	30166200	51812612	21646412	trans	8.45e-07
ILMN_1764383	ILMN_1756715	0.23	0	MCOLN1	RUNDC3A	0.851	0.255	0.411	0.558	0.192	19	17	7504673	39750446	32245773	trans	8.46e-07
ILMN_2055781	ILMN_1706268	0.519	0	KLRF1	PTGDR	0.674	0.202	0.507	0.318	0.151	12	14	9888803	51812612	41923809	trans	8.48e-07
ILMN_1757467	ILMN_1704876	0.024	0.313	H1F0	USP38	-0.734	0.22	0.738	0.342	0.228	22	4	36533168	144361774	107828606	trans	8.49e-07
ILMN_1820787	ILMN_1741371	-0.059	0.014	HS.573264	TMEM8	-0.497	0.149	0.852	0.627	0.132	6	16	26582548	362151	26220397	trans	8.51e-07
ILMN_2307025	ILMN_1745276	-0.023	0.332	CPNE1	LOC730262	-0.577	0.173	0.999	0.25	0.205	20	1	34214540	146910661	112696121	trans	8.52e-07
ILMN_1676548	ILMN_2298818	0.144	0	BZW2	RPS29	0.907	0.272	0.298	0.27	0.368	7	14	16712406	50044128	33331722	trans	8.54e-07
ILMN_2255133	ILMN_1705442	-0.199	0	BCL11A	CMTM3	-1	0.3	0.288	0.413	0.297	2	16	60537857	65204882	4667025	trans	8.58e-07
ILMN_1766446	ILMN_1662617	0.041	0.09	C6ORF48	PPP2R3C	1	0.3	0.278	0.304	0.422	6	14	31910927	35564269	3653342	trans	8.58e-07
ILMN_1786532	ILMN_1784427	0.09	0	CNIH	MYH7B	1	0.3	0.259	0.479	0.33	14	20	54898840	33053645	21845195	trans	8.58e-07
ILMN_1680453	ILMN_1711470	0.124	0	ITM2C	UBE2T	1	0.3	0.331	0.414	0.302	2	1	231451910	200568772	30883138	trans	8.58e-07
ILMN_2096372	ILMN_2180682	0.149	0	ALDH1A1	MTPN	1	0.3	0.327	0.327	0.332	9	7	75515913	135262101	59746188	trans	8.58e-07
ILMN_1742230	ILMN_1670456	0.242	0	BAZ1A	RBM42	0.993	0.298	0.34	0.261	0.324	14	19	35222191	36128371	906180	trans	8.62e-07
ILMN_1658247	ILMN_2180064	0.01	0.679	OAS1	OR1G1	-0.933	0.28	0.694	0.251	0.299	12	17	111839896	3030024	108809872	trans	8.62e-07
ILMN_1671142	ILMN_1785570	-0.366	0	GPR68	SUSD3	-0.893	0.268	0.306	0.29	0.26	14	9	91699107	94886967	3187860	trans	8.62e-07
ILMN_1707088	ILMN_1739683	0.062	0.01	DENND2D	LRRC6	0.813	0.244	0.499	0.494	0.221	1	8	111730014	133669152	21939138	trans	8.62e-07
ILMN_1743145	ILMN_1661432	0.055	0.021	ERAP2	NUP43	-0.353	0.106	0.999	0.918	0.104	5	6	96274820	150087211	53812391	trans	8.68e-07
ILMN_1707925	ILMN_1726589	-0.057	0.017	ABHD12B	CD248	-0.902	0.271	0.293	0.318	0.376	14	11	50440916	66082065	15641149	trans	8.73e-07
ILMN_1723116	ILMN_1812600	0.003	0.915	AMFR	LOC391352	0.609	0.183	0.999	0.307	0.191	16	2	56395777	11429492	44966285	trans	8.75e-07
ILMN_1671565	ILMN_2370857	-0.047	0.051	RNASET2	ZAN	0.539	0.162	0.999	0.308	0.193	6	7	167263060	100227987	67035073	trans	8.77e-07
ILMN_2077504	ILMN_1765332	-0.02	0.402	RNF160	TIMM10	-0.356	0.107	0.999	0.999	0.095	21	11	29222700	57296016	28073316	trans	8.78e-07
ILMN_1673638	ILMN_1668540	-0.08	0.001	RPS3A	ZNHIT6	-0.818	0.246	0.414	0.324	0.294	4	1	152025675	86118751	65906924	trans	8.84e-07
ILMN_1662409	ILMN_2310703	0.004	0.857	LOC440525	RPS26L	-0.808	0.243	0.262	0.924	0.237	19	13	45141091	99990206	54849115	trans	8.84e-07
ILMN_1774584	ILMN_1682930	-0.127	0	C2ORF28	SIPA1	-0.881	0.265	0.435	0.454	0.237	2	11	27292981	65174880	37881899	trans	8.86e-07
ILMN_1798354	ILMN_2327276	0.132	0	PAPOLA	STAU1	0.984	0.296	0.268	0.391	0.34	14	20	96103040	47730151	48372889	trans	8.86e-07
ILMN_1748123	ILMN_1811049	0.409	0	KLHL14	POU2AF1	0.738	0.222	0.481	0.351	0.17	18	11	30253138	110728486	80475348	trans	8.86e-07
ILMN_1782178	ILMN_1673638	0.009	0.72	LOC642946	RPS3A	0.482	0.145	0.999	0.414	0.155	1	4	211096907	152025675	59071232	trans	8.87e-07
ILMN_1806692	ILMN_2345142	0.179	0	HEXB	SULF2	0.904	0.272	0.439	0.625	0.191	5	20	74052085	45719769	28332316	trans	8.89e-07
ILMN_2356991	ILMN_1681016	0.003	0.911	CD47	SPNS1	0.638	0.192	0.64	0.619	0.17	3	16	109245383	28903301	80342082	trans	8.91e-07
ILMN_1734707	ILMN_1666727	-0.009	0.7	CHST13	ZNF586	0.608	0.183	0.999	0.294	0.197	3	19	126262040	58291864	67970176	trans	8.92e-07
ILMN_1894388	ILMN_1687571	0.043	0.074	HS.552082	LOC728734	0.608	0.183	0.649	0.79	0.142	4	16	99583471	28567086	71016385	trans	8.92e-07
ILMN_1768820	ILMN_1732296	-0.014	0.559	CYP11A1	ID3	-1	0.301	0.314	0.271	0.432	15	1	74630208	23757369	50872839	trans	8.93e-07
ILMN_1804895	ILMN_1757825	0.064	0.007	C7ORF53	ZNF230	1	0.301	0.25	0.345	0.408	7	19	111917760	44517004	67400756	trans	8.93e-07
ILMN_1796179	ILMN_1702120	0.327	0	HIST1H2BK	NDUFAF3	1	0.301	0.252	0.293	0.317	6	3	27214075	49032930	21818855	trans	8.93e-07
ILMN_2051408	ILMN_2158164	0.507	0	PNPT1	ZNF430	1	0.301	0.354	0.314	0.189	2	19	55715981	21033007	34682974	trans	8.93e-07
ILMN_1772459	ILMN_2402817	0.058	0.015	RPS23	ZBTB16	0.465	0.14	0.999	0.344	0.163	5	11	81605044	113626269	32021225	trans	8.96e-07
ILMN_1788769	ILMN_1669833	0.009	0.716	MAS1	SH2B2	0.833	0.251	0.399	0.472	0.269	6	7	160248752	101747579	58501173	trans	9.04e-07
ILMN_2320164	ILMN_1787567	0.343	0	P2RY12	TSC22D1	0.929	0.28	0.365	0.295	0.248	3	13	152538518	45008123	107530395	trans	9.07e-07
ILMN_2383306	ILMN_1797384	-0.001	0.961	GPATCH4	UROS	-0.491	0.148	0.999	0.414	0.157	1	10	156564614	127467199	29097415	trans	9.08e-07
ILMN_1778374	ILMN_1666192	0.04	0.091	BSG	DCTN5	-0.408	0.123	0.51	0.962	0.143	19	16	534171	23588370	23054199	trans	9.1e-07
ILMN_1807914	ILMN_2366212	-0.02	0.409	ACSL5	CD79B	-0.942	0.284	0.29	0.281	0.427	10	17	114125173	62006098	52119075	trans	9.1e-07
ILMN_1695435	ILMN_2201966	0.11	0	LOC653610	N4BP1	0.693	0.209	0.397	0.836	0.171	1	16	148089810	48572789	99517021	trans	9.14e-07
ILMN_1709800	ILMN_2324029	-0.035	0.138	POMZP3	SCRIB	-0.935	0.282	0.501	0.315	0.301	7	8	76247594	144946740	68699146	trans	9.14e-07
ILMN_1794364	ILMN_1742026	0.438	0	CTSW	PYHIN1	0.706	0.213	0.53	0.378	0.15	11	1	65407708	157181319	91773611	trans	9.18e-07
ILMN_1798177	ILMN_2367215	-0.02	0.392	CHURC1	PRCP	-0.348	0.105	0.999	0.306	0.171	14	11	64471249	82535584	18064335	trans	9.19e-07
ILMN_1772459	ILMN_1785202	0.011	0.66	RPS23	STAT4	0.338	0.102	0.999	0.377	0.155	5	2	81605044	191895713	110290669	trans	9.21e-07
ILMN_1741096	ILMN_1715680	0.184	0	FDFT1	NEIL2	1	0.302	0.771	0.682	0.143	8	8	11696232	11681958	14274	cis	9.29e-07
ILMN_1683026	ILMN_1720771	0.26	0	PSMB10	STX11	1	0.302	0.316	0.27	0.324	16	6	67968460	144550749	76582289	trans	9.29e-07
ILMN_1659227	ILMN_1778681	0.553	0	CD79A	EBF1	1	0.302	0.315	0.309	0.183	19	5	42383286	158058476	115675190	trans	9.29e-07
ILMN_1689088	ILMN_2383306	-0.024	0.322	COLEC12	GPATCH4	-0.692	0.209	0.323	0.999	0.189	18	1	309780	156564614	156254834	trans	9.3e-07
ILMN_1723116	ILMN_1766079	0.011	0.645	AMFR	SULT1C2	0.49	0.148	0.999	0.329	0.174	16	2	56395777	108283737	51887960	trans	9.3e-07
ILMN_1734707	ILMN_1769383	-0.082	0.001	CHST13	GIMAP5	-0.384	0.116	0.999	0.601	0.118	3	7	126262040	150071390	23809350	trans	9.32e-07
ILMN_1715169	ILMN_1669484	-0.053	0.027	HLA-DRB1	WDR6	-0.47	0.142	0.816	0.682	0.129	6	3	32654825	49028156	16373331	trans	9.33e-07
ILMN_1700067	ILMN_1660923	0.314	0	BTN3A2	HCG4	0.45	0.136	0.999	0.392	0.126	6	6	26368410	29868678	3500268	cis	9.37e-07
ILMN_2120982	ILMN_1701441	-0.019	0.428	ALG11	LPAR1	-0.397	0.12	0.999	0.488	0.138	13	9	51501736	113636115	62134379	trans	9.39e-07
ILMN_1690139	ILMN_2114720	0.066	0.005	KIAA0748	SLPI	0.807	0.244	0.469	0.509	0.223	12	20	53629924	43881768	9748156	trans	9.42e-07
ILMN_1688864	ILMN_1719622	-0.017	0.478	CABP4	RABEP1	-0.549	0.166	0.436	0.985	0.155	11	17	66983024	5228982	61754042	trans	9.42e-07
ILMN_1718808	ILMN_1687571	0.017	0.466	AKAP10	LOC728734	0.724	0.219	0.52	0.79	0.171	17	16	19809334	28567086	8757752	trans	9.47e-07
ILMN_1859946	ILMN_1814156	-0.25	0	HS.127310	PSMB7	-0.991	0.3	0.288	0.273	0.341	1	9	160765587	127115986	33649601	trans	9.55e-07
ILMN_2077504	ILMN_1686981	0.039	0.107	RNF160	SULF2	0.591	0.179	0.999	0.294	0.187	21	20	29222700	45721550	16498850	trans	9.61e-07
ILMN_1723684	ILMN_1653394	-0.064	0.007	DARC	LOC642916	0.987	0.299	0.326	0.254	0.47	1	10	157442608	11258178	146184430	trans	9.63e-07
ILMN_1692261	ILMN_2302757	0.087	0	EPHB1	FCGBP	0.871	0.264	0.405	0.591	0.224	3	19	134978917	45045844	89933073	trans	9.69e-07
ILMN_1910146	ILMN_1745522	-0.048	0.046	HS.556853	PF4V1	-0.96	0.291	0.374	0.385	0.315	X	4	131180214	74719113	56461101	trans	9.7e-07
ILMN_2111739	ILMN_1811933	-0.052	0.028	MAN2C1	SHMT1	-0.785	0.238	0.454	0.794	0.182	15	17	75648555	18231380	57417175	trans	9.73e-07
ILMN_1653466	ILMN_2352023	-0.009	0.712	HES4	RIPK5	0.376	0.114	0.286	0.999	0.182	1	1	924218	203378372	202454154	cis	9.73e-07
ILMN_1805992	ILMN_2344373	-0.024	0.324	KIAA1598	MVP	-0.831	0.252	0.89	0.274	0.233	10	16	118634571	29765045	88869526	trans	9.75e-07
ILMN_1795835	ILMN_1671565	0.006	0.79	LOC338758	RNASET2	-0.689	0.209	0.28	0.999	0.209	12	6	88628314	167263060	78634746	trans	9.78e-07
ILMN_1691071	ILMN_1659075	0.536	0	FCRLA	HLA-DOA	0.804	0.244	0.394	0.252	0.181	1	6	159950596	33080184	126870412	trans	9.84e-07
ILMN_1691959	ILMN_2413318	-0.025	0.296	AKAP2	C15ORF57	0.972	0.295	0.261	0.356	0.424	9	15	111974427	40845921	71128506	trans	9.85e-07
ILMN_1770765	ILMN_2199313	0.035	0.139	MGC52282	NPDC1	0.995	0.302	0.363	0.4	0.323	16	9	2829781	139054976	136225195	trans	9.85e-07
ILMN_1716276	ILMN_1659227	-0.242	0	CCL4L2	CD79A	-0.896	0.272	0.265	0.315	0.319	17	19	31664916	42383286	10718370	trans	9.87e-07
ILMN_1691071	ILMN_2276290	0.307	0	FCRLA	RALGPS2	0.998	0.303	0.394	0.342	0.241	1	1	159950596	177152324	17201728	cis	9.89e-07
ILMN_2213136	ILMN_1703926	-0.246	0	LEF1	PTGER2	-0.988	0.3	0.368	0.31	0.284	4	14	109188515	51864520	57323995	trans	9.9e-07
ILMN_1701943	ILMN_2224290	-0.05	0.036	LOC646982	ZNF322B	-0.899	0.273	0.468	0.466	0.248	13	9	39942274	99959637	60017363	trans	9.91e-07
ILMN_1709032	ILMN_1806215	-0.015	0.519	FYCO1	LOC641697	-0.968	0.294	0.251	0.399	0.392	3	17	45934659	31802193	14132466	trans	9.93e-07
ILMN_1720059	ILMN_1777061	-0.008	0.75	HMBOX1	ZSWIM6	-0.698	0.212	0.999	0.309	0.197	8	5	28965044	60877457	31912413	trans	9.93e-07
ILMN_1815306	ILMN_1805992	0.07	0.003	AP2A1	KIAA1598	0.543	0.165	0.516	0.89	0.143	19	10	50310094	118634571	68324477	trans	9.99e-07
ILMN_1798177	ILMN_1707763	-0.035	0.143	CHURC1	ST7	-0.612	0.186	0.999	0.282	0.194	14	7	64471249	116616642	52145393	trans	1e-06
ILMN_1716276	ILMN_1732296	-0.382	0	CCL4L2	ID3	-1	0.304	0.265	0.271	0.295	17	1	31664916	23757369	7907547	trans	1e-06
ILMN_1705066	ILMN_2352563	-0.024	0.321	BTBD11	CLDND1	-1	0.304	0.344	0.251	0.425	12	3	106577350	99717285	6860065	trans	1e-06
ILMN_1706901	ILMN_1769091	-0.015	0.534	HOXD13	PRCP	1	0.304	0.329	0.268	0.437	2	11	176667711	82535474	94132237	trans	1e-06
ILMN_1757406	ILMN_2059535	0.072	0.003	HIST1H1C	PPM1F	1	0.304	0.318	0.367	0.347	6	22	26164078	22273825	3890253	trans	1e-06
ILMN_1701906	ILMN_1746831	0.051	0.032	CD300C	ZNF114	-0.967	0.294	0.258	0.279	0.493	17	19	72537362	48790203	23747159	trans	1.01e-06
ILMN_1670841	ILMN_2353030	0.001	0.971	CPNE1	GRAP	-0.812	0.247	0.966	0.274	0.227	20	17	34214120	18925345	15288775	trans	1.01e-06
ILMN_1742026	ILMN_1696463	-0.097	0	PYHIN1	SPI1	-0.835	0.254	0.378	0.906	0.182	1	11	157181319	47376454	109804865	trans	1.01e-06
ILMN_2060413	ILMN_1659075	0.231	0	CD24	HLA-DOA	0.871	0.265	0.405	0.252	0.29	Y	6	21152795	33080184	11927389	trans	1.01e-06
ILMN_1655244	ILMN_2180866	-0.018	0.459	LOC642755	RPS26P11	-0.723	0.22	0.291	0.929	0.211	15	X	20708747	71181176	50472429	trans	1.01e-06
ILMN_2199947	ILMN_1797021	-0.004	0.861	REV3L	TMEM86A	-0.989	0.301	0.282	0.294	0.44	6	11	111735413	18682757	93052656	trans	1.02e-06
ILMN_1700067	ILMN_1803945	0.172	0	BTN3A2	HCP5	0.483	0.147	0.999	0.34	0.15	6	6	26368410	31541369	5172959	cis	1.02e-06
ILMN_2370872	ILMN_1732955	-0.041	0.087	GRINA	LOC149837	-0.588	0.179	0.999	0.33	0.176	8	20	145067435	5425074	139642361	trans	1.02e-06
ILMN_2340259	ILMN_1782922	0.435	0	PDE4B	PDE4B	0.854	0.26	0.362	0.336	0.196	1	1	66611977	66611278	699	cis	1.02e-06
ILMN_2307025	ILMN_1796968	-0.038	0.116	CPNE1	INTS5	0.404	0.123	0.999	0.255	0.198	20	11	34214540	62414504	28199964	trans	1.02e-06
ILMN_1724437	ILMN_1815205	-0.033	0.166	GCAT	LYZ	-0.591	0.18	0.446	0.921	0.159	22	12	36542575	68032310	31489735	trans	1.03e-06
ILMN_1767448	ILMN_2059535	0.003	0.889	LHFP	PPM1F	-0.985	0.3	0.337	0.367	0.362	13	22	38815518	22273825	16541693	trans	1.03e-06
ILMN_1780582	ILMN_1823231	-0.072	0.003	CD83	HS.571502	-0.765	0.233	0.403	0.468	0.244	6	8	14136583	60195858	46059275	trans	1.03e-06
ILMN_1764827	ILMN_1691789	-0.057	0.017	MRFAP1L1	SMNDC1	-0.975	0.297	0.252	0.281	0.448	4	10	6761786	112042919	105281133	trans	1.03e-06
ILMN_1757636	ILMN_2192620	-0.038	0.113	C5ORF35	DCAF15	-0.466	0.142	0.999	0.353	0.163	5	19	56210793	13932948	42277845	trans	1.03e-06
ILMN_1745103	ILMN_2091920	0.571	0	CLEC1B	PTCRA	0.676	0.206	0.418	0.329	0.152	12	6	10147744	42893486	32745742	trans	1.03e-06
ILMN_2370872	ILMN_1768099	-0.026	0.283	GRINA	SCGB1C1	-0.607	0.185	0.999	0.329	0.18	8	11	145067435	184486	144882949	trans	1.03e-06
ILMN_1739942	ILMN_1767481	-0.004	0.882	FAM117B	XRCC6BP1	0.351	0.107	0.848	0.832	0.114	2	12	203342628	56633731	146708897	trans	1.04e-06
ILMN_1738589	ILMN_1803318	-0.011	0.646	MGLL	PPFIA2	-0.915	0.279	0.368	0.393	0.319	3	12	129023857	81655728	47368129	trans	1.04e-06
ILMN_1700067	ILMN_1752932	-0.034	0.157	BTN3A2	MPZL2	0.341	0.104	0.999	0.809	0.109	6	11	26368410	118124223	91755813	trans	1.04e-06
ILMN_2397776	ILMN_2395969	-0.161	0	ASB6	PRDX3	-1	0.305	0.381	0.271	0.334	9	10	132397206	120928305	11468901	trans	1.04e-06
ILMN_2122953	ILMN_1766770	-0.035	0.139	CISD1	SNX31	-1	0.305	0.684	0.262	0.292	10	8	59717475	101654635	41937160	trans	1.04e-06
ILMN_1711005	ILMN_1653466	-0.012	0.603	CDC25A	HES4	-1	0.305	0.297	0.286	0.434	3	1	48199787	924218	47275569	trans	1.04e-06
ILMN_1723467	ILMN_1741404	0.327	0	ITGB1	MSC	1	0.305	0.434	0.363	0.217	10	8	33229489	72916714	39687225	trans	1.04e-06
ILMN_1667232	ILMN_1740633	0.568	0	KIR2DL3	PRF1	1	0.305	0.308	0.287	0.186	19	10	55264353	72357383	17093030	trans	1.04e-06
ILMN_2102721	ILMN_1723035	0.634	0	DEFA1B	OLR1	1	0.305	0.286	0.282	0.165	8	12	6856674	10311172	3454498	trans	1.04e-06
ILMN_2286339	ILMN_2208495	0.035	0.148	ADD2	LASS5	0.695	0.212	0.39	0.927	0.177	2	12	70900386	48810125	22090261	trans	1.04e-06
ILMN_2366041	ILMN_1711470	0.136	0	ITM2C	UBE2T	0.898	0.274	0.37	0.414	0.268	2	1	231451845	200568772	30883073	trans	1.05e-06
ILMN_1734833	ILMN_1773313	-0.038	0.11	NBN	USMG5	-0.39	0.119	0.562	0.999	0.126	8	10	91015448	105154019	14138571	trans	1.05e-06
ILMN_1713892	ILMN_1758623	-0.043	0.075	C4ORF34	HIST1H2BD	-0.547	0.167	0.621	0.829	0.139	4	6	39553200	26158384	13394816	trans	1.05e-06
ILMN_1781468	ILMN_1651950	0.383	0	SMAP2	TPST1	0.596	0.182	0.479	0.623	0.133	1	7	40660962	65162582	24501620	trans	1.06e-06
ILMN_1813427	ILMN_1797531	-0.083	0	FLJ41327	PRKAG2	-0.966	0.295	0.552	0.343	0.265	2	7	242619043	151254201	91364842	trans	1.06e-06
ILMN_2086222	ILMN_2174711	-0.03	0.208	BRWD2	C21ORF129	-0.54	0.165	0.999	0.259	0.197	10	21	122639507	42004909	80634598	trans	1.07e-06
ILMN_1721762	ILMN_2344373	0.069	0.004	IL18RAP	MVP	0.468	0.143	0.999	0.274	0.181	2	16	102435293	29765045	72670248	trans	1.07e-06
ILMN_1770161	ILMN_1774604	0.05	0.038	BST1	PNKD	0.962	0.294	0.275	0.645	0.283	4	2	15342563	218919403	203576840	trans	1.07e-06
ILMN_1710207	ILMN_1704985	-0.008	0.753	C10ORF6	CYP27A1	0.373	0.114	0.54	0.999	0.132	10	2	102714680	219387910	116673230	trans	1.07e-06
ILMN_1790978	ILMN_1709043	-0.112	0	ATG7	C9ORF46	-0.952	0.291	0.376	0.329	0.315	3	9	11571483	5421982	6149501	trans	1.07e-06
ILMN_1753164	ILMN_1716822	-0.003	0.903	IPO8	KRTAP9-8	-0.471	0.144	0.999	0.396	0.159	12	17	30782258	36648264	5866006	trans	1.07e-06
ILMN_1690907	ILMN_1743620	-0.017	0.487	CCR6	RARRES1	-0.948	0.29	0.338	0.391	0.337	6	3	167471898	159911389	7560509	trans	1.08e-06
ILMN_2086222	ILMN_1795963	0.067	0.005	BRWD2	OKL38	0.402	0.123	0.999	0.363	0.155	10	16	122639507	82557392	40082115	trans	1.08e-06
ILMN_2148290	ILMN_1732923	-0.156	0	PDCD7	SIPA1L2	-1	0.306	0.403	0.306	0.307	15	1	65409967	232533811	167123844	trans	1.08e-06
ILMN_1779163	ILMN_2368597	-0.035	0.14	C11ORF67	SMG7	-1	0.306	0.291	0.333	0.397	11	1	77209896	181789260	104579364	trans	1.08e-06
ILMN_1734707	ILMN_1764780	0.001	0.982	CHST13	SVOP	-0.5	0.153	0.999	0.304	0.184	3	12	126262040	107855211	18406829	trans	1.08e-06
ILMN_1814316	ILMN_1775243	0.004	0.873	A2BP1	LOC646766	1	0.306	0.356	0.371	0.351	16	6	7666834	34339344	26672510	trans	1.08e-06
ILMN_1770725	ILMN_1882844	0.023	0.344	AIF1L	HS.127503	1	0.306	0.295	0.381	0.373	9	7	132988191	107249010	25739181	trans	1.08e-06
ILMN_1656868	ILMN_1758864	0.053	0.027	LOC23117	VNN2	1	0.306	0.427	0.324	0.326	16	6	21321256	133120672	111799416	trans	1.08e-06
ILMN_1733579	ILMN_1824192	0.067	0.005	EVI2A	HS.569204	1	0.306	0.331	0.383	0.335	17	12	29645163	117793194	88148031	trans	1.08e-06
ILMN_1707088	ILMN_1718766	0.101	0	DENND2D	MT1F	1	0.306	0.499	0.359	0.271	1	16	111730014	55250565	56479449	trans	1.08e-06
ILMN_1661646	ILMN_1701386	0.114	0	BANK1	STRADB	1	0.306	0.28	0.28	0.404	4	2	103214492	202053462	98838970	trans	1.08e-06
ILMN_1778374	ILMN_1786328	0.346	0	BSG	WDR40A	1	0.306	0.51	0.356	0.196	19	9	534171	34076700	33542529	trans	1.08e-06
ILMN_1707169	ILMN_1714489	0.141	0	AGMAT	CIB2	0.99	0.303	0.338	0.337	0.323	1	15	15899260	78397285	62498025	trans	1.09e-06
ILMN_2196550	ILMN_2366212	0.373	0	C13ORF18	CD79B	0.885	0.271	0.485	0.281	0.207	13	17	45815534	62006098	16190564	trans	1.09e-06
ILMN_2383306	ILMN_1897296	0.004	0.882	GPATCH4	HS.529962	-0.604	0.185	0.999	0.271	0.204	1	6	156564614	111326151	45238463	trans	1.1e-06
ILMN_2196550	ILMN_1691071	0.404	0	C13ORF18	FCRLA	0.718	0.22	0.485	0.394	0.161	13	1	45815534	159950596	114135062	trans	1.1e-06
ILMN_1788462	ILMN_1678493	-0.069	0.004	AMD1	CHN1	-0.969	0.297	0.351	0.381	0.321	6	2	111216560	175372736	64156176	trans	1.1e-06
ILMN_1722059	ILMN_1787127	0.35	0	SAFB	SLC43A2	0.988	0.303	0.472	0.292	0.223	19	17	5619265	1478056	4141209	trans	1.11e-06
ILMN_1722492	ILMN_1724207	0.047	0.05	DUSP19	IVD	0.991	0.304	0.367	0.254	0.397	2	15	183672674	38498019	145174655	trans	1.11e-06
ILMN_1723846	ILMN_1696186	-0.036	0.132	FAM119B	LOC644889	-0.414	0.127	0.999	0.438	0.144	12	11	56462454	16953140	39509314	trans	1.11e-06
ILMN_2120982	ILMN_1695135	-0.012	0.605	ALG11	GCM1	0.427	0.131	0.999	0.448	0.148	13	6	51501736	53099931	1598195	trans	1.12e-06
ILMN_2136455	ILMN_1784709	-0.053	0.027	C3ORF64	GNPDA1	-0.994	0.305	0.259	0.376	0.387	3	5	69107396	141360603	72253207	trans	1.12e-06
ILMN_1806692	ILMN_1797731	0.446	0	HEXB	MS4A6A	0.844	0.259	0.439	0.254	0.2	5	11	74052085	59940149	14111936	trans	1.12e-06
ILMN_2307025	ILMN_2049184	-0.049	0.04	CPNE1	DNASE1L3	-0.378	0.116	0.999	0.473	0.136	20	3	34214540	58178504	23963964	trans	1.12e-06
ILMN_1670841	ILMN_2073409	-0.049	0.039	CPNE1	LOC647215	-0.769	0.236	0.966	0.253	0.22	20	1	34214120	199168039	164953919	trans	1.12e-06
ILMN_1786847	ILMN_1666727	0.152	0	TGM3	ZNF586	0.909	0.279	0.442	0.294	0.287	20	19	2269595	58291864	56022269	trans	1.12e-06
ILMN_2307025	ILMN_1811468	-0.018	0.458	CPNE1	IRX3	0.43	0.132	0.999	0.275	0.19	20	16	34214540	52875097	18660557	trans	1.12e-06
ILMN_2248589	ILMN_2279961	0.142	0	DHX40	LAMP2	0.987	0.303	0.343	0.285	0.348	17	X	55040123	119454540	64414417	trans	1.12e-06
ILMN_2302118	ILMN_1691071	0.297	0	CCDC50	FCRLA	1	0.307	0.399	0.394	0.227	3	1	192592329	159950596	32641733	trans	1.12e-06
ILMN_1723116	ILMN_1794364	-0.081	0.001	AMFR	CTSW	-0.407	0.125	0.999	0.53	0.127	16	11	56395777	65407708	9011931	trans	1.13e-06
ILMN_1676924	ILMN_1728798	0.017	0.477	CD247	LOC642398	-0.739	0.227	0.668	0.569	0.185	1	21	165666606	68031	165598575	trans	1.13e-06
ILMN_1899147	ILMN_1655244	0.025	0.293	HS.540987	LOC642755	0.957	0.294	0.278	0.291	0.429	18	15	69666919	20708747	48958172	trans	1.13e-06
ILMN_1776939	ILMN_2402817	-0.095	0	MS4A1	ZBTB16	-0.908	0.279	0.397	0.344	0.299	11	11	59986333	113626269	53639936	cis	1.14e-06
ILMN_1811650	ILMN_1778681	0.143	0	DUS2L	EBF1	0.924	0.284	0.646	0.309	0.236	16	5	66670628	158058476	91387848	trans	1.14e-06
ILMN_1671142	ILMN_2055781	0.414	0	GPR68	KLRF1	0.771	0.237	0.306	0.507	0.177	14	12	91699107	9888803	81810304	trans	1.14e-06
ILMN_1723846	ILMN_2105643	-0.013	0.591	FAM119B	GPD2	-0.618	0.19	0.999	0.274	0.201	12	2	56462454	157147737	100685283	trans	1.14e-06
ILMN_1805132	ILMN_2410986	-0.016	0.507	PCDH19	STAT3	-0.943	0.29	0.327	0.397	0.34	X	17	99433663	40466041	58967622	trans	1.15e-06
ILMN_1687213	ILMN_1792075	0.126	0	C8ORF13	CD22	0.686	0.211	0.911	0.278	0.192	8	19	11316511	40529826	29213315	trans	1.15e-06
ILMN_2151541	ILMN_1791912	0.199	0	DNAJC10	SIDT2	0.816	0.251	0.283	0.839	0.193	2	11	183351215	116573261	66777954	trans	1.15e-06
ILMN_1705066	ILMN_1678493	-0.079	0.001	BTBD11	CHN1	-0.975	0.3	0.344	0.381	0.321	12	2	106577350	175372736	68795386	trans	1.15e-06
ILMN_2086222	ILMN_1763228	0.01	0.677	BRWD2	MEF2D	0.341	0.105	0.999	0.254	0.189	10	1	122639507	156433686	33794179	trans	1.16e-06
ILMN_2377669	ILMN_1793549	0.436	0	CD247	PTPN4	0.919	0.283	0.319	0.375	0.201	1	2	165666584	120451383	45215201	trans	1.16e-06
ILMN_1806320	ILMN_1769412	-0.019	0.435	PPFIBP1	RAPGEF1	-1	0.308	0.286	0.399	0.371	12	9	27679157	134452267	106773110	trans	1.17e-06
ILMN_1794912	ILMN_1779163	0.263	0	ATP5H	C11ORF67	1	0.308	0.266	0.291	0.339	17	11	73035325	77209896	4174571	trans	1.17e-06
ILMN_1753164	ILMN_1741632	-0.019	0.426	IPO8	RAB3IL1	-0.594	0.183	0.999	0.351	0.175	12	11	30782258	61664819	30882561	trans	1.17e-06
ILMN_1721762	ILMN_1791912	-0.051	0.034	IL18RAP	SIDT2	0.344	0.106	0.999	0.839	0.108	2	11	102435293	116573261	14137968	trans	1.17e-06
ILMN_1666078	ILMN_1737585	0.132	0	HLA-H	VARS2	0.688	0.212	0.742	0.545	0.151	6	6	29859670	30894135	1034465	cis	1.17e-06
ILMN_2307025	ILMN_1675428	-0.047	0.052	CPNE1	PCDHGC3	-0.36	0.111	0.999	0.521	0.129	20	5	34214540	140838466	106623926	trans	1.18e-06
ILMN_1734707	ILMN_1739942	0.024	0.311	CHST13	FAM117B	0.347	0.107	0.999	0.848	0.102	3	2	126262040	203342628	77080588	trans	1.18e-06
ILMN_2144088	ILMN_2064132	0.006	0.807	FDFT1	NANP	0.415	0.128	0.999	0.473	0.142	8	20	11696361	25543104	13846743	trans	1.19e-06
ILMN_2050023	ILMN_1697529	-0.011	0.657	CCDC23	RNF10	-0.402	0.124	0.978	0.588	0.128	1	12	43045619	119499492	76453873	trans	1.19e-06
ILMN_1657446	ILMN_1906520	-0.054	0.024	C1ORF57	HS.417262	-0.94	0.29	0.525	0.456	0.24	1	8	231180561	109571127	121609434	trans	1.19e-06
ILMN_1721762	ILMN_2070102	-0.012	0.627	IL18RAP	SLC5A2	-0.431	0.133	0.999	0.268	0.189	2	16	102435293	31407990	71027303	trans	1.19e-06
ILMN_1769412	ILMN_1726928	-0.133	0	RAPGEF1	TCEA3	-0.823	0.254	0.399	0.512	0.225	9	1	134452267	23710865	110741402	trans	1.19e-06
ILMN_1707200	ILMN_1810680	0.026	0.271	B4GALNT2	BOLA2	0.972	0.3	0.376	0.325	0.352	17	16	44601174	29465631	15135543	trans	1.2e-06
ILMN_2254635	ILMN_1801223	-0.016	0.508	ITGAX	WTIP	0.91	0.281	0.387	0.475	0.29	16	19	31301506	39683802	8382296	trans	1.2e-06
ILMN_1711102	ILMN_1804277	-0.164	0	B3GNT2	SPRED1	-0.978	0.302	0.378	0.396	0.273	2	15	62303804	36433449	25870355	trans	1.2e-06
ILMN_2238928	ILMN_1739214	-0.019	0.422	RAD51C	TMPRSS5	-0.625	0.193	0.999	0.299	0.192	17	11	54153148	113063705	58910557	trans	1.2e-06
ILMN_1796165	ILMN_1790534	0.46	0	GLRX5	MAP2K3	0.897	0.277	0.258	0.459	0.192	14	17	95080536	21159049	73921487	trans	1.2e-06
ILMN_2307025	ILMN_1778844	-0.018	0.455	CPNE1	FAM5B	0.382	0.118	0.999	0.329	0.171	20	1	34214540	175517778	141303238	trans	1.21e-06
ILMN_1728742	ILMN_2041190	-0.012	0.615	C5ORF4	F2RL1	0.505	0.156	0.608	0.786	0.148	5	5	154198595	76166727	78031868	cis	1.21e-06
ILMN_2262288	ILMN_2208495	0.06	0.012	EEF1G	LASS5	-0.437	0.135	0.483	0.927	0.154	11	12	62334880	48810125	13524755	trans	1.21e-06
ILMN_1732296	ILMN_1708041	-0.31	0	ID3	PLEKHF1	-1	0.309	0.271	0.334	0.293	1	19	23757369	30166200	6408831	trans	1.21e-06
ILMN_1746565	ILMN_1810915	-0.152	0	CD6	FAAH	-1	0.309	0.346	0.431	0.28	11	1	60544218	46651775	13892443	trans	1.21e-06
ILMN_2076940	ILMN_1795317	0.015	0.54	C1ORF149	SCAND1	1	0.309	0.31	0.4	0.358	1	20	37731153	34542277	3188876	trans	1.21e-06
ILMN_2302757	ILMN_1886395	0.031	0.193	FCGBP	HS.574341	1	0.309	0.591	0.271	0.31	19	16	45045844	9760662	35285182	trans	1.21e-06
ILMN_2400759	ILMN_2367215	0.193	0	CPVL	PRCP	1	0.309	0.392	0.306	0.298	7	11	29105688	82535584	53429896	trans	1.21e-06
ILMN_2384544	ILMN_1756920	0.459	0	ADAM15	ADAM15	1	0.309	0.252	0.373	0.226	1	1	153301641	153301807	166	cis	1.21e-06
ILMN_1792075	ILMN_1691071	0.473	0	CD22	FCRLA	1	0.309	0.278	0.394	0.204	19	1	40529826	159950596	119420770	trans	1.21e-06
ILMN_1782178	ILMN_1751956	0.023	0.34	LOC642946	MGST3	0.385	0.119	0.999	0.549	0.129	1	1	211096907	163887894	47209013	cis	1.22e-06
ILMN_1666192	ILMN_1768311	-0.032	0.176	DCTN5	LOC728888	-0.55	0.17	0.962	0.369	0.169	16	16	23588370	29301000	5712630	cis	1.22e-06
ILMN_2267787	ILMN_1759155	0.351	0	HPS1	IFIT1L	0.825	0.255	0.555	0.27	0.2	10	10	100190391	91134663	9055728	cis	1.22e-06
ILMN_1810274	ILMN_2180682	-0.034	0.154	HOXB2	MTPN	-0.579	0.179	0.999	0.327	0.177	17	7	46620338	135262101	88641763	trans	1.22e-06
ILMN_2151541	ILMN_1759155	-0.016	0.515	DNAJC10	IFIT1L	0.925	0.286	0.283	0.27	0.453	2	10	183351215	91134663	92216552	trans	1.22e-06
ILMN_2214278	ILMN_1682259	-0.079	0.001	ANKRD32	CLEC4C	-0.776	0.24	0.926	0.322	0.194	5	12	94057160	7882291	86174869	trans	1.22e-06
ILMN_1782178	ILMN_1660412	-0.014	0.554	LOC642946	MGC27345	-0.679	0.21	0.999	0.273	0.207	1	7	211096907	127731780	83365127	trans	1.22e-06
ILMN_2180682	ILMN_1758864	-0.2	0	MTPN	VNN2	-0.915	0.283	0.327	0.324	0.301	7	6	135262101	133120672	2141429	trans	1.22e-06
ILMN_2366212	ILMN_1659075	0.554	0	CD79B	HLA-DOA	0.944	0.292	0.281	0.252	0.209	17	6	62006098	33080184	28925914	trans	1.23e-06
ILMN_1737005	ILMN_1672120	-0.005	0.821	C19ORF61	KRT73	-0.986	0.305	0.379	0.459	0.303	19	12	48929362	53001378	4072016	trans	1.23e-06
ILMN_1788462	ILMN_2248589	0.22	0	AMD1	DHX40	0.905	0.28	0.351	0.343	0.275	6	17	111216560	55040123	56176437	trans	1.23e-06
ILMN_2319910	ILMN_2055781	-0.284	0	DGKA	KLRF1	-0.992	0.307	0.336	0.507	0.221	12	12	54633446	9888803	44744643	cis	1.23e-06
ILMN_2361695	ILMN_1816157	0.009	0.698	BAG5	HS.563147	0.992	0.307	0.484	0.366	0.3	14	3	104023673	52081738	51941935	trans	1.23e-06
ILMN_2094776	ILMN_2241252	-0.007	0.779	CCNL1	LRRC14B	-0.979	0.303	0.278	0.327	0.417	3	5	158348702	195308	158153394	trans	1.23e-06
ILMN_2086222	ILMN_2188909	0.026	0.27	BRWD2	FANCL	0.336	0.104	0.999	0.294	0.173	10	2	122639507	58239913	64399594	trans	1.23e-06
ILMN_2102721	ILMN_1751625	0.571	0	DEFA1B	MS4A3	0.798	0.247	0.286	0.273	0.191	8	11	6856674	59586547	52729873	trans	1.23e-06
ILMN_1700067	ILMN_1773389	-0.05	0.035	BTN3A2	PLTP	-0.365	0.113	0.999	0.268	0.18	6	20	26368410	44527621	18159211	trans	1.24e-06
ILMN_2238928	ILMN_2395856	0.049	0.041	RAD51C	TMEM218	0.465	0.144	0.999	0.529	0.132	17	11	54153148	124966945	70813797	trans	1.24e-06
ILMN_1706498	ILMN_2327276	0.231	0	DSE	STAU1	0.846	0.262	0.675	0.391	0.178	6	20	116759159	47730151	69029008	trans	1.24e-06
ILMN_1670841	ILMN_1788017	-0.001	0.963	CPNE1	HSH2D	-0.649	0.201	0.966	0.281	0.207	20	19	34214120	16129952	18084168	trans	1.24e-06
ILMN_1671142	ILMN_1742026	0.453	0	GPR68	PYHIN1	0.82	0.254	0.306	0.378	0.194	14	1	91699107	157181319	65482212	trans	1.25e-06
ILMN_2307025	ILMN_2067453	-0.028	0.246	CPNE1	LCAP	0.397	0.123	0.999	0.265	0.193	20	X	34214540	152807263	118592723	trans	1.25e-06
ILMN_1661432	ILMN_1741356	-0.001	0.96	NUP43	PRICKLE1	-0.681	0.211	0.918	0.35	0.193	6	12	150087211	41139375	108947836	trans	1.25e-06
ILMN_1686568	ILMN_1762103	0.08	0.001	LOC649618	WDR48	0.781	0.242	0.263	0.999	0.207	11	3	64979077	39111969	25867108	trans	1.25e-06
ILMN_2370872	ILMN_1902094	-0.014	0.548	GRINA	HS.371789	-0.739	0.229	0.999	0.276	0.211	8	7	145067435	1470501	143596934	trans	1.25e-06
ILMN_1743032	ILMN_1704870	-0.078	0.001	CTSS	PGLYRP1	-1	0.31	0.658	0.351	0.245	1	19	150702910	51214355	99488555	trans	1.26e-06
ILMN_1892519	ILMN_1705183	0.038	0.113	HS.540335	MPO	1	0.31	0.258	0.454	0.36	15	17	36944730	56347641	19402911	trans	1.26e-06
ILMN_1659800	ILMN_1886515	0.087	0	BCL11A	HS.556255	1	0.31	0.295	0.33	0.374	2	11	60773385	45192771	15580614	trans	1.26e-06
ILMN_1750130	ILMN_1714445	0.318	0	GSPT1	SLC6A9	1	0.31	0.318	0.372	0.254	16	1	11874081	44462237	32588156	trans	1.26e-06
ILMN_2165289	ILMN_1723035	0.628	0	DEFA3	OLR1	1	0.31	0.263	0.282	0.175	8	12	6875765	10311172	3435407	trans	1.26e-06
ILMN_1704369	ILMN_1745343	0.012	0.628	LIMA1	ZMAT2	-0.961	0.298	0.315	0.263	0.441	12	5	48856264	140066112	91209848	trans	1.26e-06
ILMN_1713892	ILMN_2366212	0.341	0	C4ORF34	CD79B	0.69	0.214	0.621	0.281	0.182	4	17	39553200	62006098	22452898	trans	1.26e-06
ILMN_1678939	ILMN_1804935	0.468	0	VNN2	VNN3	0.935	0.29	0.33	0.261	0.225	6	6	133106828	133085777	21051	cis	1.26e-06
ILMN_1703471	ILMN_1695135	0.012	0.608	ATF6	GCM1	0.922	0.286	0.341	0.448	0.311	1	6	160195281	53099931	107095350	trans	1.27e-06
ILMN_1680453	ILMN_1811049	0.403	0	ITM2C	POU2AF1	0.951	0.295	0.331	0.351	0.219	2	11	231451910	110728486	120723424	trans	1.27e-06
ILMN_1669206	ILMN_1738032	-0.034	0.157	CNOT1	LOC642480	-0.912	0.283	0.396	0.413	0.293	16	10	58553905	42097628	16456277	trans	1.27e-06
ILMN_1742230	ILMN_1790555	0.115	0	BAZ1A	CCDC146	0.902	0.28	0.34	0.474	0.268	14	7	35222191	76760387	41538196	trans	1.28e-06
ILMN_1757636	ILMN_2103591	-0.029	0.225	C5ORF35	MORC2	-0.528	0.164	0.999	0.273	0.191	5	22	56210793	31324119	24886674	trans	1.28e-06
ILMN_2312897	ILMN_1744835	0.251	0	DGUOK	MRPL21	0.808	0.251	0.431	0.501	0.189	2	11	74039372	68660909	5378463	trans	1.29e-06
ILMN_2191681	ILMN_1691112	0.026	0.269	CHCHD2	PIGN	0.486	0.151	0.754	0.781	0.128	7	18	56169372	59711984	3542612	trans	1.29e-06
ILMN_1829510	ILMN_1724191	0.002	0.931	HS.546177	LCLAT1	-0.875	0.272	0.348	0.43	0.311	X	2	7898924	30536007	22637083	trans	1.3e-06
ILMN_1659800	ILMN_2399877	0.044	0.066	BCL11A	COG5	0.875	0.272	0.295	0.389	0.339	2	7	60773385	106630573	45857188	trans	1.3e-06
ILMN_1769734	ILMN_1782922	0.09	0	NT5C3	PDE4B	0.875	0.272	0.648	0.336	0.235	7	1	33057109	66611278	33554169	trans	1.3e-06
ILMN_1815168	ILMN_1714709	0.007	0.777	HVCN1	OLFM1	0.939	0.292	0.267	0.288	0.444	12	9	111086723	137129482	26042759	trans	1.3e-06
ILMN_1659800	ILMN_1684401	0.075	0.002	BCL11A	FMO1	0.984	0.306	0.295	0.276	0.411	2	1	60773385	169521454	108748069	trans	1.3e-06
ILMN_2162972	ILMN_1700024	0.019	0.424	LYZ	UST	0.701	0.218	0.911	0.278	0.216	12	6	68033815	149439344	81405529	trans	1.3e-06
ILMN_1804854	ILMN_2279961	0.086	0	CTNNA1	LAMP2	0.791	0.246	0.999	0.285	0.198	5	X	138260394	119454540	18805854	trans	1.3e-06
ILMN_1667510	ILMN_1778226	-0.045	0.058	C12ORF65	EXTL3	-1	0.311	0.334	0.278	0.401	12	8	122308268	28610872	93697396	trans	1.3e-06
ILMN_1813590	ILMN_1661432	-0.018	0.452	KIAA1026	NUP43	-1	0.311	0.252	0.918	0.261	1	6	14798152	150087211	135289059	trans	1.3e-06
ILMN_1806056	ILMN_1720422	0.026	0.27	CEACAM8	G3BP2	1	0.311	0.252	0.293	0.459	19	4	47776394	76787754	29011360	trans	1.3e-06
ILMN_1668277	ILMN_2302118	0.289	0	BLK	CCDC50	1	0.311	0.358	0.399	0.241	8	3	11420520	192592329	181171809	trans	1.3e-06
ILMN_1708041	ILMN_1793549	0.584	0	PLEKHF1	PTPN4	1	0.311	0.334	0.375	0.15	19	2	30166200	120451383	90285183	trans	1.3e-06
ILMN_1740633	ILMN_1793549	0.636	0	PRF1	PTPN4	1	0.311	0.287	0.375	0.142	10	2	72357383	120451383	48094000	trans	1.3e-06
ILMN_1772459	ILMN_2402303	-0.026	0.282	RPS23	SSX4B	-0.418	0.13	0.999	0.305	0.174	5	X	81605044	48262047	33342997	trans	1.3e-06
ILMN_1757636	ILMN_1674853	-0.009	0.7	C5ORF35	LOC644898	-0.569	0.177	0.999	0.257	0.204	5	14	56210793	39738322	16472471	trans	1.31e-06
ILMN_1659227	ILMN_1743620	-0.011	0.642	CD79A	RARRES1	-0.794	0.247	0.315	0.391	0.326	19	3	42383286	159911389	117528103	trans	1.31e-06
ILMN_1736357	ILMN_1664878	-0.014	0.558	ERMN	NLRP2	-0.948	0.295	0.257	0.368	0.4	2	19	158183991	60200560	97983431	trans	1.31e-06
ILMN_1757636	ILMN_2409720	-0.026	0.269	C5ORF35	SLA2	-0.546	0.17	0.999	0.319	0.179	5	20	56210793	35241323	20969470	trans	1.32e-06
ILMN_2313901	ILMN_2209027	-0.008	0.751	PAM	RPS26	0.334	0.104	0.999	0.946	0.099	5	12	102340879	54722494	47618385	trans	1.32e-06
ILMN_1666206	ILMN_1776121	-0.068	0.005	GSDMB	MGC42367	-0.928	0.289	0.631	0.28	0.274	17	2	38060971	98776980	60716009	trans	1.32e-06
ILMN_2214278	ILMN_1741356	-0.039	0.101	ANKRD32	PRICKLE1	-0.687	0.214	0.926	0.35	0.186	5	12	94057160	41139375	52917785	trans	1.33e-06
ILMN_1710207	ILMN_1715963	-0.155	0	C10ORF6	FBXO7	-0.886	0.276	0.54	0.431	0.212	10	22	102714680	31201300	71513380	trans	1.33e-06
ILMN_1800733	ILMN_1781184	0.036	0.138	MANBA	MYBPC3	0.459	0.143	0.775	0.752	0.127	4	11	103771985	47309662	56462323	trans	1.33e-06
ILMN_2352563	ILMN_1675656	-0.156	0	CLDND1	PPFIBP2	-0.934	0.291	0.251	0.261	0.408	3	11	99717285	7631436	92085849	trans	1.33e-06
ILMN_1746565	ILMN_2365091	0.072	0.003	CD6	FCAR	0.969	0.302	0.346	0.31	0.357	11	19	60544218	60077542	466676	trans	1.33e-06
ILMN_1798177	ILMN_1790988	-0.049	0.04	CHURC1	OR5K1	-0.523	0.163	0.999	0.325	0.172	14	3	64471249	98189109	33717860	trans	1.33e-06
ILMN_1786532	ILMN_2054019	-0.142	0	CNIH	ISG15	-0.956	0.298	0.259	0.255	0.417	14	1	54898840	939540	53959300	trans	1.34e-06
ILMN_1721762	ILMN_1807095	0.004	0.869	IL18RAP	MRPS36	0.401	0.125	0.999	0.255	0.193	2	5	102435293	68525904	33909389	trans	1.34e-06
ILMN_1656670	ILMN_1737585	0.083	0.001	HLA-G	VARS2	0.959	0.299	0.538	0.545	0.212	6	6	29906620	30894135	987515	cis	1.34e-06
ILMN_1668526	ILMN_1853280	0.031	0.195	GVIN1	HS.581028	-0.882	0.275	0.716	0.254	0.291	11	22	6691459	26289980	19598521	trans	1.34e-06
ILMN_2201966	ILMN_1726204	0.021	0.386	N4BP1	SCRG1	0.343	0.107	0.836	0.799	0.116	16	4	48572789	174549060	125976271	trans	1.35e-06
ILMN_1763003	ILMN_1750511	0.04	0.091	LOC643002	NT5C3L	0.811	0.253	0.355	0.765	0.215	22	17	18724069	37235124	18511055	trans	1.35e-06
ILMN_1781257	ILMN_1690077	-0.072	0.003	LOC728193	PPM1A	-1	0.312	0.278	0.273	0.431	4	14	53312313	59819219	6506906	trans	1.35e-06
ILMN_1717793	ILMN_1728255	-0.04	0.095	C19ORF33	LALBA	-1	0.312	0.501	0.366	0.287	19	12	38795300	48961711	10166411	trans	1.35e-06
ILMN_1656837	ILMN_1676780	0.039	0.107	RBP1	SIRPG	1	0.312	0.313	0.532	0.301	3	20	140719986	1616012	139103974	trans	1.35e-06
ILMN_1765645	ILMN_1690523	0.079	0.001	C17ORF50	LRRC20	1	0.312	0.363	0.253	0.389	17	10	31115805	72058805	40943000	trans	1.35e-06
ILMN_1661646	ILMN_1811049	0.488	0	BANK1	POU2AF1	1	0.312	0.28	0.351	0.209	4	11	103214492	110728486	7513994	trans	1.35e-06
ILMN_1661646	ILMN_1778681	0.526	0	BANK1	EBF1	1	0.312	0.28	0.309	0.206	4	5	103214492	158058476	54843984	trans	1.35e-06
ILMN_1676924	ILMN_1757467	-0.122	0	CD247	H1F0	-0.564	0.176	0.668	0.738	0.132	1	22	165666606	36533168	129133438	trans	1.35e-06
ILMN_1726589	ILMN_1794364	-0.201	0	CD248	CTSW	-0.878	0.274	0.318	0.53	0.235	11	11	66082065	65407708	674357	cis	1.35e-06
ILMN_2403946	ILMN_1796335	-0.023	0.345	FEZ2	LPCAT2	0.567	0.177	0.368	0.954	0.179	2	16	36779705	54174433	17394728	trans	1.36e-06
ILMN_1813314	ILMN_1751016	-0.012	0.626	HIST1H2BK	LONRF2	0.961	0.3	0.377	0.284	0.388	6	2	27222496	100900187	73677691	trans	1.36e-06
ILMN_1756162	ILMN_1726516	-0.091	0	EXOSC8	SCRIB	-0.9	0.281	0.319	0.377	0.319	13	8	36480945	144945130	108464185	trans	1.36e-06
ILMN_1695978	ILMN_1664464	0.223	0	LINGO2	PTGDS	0.807	0.252	0.487	0.502	0.184	9	9	27949240	138994544	111045304	cis	1.36e-06
ILMN_1782788	ILMN_1807919	0.358	0	CSDA	TNS1	0.826	0.258	0.36	0.359	0.213	12	2	10743268	218375994	207632726	trans	1.37e-06
ILMN_1706859	ILMN_1673299	-0.05	0.035	C22ORF32	ZNF80	-0.893	0.279	0.671	0.527	0.194	22	3	40810117	115436744	74626627	trans	1.37e-06
ILMN_1784427	ILMN_1742026	0.007	0.78	MYH7B	PYHIN1	0.973	0.304	0.479	0.378	0.295	20	1	33053645	157181319	124127674	trans	1.37e-06
ILMN_2050023	ILMN_2335123	-0.003	0.901	CCDC23	DUB3	0.64	0.2	0.978	0.335	0.188	1	8	43045619	12032605	31013014	trans	1.37e-06
ILMN_2067682	ILMN_2345142	0.021	0.373	LOC401431	SULF2	-0.928	0.29	0.255	0.625	0.316	7	20	149195971	45719769	103476202	trans	1.37e-06
ILMN_2378316	ILMN_1799028	0.194	0	NUPL1	TSPAN5	0.995	0.311	0.42	0.268	0.306	13	4	24803603	99616396	74812793	trans	1.38e-06
ILMN_1701512	ILMN_1808501	-0.179	0	KIAA0391	SH3KBP1	-0.947	0.296	0.369	0.461	0.248	14	X	34812848	19463956	15348892	trans	1.38e-06
ILMN_1661804	ILMN_1772731	0.012	0.622	CTF1	HAGH	0.915	0.286	0.353	0.424	0.313	16	16	30822130	1859233	28962897	cis	1.38e-06
ILMN_1695509	ILMN_1808238	0.176	0	PTPN12	RBPMS2	0.851	0.266	0.384	0.753	0.182	7	15	77106495	65032145	12074350	trans	1.38e-06
ILMN_2067682	ILMN_2352121	-0.011	0.641	LOC401431	NT5C3	0.819	0.256	0.255	0.683	0.283	7	7	149195971	33055350	116140621	cis	1.38e-06
ILMN_2336220	ILMN_1746359	-0.029	0.232	ERAP1	RERG	-0.934	0.292	0.483	0.266	0.335	5	12	96144589	15261480	80883109	trans	1.38e-06
ILMN_1666192	ILMN_2402303	0.032	0.177	DCTN5	SSX4B	0.662	0.207	0.962	0.305	0.194	16	X	23588370	48262047	24673677	trans	1.38e-06
ILMN_2370872	ILMN_1772700	0.082	0.001	GRINA	TMEM18	0.63	0.197	0.999	0.357	0.166	8	2	145067435	668416	144399019	trans	1.38e-06
ILMN_2055477	ILMN_1653368	0.038	0.116	EXOSC7	LOC645238	0.921	0.288	0.305	0.268	0.414	3	11	45024058	95630229	50606171	trans	1.38e-06
ILMN_1794912	ILMN_1775243	0.174	0	ATP5H	LOC646766	0.905	0.283	0.266	0.371	0.321	17	6	73035325	34339344	38695981	trans	1.38e-06
ILMN_1694539	ILMN_1664292	-0.007	0.786	MAP3K6	ZNF415	0.908	0.284	0.272	0.274	0.451	1	19	27681790	58303161	30621371	trans	1.39e-06
ILMN_2077504	ILMN_1715969	-0.046	0.053	RNF160	SLC25A37	-0.438	0.137	0.999	0.437	0.144	21	8	29222700	23429454	5793246	trans	1.39e-06
ILMN_2120982	ILMN_2157020	0.035	0.145	ALG11	SNORD48	0.601	0.188	0.999	0.284	0.192	13	6	51501736	31803041	19698695	trans	1.39e-06
ILMN_2079991	ILMN_1775243	0.007	0.754	ERVWE1	LOC646766	-0.898	0.281	0.295	0.371	0.37	7	6	92098088	34339344	57758744	trans	1.39e-06
ILMN_1782922	ILMN_2209299	-0.005	0.848	PDE4B	ZNF333	0.997	0.312	0.336	0.472	0.322	1	19	66611278	14692332	51918946	trans	1.4e-06
ILMN_1787127	ILMN_1737254	-0.108	0	SLC43A2	USP1	-1	0.313	0.292	0.315	0.376	17	1	1478056	62675306	61197250	trans	1.4e-06
ILMN_1721765	ILMN_2321578	-0.038	0.11	LOC150763	P2RY10	-1	0.313	0.278	0.374	0.382	2	X	96052670	78103488	17949182	trans	1.4e-06
ILMN_2286339	ILMN_1716815	-0.016	0.492	ADD2	CEACAM1	-1	0.313	0.39	0.253	0.401	2	19	70900386	47703395	23196991	trans	1.4e-06
ILMN_1732404	ILMN_1793743	0.008	0.733	C2ORF15	DIRC2	1	0.313	0.308	0.419	0.353	2	3	99133634	124081121	24947487	trans	1.4e-06
ILMN_1795639	ILMN_1694589	0.035	0.146	MGMT	PAQR8	1	0.313	0.542	0.402	0.264	10	6	131455239	52380336	79074903	trans	1.4e-06
ILMN_1673682	ILMN_2101885	0.263	0	GATAD2A	TUBB	1	0.313	0.606	0.368	0.2	19	6	19478666	30692958	11214292	trans	1.4e-06
ILMN_1726589	ILMN_1708214	0.008	0.728	CD248	LOC344967	0.974	0.305	0.318	0.277	0.422	11	4	66082065	39723075	26358990	trans	1.41e-06
ILMN_1798177	ILMN_1776000	0.007	0.762	CHURC1	EID3	0.383	0.12	0.999	0.317	0.171	14	12	64471249	103222714	38751465	trans	1.41e-06
ILMN_1673682	ILMN_2352121	-0.104	0	GATAD2A	NT5C3	-0.734	0.23	0.606	0.683	0.157	19	7	19478666	33055350	13576684	trans	1.42e-06
ILMN_1656920	ILMN_1806253	0.039	0.099	CRIP1	KRTAP2-1	0.986	0.309	0.317	0.378	0.353	14	17	105025870	36456525	68569345	trans	1.42e-06
ILMN_2067682	ILMN_2246328	-0.105	0	LOC401431	PTPN22	-0.839	0.263	0.255	0.279	0.397	7	1	149195971	114158149	35037822	trans	1.42e-06
ILMN_1675192	ILMN_1753782	-0.002	0.919	IFNA21	ZNF266	0.571	0.179	0.355	0.999	0.175	9	19	21155953	9523350	11632603	trans	1.42e-06
ILMN_1792437	ILMN_1661432	0.046	0.052	LOC348174	NUP43	0.504	0.158	0.465	0.918	0.149	16	6	68542384	150087211	81544827	trans	1.42e-06
ILMN_2059535	ILMN_1760503	0.038	0.112	PPM1F	ZBBX	0.909	0.285	0.367	0.47	0.283	22	3	22273825	168441387	146167562	trans	1.43e-06
ILMN_1732296	ILMN_1743620	-0.011	0.634	ID3	RARRES1	-0.899	0.282	0.271	0.391	0.37	1	3	23757369	159911389	136154020	trans	1.43e-06
ILMN_1688631	ILMN_1731546	-0.003	0.885	APOL1	RPL26	0.969	0.304	0.545	0.364	0.284	22	17	34979923	8285618	26694305	trans	1.44e-06
ILMN_1673805	ILMN_1855198	0.029	0.228	GIP	HS.334275	0.969	0.304	0.378	0.304	0.361	17	11	47035998	96635746	49599748	trans	1.44e-06
ILMN_1757636	ILMN_1772289	-0.015	0.536	C5ORF35	CHI3L1	0.392	0.123	0.999	0.363	0.163	5	1	56210793	201414617	145203824	trans	1.44e-06
ILMN_2307025	ILMN_1682520	-0.018	0.451	CPNE1	LOC645293	-0.427	0.134	0.999	0.325	0.17	20	1	34214540	52606713	18392173	trans	1.44e-06
ILMN_1722066	ILMN_1716384	-0.088	0	ARMC1	ATL2	-0.889	0.279	0.285	0.306	0.374	8	2	66677680	38376640	28301040	trans	1.44e-06
ILMN_2255133	ILMN_1743620	-0.014	0.565	BCL11A	RARRES1	-0.889	0.279	0.288	0.391	0.356	2	3	60537857	159911389	99373532	trans	1.44e-06
ILMN_1708934	ILMN_1746565	0.151	0	ADM	CD6	0.873	0.274	0.326	0.346	0.304	11	11	10285345	60544218	50258873	cis	1.44e-06
ILMN_1659227	ILMN_1803143	0.265	0	CD79A	SYVN1	0.873	0.274	0.315	0.383	0.255	19	11	42383286	64894911	22511625	trans	1.44e-06
ILMN_2366041	ILMN_1811049	0.375	0	ITM2C	POU2AF1	0.873	0.274	0.37	0.351	0.21	2	11	231451845	110728486	120723359	trans	1.44e-06
ILMN_1743032	ILMN_2114720	-0.12	0	CTSS	SLPI	-0.72	0.226	0.658	0.509	0.17	1	20	150702910	43881768	106821142	trans	1.44e-06
ILMN_2095653	ILMN_1719622	-0.048	0.046	AFMID	RABEP1	-0.395	0.124	0.667	0.985	0.116	17	17	73715232	5228982	68486250	cis	1.45e-06
ILMN_2248589	ILMN_1766757	0.028	0.243	DHX40	LOC286411	0.997	0.313	0.343	0.426	0.325	17	X	55040123	139607890	84567767	trans	1.45e-06
ILMN_1810274	ILMN_1753164	0.035	0.148	HOXB2	IPO8	0.344	0.108	0.999	0.999	0.094	17	12	46620338	30782258	15838080	trans	1.45e-06
ILMN_1773388	ILMN_1675656	0.051	0.033	C13ORF18	PPFIBP2	0.895	0.281	0.398	0.261	0.358	13	11	45815618	7631436	38184182	trans	1.45e-06
ILMN_1651788	ILMN_2410986	-0.05	0.035	MAP3K11	STAT3	-0.879	0.276	0.383	0.397	0.293	11	17	65365373	40466041	24899332	trans	1.45e-06
ILMN_2095653	ILMN_2051900	-0.379	0	AFMID	EID2B	-1	0.314	0.667	0.301	0.177	17	19	73715232	44713911	29001321	trans	1.45e-06
ILMN_1726589	ILMN_2194852	-0.117	0	CD248	FLJ46309	-1	0.314	0.318	0.368	0.33	11	9	66082065	35175670	30906395	trans	1.45e-06
ILMN_1704730	ILMN_2235137	-0.019	0.423	CD93	FANCD2	-1	0.314	0.358	0.261	0.411	20	3	23060359	10097881	12962478	trans	1.45e-06
ILMN_2054607	ILMN_1688316	-0.007	0.764	CYP4V2	LOC645186	-1	0.314	0.354	0.293	0.394	4	12	187371417	25079807	162291610	trans	1.45e-06
ILMN_1704730	ILMN_2345142	0.229	0	CD93	SULF2	1	0.314	0.358	0.625	0.209	20	20	23060359	45719769	22659410	cis	1.45e-06
ILMN_1659753	ILMN_2340259	0.276	0	LAMP2	PDE4B	1	0.314	0.304	0.362	0.279	X	1	119459696	66611977	52847719	trans	1.45e-06
ILMN_1778681	ILMN_1790472	0.007	0.763	EBF1	SLC25A28	0.968	0.304	0.309	0.403	0.354	5	10	158058476	101370356	56688120	trans	1.45e-06
ILMN_1670841	ILMN_1741404	-0.022	0.365	CPNE1	MSC	-0.554	0.174	0.966	0.363	0.171	20	8	34214120	72916714	38702594	trans	1.45e-06
ILMN_1723846	ILMN_2121408	-0.046	0.054	FAM119B	HBEGF	-0.452	0.142	0.999	0.366	0.159	12	5	56462454	139692882	83230428	trans	1.46e-06
ILMN_1661432	ILMN_1693192	-0.035	0.145	NUP43	PI3	-0.452	0.142	0.918	0.552	0.136	6	20	150087211	43238123	106849088	trans	1.46e-06
ILMN_1724479	ILMN_1702396	0.081	0.001	NR2C2	PACSIN2	0.904	0.284	0.457	0.332	0.288	3	22	15054584	41595886	26541302	trans	1.46e-06
ILMN_2144088	ILMN_2405018	0.088	0	FDFT1	PPP1CB	-0.452	0.142	0.999	0.324	0.186	8	2	11696361	28878805	17182444	trans	1.46e-06
ILMN_1812445	ILMN_1765332	-0.082	0.001	PRPSAP2	TIMM10	-0.627	0.197	0.342	0.999	0.169	17	11	18769259	57296016	38526757	trans	1.46e-06
ILMN_1752451	ILMN_2310703	0.018	0.45	CTSH	RPS26L	0.802	0.252	0.279	0.924	0.224	15	13	79214370	99990206	20775836	trans	1.46e-06
ILMN_1745116	ILMN_1749402	-0.029	0.222	ABHD12	CACNG5	-0.961	0.302	0.809	0.325	0.238	20	17	25287490	62311189	37023699	trans	1.46e-06
ILMN_2123743	ILMN_1899147	-0.049	0.042	FCER1G	HS.540987	-0.964	0.303	0.269	0.278	0.437	1	18	159455128	69666919	89788209	trans	1.47e-06
ILMN_2050023	ILMN_1682368	-0.048	0.045	CCDC23	LRWD1	0.496	0.156	0.978	0.421	0.163	1	7	43045619	101900431	58854812	trans	1.48e-06
ILMN_2291092	ILMN_2069224	-0.038	0.108	FAM13A	PVALB	-0.947	0.298	0.445	0.314	0.321	4	22	89991299	37209757	52781542	trans	1.48e-06
ILMN_2216815	ILMN_2367215	0.069	0.004	MAP7	PRCP	0.947	0.298	0.514	0.306	0.293	6	11	136706722	82535584	54171138	trans	1.48e-06
ILMN_1815306	ILMN_1760315	0.122	0	AP2A1	VWCE	0.715	0.225	0.516	0.643	0.17	19	11	50310094	61025893	10715799	trans	1.48e-06
ILMN_2192281	ILMN_2111739	-0.014	0.548	CARD8	MAN2C1	-0.61	0.192	0.861	0.454	0.167	19	15	53403423	75648555	22245132	trans	1.49e-06
ILMN_2319000	ILMN_1745343	-0.029	0.233	MATK	ZMAT2	-0.953	0.3	0.308	0.263	0.426	19	5	3777979	140066112	136288133	trans	1.49e-06
ILMN_1733515	ILMN_1667893	0.172	0	LOXL3	TNS3	0.991	0.312	0.363	0.258	0.344	2	7	74760688	47323412	27437276	trans	1.49e-06
ILMN_1804656	ILMN_1778347	0.069	0.004	C12ORF62	NUDT2	0.67	0.211	0.386	0.96	0.168	12	9	48800221	34333384	14466837	trans	1.5e-06
ILMN_1793743	ILMN_1723467	-0.036	0.133	DIRC2	ITGB1	-0.997	0.314	0.419	0.434	0.289	3	10	124081121	33229489	90851632	trans	1.5e-06
ILMN_2383306	ILMN_1802380	0.039	0.099	GPATCH4	RERE	0.562	0.177	0.999	0.334	0.174	1	1	156564614	8412757	148151857	cis	1.5e-06
ILMN_2208495	ILMN_1776077	0.005	0.849	LASS5	SF1	0.508	0.16	0.927	0.416	0.163	12	11	48810125	64543697	15733572	trans	1.5e-06
ILMN_1710756	ILMN_2189933	-0.205	0	ENO1	RPL36AL	-1	0.315	0.275	0.323	0.341	1	14	8921218	50085787	41164569	trans	1.5e-06
ILMN_1704730	ILMN_1652017	0.071	0.003	CD93	PPEF1	1	0.315	0.358	0.271	0.382	20	X	23060359	18751918	4308441	trans	1.5e-06
ILMN_1815306	ILMN_1658624	0.191	0	AP2A1	UBXN6	1	0.315	0.516	0.381	0.233	19	19	50310094	4445564	45864530	cis	1.5e-06
ILMN_2193233	ILMN_1811049	0.473	0	MGC29506	POU2AF1	1	0.315	0.275	0.351	0.217	5	11	138751302	110728486	28022816	trans	1.5e-06
ILMN_2193325	ILMN_1708041	0.491	0	MMP23B	PLEKHF1	1	0.315	0.293	0.334	0.208	1	19	1559849	30166200	28606351	trans	1.5e-06
ILMN_2286339	ILMN_1765310	-0.037	0.119	ADD2	TCEAL2	-0.901	0.284	0.39	0.364	0.311	2	X	70900386	101269209	30368823	trans	1.51e-06
ILMN_2179837	ILMN_2054019	0.009	0.71	BANF1	ISG15	-0.977	0.308	0.436	0.255	0.383	11	1	65527778	939540	64588238	trans	1.51e-06
ILMN_1706498	ILMN_1653469	-0.159	0	DSE	RPL12	-0.72	0.227	0.675	0.466	0.169	6	9	116759159	130213016	13453857	trans	1.51e-06
ILMN_1782178	ILMN_1735689	-0.008	0.728	LOC642946	SNORD64	-0.425	0.134	0.999	0.429	0.149	1	15	211096907	22781340	188315567	trans	1.52e-06
ILMN_1687213	ILMN_2276290	0.097	0	C8ORF13	RALGPS2	0.685	0.216	0.911	0.342	0.179	8	1	11316511	177152324	165835813	trans	1.52e-06
ILMN_1691071	ILMN_1748123	0.421	0	FCRLA	KLHL14	0.688	0.217	0.394	0.481	0.158	1	18	159950596	30253138	129697458	trans	1.52e-06
ILMN_1723846	ILMN_2142752	-0.064	0.007	FAM119B	MANSC1	-0.485	0.153	0.999	0.374	0.156	12	12	56462454	12482505	43979949	cis	1.52e-06
ILMN_2208495	ILMN_1699525	-0.012	0.627	LASS5	SRI	-0.485	0.153	0.927	0.495	0.147	12	7	48810125	87834872	39024747	trans	1.52e-06
ILMN_1700067	ILMN_1872864	-0.051	0.034	BTN3A2	HS.255208	-0.374	0.118	0.999	0.349	0.158	6	22	26368410	35930709	9562299	trans	1.53e-06
ILMN_2307025	ILMN_1662409	0.057	0.017	CPNE1	LOC440525	-0.412	0.13	0.999	0.262	0.199	20	19	34214540	45141091	10926551	trans	1.53e-06
ILMN_1716195	ILMN_1720059	-0.054	0.023	HIST1H2BG	HMBOX1	-0.697	0.22	0.34	0.999	0.18	6	8	26324673	28965044	2640371	trans	1.53e-06
ILMN_2307025	ILMN_1866984	0.004	0.859	CPNE1	HS.540658	0.377	0.119	0.999	0.333	0.167	20	16	34214540	8289408	25925132	trans	1.53e-06
ILMN_2307025	ILMN_1812600	-0.007	0.769	CPNE1	LOC391352	0.396	0.125	0.999	0.307	0.177	20	2	34214540	11429492	22785048	trans	1.53e-06
ILMN_1863919	ILMN_1709590	0.029	0.221	HS.560736	PGM5	0.909	0.287	0.398	0.478	0.272	2	9	232294451	70335551	161958900	trans	1.54e-06
ILMN_1811345	ILMN_1748476	0.023	0.341	GLYAT	NOP58	0.988	0.312	0.376	0.337	0.349	11	2	58476410	202876425	144400015	trans	1.54e-06
ILMN_1785281	ILMN_1758679	-0.061	0.011	LOC642943	TMEM168	-0.896	0.283	0.335	0.438	0.298	9	7	94688156	112407428	17719272	trans	1.55e-06
ILMN_1699599	ILMN_1673805	0.043	0.075	FCRL3	GIP	0.763	0.241	0.556	0.378	0.238	1	17	157648456	47035998	110612458	trans	1.55e-06
ILMN_2094942	ILMN_1786847	-0.162	0	2001-03-01	TGM3	-0.937	0.296	0.416	0.442	0.242	4	20	164668554	2269595	162398959	trans	1.55e-06
ILMN_1734707	ILMN_2077504	0.02	0.399	CHST13	RNF160	0.345	0.109	0.999	0.999	0.095	3	21	126262040	29222700	97039340	trans	1.55e-06
ILMN_1662409	ILMN_1678522	-0.022	0.363	LOC440525	LOC644934	-0.788	0.249	0.262	0.896	0.233	19	15	45141091	62672248	17531157	trans	1.55e-06
ILMN_1741592	ILMN_1694801	-0.035	0.145	SLC27A6	SLC39A4	-1	0.316	0.399	0.355	0.328	5	8	128301447	145642004	17340557	trans	1.55e-06
ILMN_1710207	ILMN_1683487	0.026	0.281	C10ORF6	ZNF154	1	0.316	0.54	0.272	0.325	10	19	102714680	62901016	39813664	trans	1.55e-06
ILMN_1707925	ILMN_1746085	0.041	0.089	ABHD12B	IGFBP3	1	0.316	0.293	0.295	0.417	14	7	50440916	45952202	4488714	trans	1.55e-06
ILMN_1673682	ILMN_2233539	0.048	0.045	GATAD2A	SLC39A8	1	0.316	0.606	0.456	0.232	19	4	19478666	103402198	83923532	trans	1.55e-06
ILMN_2060413	ILMN_2151541	0.121	0	CD24	DNAJC10	1	0.316	0.405	0.283	0.332	Y	2	21152795	183351215	162198420	trans	1.55e-06
ILMN_1680730	ILMN_1721762	-0.003	0.914	GGTLC1	IL18RAP	-0.443	0.14	0.446	0.999	0.148	20	2	23917348	102435293	78517945	trans	1.55e-06
ILMN_1734707	ILMN_1803318	0.02	0.405	CHST13	PPFIA2	0.443	0.14	0.999	0.393	0.156	3	12	126262040	81655728	44606312	trans	1.55e-06
ILMN_1757636	ILMN_1757825	-0.031	0.19	C5ORF35	ZNF230	0.386	0.122	0.999	0.345	0.169	5	19	56210793	44517004	11693789	trans	1.56e-06
ILMN_1741404	ILMN_1742026	0.259	0	MSC	PYHIN1	0.93	0.294	0.363	0.378	0.247	8	1	72916714	157181319	84264605	trans	1.56e-06
ILMN_2286514	ILMN_1718936	0.08	0.001	GTPBP8	LST1	0.933	0.295	0.409	0.381	0.288	3	6	112711920	31555457	81156463	trans	1.56e-06
ILMN_1691507	ILMN_1812445	-0.012	0.614	IL8RBP	PRPSAP2	-0.876	0.277	0.366	0.342	0.336	2	17	218632904	18769259	199863645	trans	1.56e-06
ILMN_1798177	ILMN_1762192	0.031	0.196	CHURC1	KIF9	0.37	0.117	0.999	0.406	0.148	14	3	64471249	47261310	17209939	trans	1.56e-06
ILMN_1705183	ILMN_2238928	0.005	0.82	MPO	RAD51C	0.487	0.154	0.454	0.999	0.149	17	17	56347641	54153148	2194493	cis	1.57e-06
ILMN_1743145	ILMN_1772459	-0.025	0.304	ERAP2	RPS23	-0.351	0.111	0.999	0.999	0.094	5	5	96274820	81605044	14669776	cis	1.57e-06
ILMN_2214594	ILMN_1720059	0.012	0.62	DEFB107A	HMBOX1	0.664	0.21	0.29	0.999	0.2	8	8	7706788	28965044	21258256	cis	1.57e-06
ILMN_2221673	ILMN_1694589	0.051	0.033	ASNSD1	PAQR8	-0.803	0.254	0.495	0.402	0.273	2	6	190240768	52380336	137860432	trans	1.57e-06
ILMN_2302757	ILMN_1653319	-0.022	0.358	FCGBP	MC1R	-0.999	0.316	0.591	0.411	0.254	19	16	45045844	88514810	43468966	trans	1.57e-06
ILMN_1673682	ILMN_1682930	0.306	0	GATAD2A	SIPA1	0.667	0.211	0.606	0.454	0.151	19	11	19478666	65174880	45696214	trans	1.57e-06
ILMN_1744929	ILMN_1674574	0.026	0.275	PTGER1	VNN1	0.831	0.263	0.449	0.574	0.226	19	6	14583337	133045136	118461799	trans	1.58e-06
ILMN_2403906	ILMN_1753345	0.031	0.196	ARFIP1	SCAMP5	0.913	0.289	0.254	0.518	0.327	4	15	153832543	73100541	80732002	trans	1.58e-06
ILMN_1746633	ILMN_1719622	-0.036	0.133	C9ORF25	RABEP1	-0.695	0.22	0.353	0.985	0.18	9	17	34398737	5228982	29169755	trans	1.58e-06
ILMN_1688959	ILMN_2122953	0.136	0	CD27	CISD1	0.84	0.266	0.295	0.684	0.227	12	10	6430975	59717475	53286500	trans	1.59e-06
ILMN_1912997	ILMN_1735552	-0.009	0.708	HS.461819	KIF1B	0.925	0.293	0.331	0.318	0.383	17	1	361839	10364165	10002326	trans	1.59e-06
ILMN_1807152	ILMN_2157441	0.058	0.016	GOLGA1	HLA-DRA	0.931	0.295	0.472	0.306	0.306	9	6	126680795	32412513	94268282	trans	1.6e-06
ILMN_1670841	ILMN_1793006	-0.025	0.299	CPNE1	TAC3	-0.568	0.18	0.966	0.371	0.17	20	12	34214120	55690279	21476159	trans	1.6e-06
ILMN_1749338	ILMN_2369018	-0.034	0.155	ANKRD29	EVI2A	0.549	0.174	0.368	0.937	0.181	18	17	21180820	29644806	8463986	trans	1.6e-06
ILMN_1693108	ILMN_2157020	-0.072	0.003	RUVBL1	SNORD48	-1	0.317	0.316	0.284	0.396	3	6	129298854	31803041	97495813	trans	1.61e-06
ILMN_1651865	ILMN_2066534	-0.051	0.032	KIAA1257	TMEM74	-1	0.317	0.358	0.47	0.296	3	8	130170111	109864665	20305446	trans	1.61e-06
ILMN_1802633	ILMN_2395981	-0.03	0.216	GABRA1	PYHIN1	-1	0.317	0.32	0.302	0.399	5	1	161258879	157181386	4077493	trans	1.61e-06
ILMN_1662397	ILMN_1784582	0.009	0.715	LOC441261	MDS1	1	0.317	0.261	0.344	0.423	7	3	76440297	170349752	93909455	trans	1.61e-06
ILMN_2179837	ILMN_2116661	0.017	0.49	BANF1	PRPSAP2	1	0.317	0.436	0.382	0.308	11	17	65527778	18772907	46754871	trans	1.61e-06
ILMN_1695058	ILMN_1799028	0.142	0	SLC38A5	TSPAN5	1	0.317	0.428	0.268	0.324	X	4	48202134	99616396	51414262	trans	1.61e-06
ILMN_1784709	ILMN_1800659	0.176	0	GNPDA1	PGM1	1	0.317	0.376	0.285	0.321	5	1	141360603	63898163	77462440	trans	1.61e-06
ILMN_2208903	ILMN_1664610	0.31	0	CD52	LOC402057	1	0.317	0.268	0.328	0.298	1	22	26519273	30765582	4246309	trans	1.61e-06
ILMN_1711005	ILMN_2038778	0.149	0	CDC25A	GAPDH	0.94	0.298	0.297	0.424	0.297	3	12	48199787	6517340	41682447	trans	1.61e-06
ILMN_1743032	ILMN_1693192	-0.084	0	CTSS	PI3	-0.757	0.24	0.658	0.552	0.173	1	20	150702910	43238123	107464787	trans	1.61e-06
ILMN_1742276	ILMN_2133316	0.042	0.078	DKFZP564O0523	GIMAP7	-0.984	0.312	0.256	0.341	0.447	7	7	92001965	149848615	57846650	cis	1.61e-06
ILMN_1804895	ILMN_1743032	-0.076	0.002	C7ORF53	CTSS	-0.864	0.274	0.25	0.658	0.273	7	1	111917760	150702910	38785150	trans	1.61e-06
ILMN_2307025	ILMN_1693269	0.014	0.557	CPNE1	GNG8	0.391	0.124	0.999	0.411	0.15	20	19	34214540	51829232	17614692	trans	1.61e-06
ILMN_1793770	ILMN_1695509	0.14	0	DNAJB6	PTPN12	0.889	0.282	0.59	0.384	0.218	7	7	156902552	77106495	79796057	cis	1.62e-06
ILMN_1778401	ILMN_1682336	0.065	0.006	HLA-B	MASTL	0.848	0.269	0.441	0.493	0.238	6	10	31430029	27515345	3914684	trans	1.62e-06
ILMN_1669888	ILMN_2162972	0.016	0.492	CSTA	LYZ	-0.725	0.23	0.292	0.911	0.22	3	12	122060733	68033815	54026918	trans	1.62e-06
ILMN_2405264	ILMN_2387680	0.008	0.73	THSD3	VNN3	0.81	0.257	0.478	0.694	0.2	14	6	77010853	133087707	56076854	trans	1.62e-06
ILMN_1862001	ILMN_1655595	0.063	0.009	HS.133324	SERPINE2	0.914	0.29	0.285	0.322	0.379	13	2	50445735	224548185	174102450	trans	1.62e-06
ILMN_2286514	ILMN_1683059	0.089	0	GTPBP8	SIRT5	0.939	0.298	0.409	0.275	0.337	3	6	112711920	13720119	98991801	trans	1.63e-06
ILMN_2086222	ILMN_2231436	0.02	0.395	BRWD2	FAM26D	0.334	0.106	0.999	0.286	0.176	10	6	122639507	116879953	5759554	trans	1.63e-06
ILMN_1706598	ILMN_1762103	-0.018	0.441	ACPL2	WDR48	-0.586	0.186	0.399	0.999	0.163	3	3	142495353	39111969	103383384	cis	1.63e-06
ILMN_1676924	ILMN_1772459	0.038	0.115	CD247	RPS23	0.356	0.113	0.668	0.999	0.115	1	5	165666606	81605044	84061562	trans	1.63e-06
ILMN_1815168	ILMN_1743620	0.007	0.767	HVCN1	RARRES1	-0.945	0.3	0.267	0.391	0.388	12	3	111086723	159911389	48824666	trans	1.63e-06
ILMN_1796165	ILMN_1750130	0.539	0	GLRX5	GSPT1	0.841	0.267	0.258	0.318	0.197	14	16	95080536	11874081	83206455	trans	1.63e-06
ILMN_1813427	ILMN_2238928	0.073	0.002	FLJ41327	RAD51C	0.463	0.147	0.552	0.999	0.127	2	17	242619043	54153148	188465895	trans	1.63e-06
ILMN_1743145	ILMN_2209027	-0.034	0.154	ERAP2	RPS26	-0.337	0.107	0.999	0.946	0.096	5	12	96274820	54722494	41552326	trans	1.64e-06
ILMN_1778681	ILMN_1701930	-0.076	0.001	EBF1	EEF1B2	-0.929	0.295	0.309	0.342	0.351	5	2	158058476	206732855	48674379	trans	1.64e-06
ILMN_1721762	ILMN_1773326	0.017	0.47	IL18RAP	LOC653527	0.403	0.128	0.999	0.264	0.188	2	20	102435293	51538245	50897048	trans	1.64e-06
ILMN_1798947	ILMN_1671142	-0.244	0	FLJ11795	GPR68	-0.891	0.283	0.345	0.306	0.283	5	14	55431830	91699107	36267277	trans	1.64e-06
ILMN_2391512	ILMN_1773313	0.032	0.175	NAAA	USMG5	0.362	0.115	0.672	0.999	0.115	4	10	77060087	105154019	28093932	trans	1.64e-06
ILMN_1823231	ILMN_1684886	-0.004	0.859	HS.571502	VCX	-0.982	0.312	0.468	0.254	0.366	8	X	60195858	7771980	52423878	trans	1.65e-06
ILMN_1798177	ILMN_1666546	-0.048	0.045	CHURC1	DUSP14	-0.406	0.129	0.999	0.426	0.145	14	17	64471249	32947438	31523811	trans	1.65e-06
ILMN_1863099	ILMN_1833175	-0.021	0.382	HS.508889	HS.538833	-0.963	0.306	0.309	0.282	0.416	14	11	22001842	89498768	67496926	trans	1.65e-06
ILMN_1696186	ILMN_2367530	0.096	0	LOC644889	ZNF280D	0.985	0.313	0.438	0.406	0.272	11	15	16953140	56999463	40046323	trans	1.65e-06
ILMN_2307025	ILMN_1782178	-0.02	0.41	CPNE1	LOC642946	0.343	0.109	0.999	0.999	0.097	20	1	34214540	211096907	176882367	trans	1.65e-06
ILMN_1668277	ILMN_1668605	-0.028	0.243	BLK	NAAA	0.752	0.239	0.358	0.537	0.265	8	4	11420520	77060143	65639623	trans	1.65e-06
ILMN_1723846	ILMN_2399523	0.01	0.69	FAM119B	JAG2	0.538	0.171	0.999	0.255	0.202	12	14	56462454	105608602	49146148	trans	1.65e-06
ILMN_1820226	ILMN_2396875	-0.012	0.63	HS.44811	IGFBP3	-0.969	0.308	0.37	0.308	0.369	11	7	94506839	45991471	48515368	trans	1.65e-06
ILMN_1909417	ILMN_1778360	-0.025	0.302	HS.552263	PYGB	-0.714	0.227	0.304	0.999	0.197	4	20	127209060	25226301	101982759	trans	1.66e-06
ILMN_1723465	ILMN_1791585	-0.005	0.829	LOC646498	LOC653353	-0.934	0.297	0.449	0.388	0.295	3	9	49227371	42706969	6520402	trans	1.66e-06
ILMN_1664922	ILMN_1862909	-0.269	0	FLNB	HS.560343	-1	0.318	0.533	0.288	0.239	3	15	58132673	58568447	435774	trans	1.66e-06
ILMN_1747850	ILMN_1658706	-0.016	0.491	CRIM2	ST6GALNAC2	-1	0.318	0.272	0.336	0.416	7	17	128301421	72073145	56228276	trans	1.66e-06
ILMN_1804656	ILMN_1781098	0.043	0.069	C12ORF62	DNAJB12	1	0.318	0.386	0.265	0.383	12	10	48800221	73770853	24970632	trans	1.66e-06
ILMN_2356991	ILMN_1686981	0.061	0.011	CD47	SULF2	1	0.318	0.64	0.294	0.277	3	20	109245383	45721550	63523833	trans	1.66e-06
ILMN_1805474	ILMN_1751708	0.227	0	C1ORF131	ITM2B	1	0.318	0.33	0.276	0.328	1	13	231359829	47730331	183629498	trans	1.66e-06
ILMN_1784709	ILMN_1756669	0.245	0	GNPDA1	POGK	1	0.318	0.376	0.277	0.299	5	1	141360603	165090132	23729529	trans	1.66e-06
ILMN_2086222	ILMN_2155025	-0.032	0.186	BRWD2	ZNF681	-0.437	0.139	0.999	0.276	0.184	10	19	122639507	23718378	98921129	trans	1.67e-06
ILMN_2310703	ILMN_1674574	0.037	0.118	RPS26L	VNN1	0.437	0.139	0.924	0.574	0.132	13	6	99990206	133045136	33054930	trans	1.67e-06
ILMN_2176955	ILMN_1797893	0.02	0.394	CUL5	PFAAP5	-0.569	0.181	0.351	0.948	0.184	11	13	107483342	31989252	75494090	trans	1.67e-06
ILMN_1760635	ILMN_1685057	0.029	0.223	RAD51C	SLC22A4	-0.767	0.244	0.695	0.363	0.233	17	5	54129143	131663027	77533884	trans	1.67e-06
ILMN_1748476	ILMN_2055156	0.224	0	NOP58	PAG1	0.811	0.258	0.337	0.454	0.233	2	8	202876425	82042828	120833597	trans	1.67e-06
ILMN_1700652	ILMN_1675583	0.013	0.58	CHAD	SPG7	0.965	0.307	0.331	0.365	0.357	17	16	48541947	88131344	39589397	trans	1.67e-06
ILMN_2216582	ILMN_1750761	0.009	0.708	LYL1	NCR1	0.99	0.315	0.383	0.353	0.343	19	19	13074680	60116068	47041388	cis	1.67e-06
ILMN_1811264	ILMN_1804735	0.017	0.487	C15ORF57	CBS	0.905	0.288	0.329	0.483	0.301	15	21	40845457	43346416	2500959	trans	1.68e-06
ILMN_1778347	ILMN_1709731	0.004	0.859	NUDT2	PRAMEF1	0.509	0.162	0.96	0.443	0.155	9	1	34333384	12778273	21555111	trans	1.68e-06
ILMN_2383306	ILMN_2066534	-0.036	0.131	GPATCH4	TMEM74	-0.487	0.155	0.999	0.47	0.143	1	8	156564614	109864665	46699949	trans	1.68e-06
ILMN_1771179	ILMN_1824554	-0.031	0.201	CYB561	HS.204736	0.974	0.31	0.434	0.276	0.376	17	8	61509953	32271745	29238208	trans	1.68e-06
ILMN_2094875	ILMN_2192281	0.054	0.023	ABCB1	CARD8	0.842	0.268	0.325	0.861	0.212	7	19	87133053	53403423	33729630	trans	1.68e-06
ILMN_1725661	ILMN_2290118	-0.031	0.196	DEFA1B	MEGF9	-0.804	0.256	0.275	0.533	0.294	8	9	6856667	123363474	116506807	trans	1.69e-06
ILMN_1896441	ILMN_2367530	0.02	0.411	LOC729378	ZNF280D	0.961	0.306	0.301	0.406	0.352	5	15	176103390	56999463	119103927	trans	1.69e-06
ILMN_1790978	ILMN_1657950	0.046	0.056	ATG7	RPS26P10	0.939	0.299	0.376	0.588	0.252	3	8	11571483	93225748	81654265	trans	1.69e-06
ILMN_1810274	ILMN_1812445	0.059	0.014	HOXB2	PRPSAP2	-0.537	0.171	0.999	0.342	0.184	17	17	46620338	18769259	27851079	cis	1.69e-06
ILMN_1734707	ILMN_1687358	0.037	0.118	CHST13	TMPRSS4	-0.515	0.164	0.999	0.294	0.193	3	11	126262040	117493943	8768097	trans	1.69e-06
ILMN_2186678	ILMN_1784427	-0.002	0.925	C6ORF211	MYH7B	-0.967	0.308	0.283	0.479	0.341	6	20	151790834	33053645	118737189	trans	1.69e-06
ILMN_1776121	ILMN_1703379	0.036	0.136	MGC42367	VPS41	0.995	0.317	0.28	0.383	0.376	2	7	98776980	38731719	60045261	trans	1.7e-06
ILMN_1664922	ILMN_1785202	-0.307	0	FLNB	STAT4	-0.703	0.224	0.533	0.377	0.177	3	2	58132673	191895713	133763040	trans	1.7e-06
ILMN_1810274	ILMN_1684255	-0.013	0.575	HOXB2	MYL4	-0.386	0.123	0.999	0.474	0.14	17	17	46620338	42654822	3965516	cis	1.7e-06
ILMN_1781184	ILMN_2064132	-0.039	0.099	MYBPC3	NANP	-0.684	0.218	0.752	0.473	0.177	11	20	47309662	25543104	21766558	trans	1.7e-06
ILMN_2120982	ILMN_1721762	0.026	0.282	ALG11	IL18RAP	0.342	0.109	0.999	0.999	0.094	13	2	51501736	102435293	50933557	trans	1.7e-06
ILMN_1701930	ILMN_1731546	0.414	0	EEF1B2	RPL26	0.8	0.255	0.342	0.364	0.198	2	17	206732855	8285618	198447237	trans	1.71e-06
ILMN_1823231	ILMN_1718525	-0.066	0.006	HS.571502	ITIH4	-0.687	0.219	0.468	0.688	0.182	8	3	60195858	52847227	7348631	trans	1.71e-06
ILMN_1655244	ILMN_2310703	-0.036	0.13	LOC642755	RPS26L	-0.737	0.235	0.291	0.924	0.209	15	13	20708747	99990206	79281459	trans	1.71e-06
ILMN_2196550	ILMN_1755882	-0.002	0.922	C13ORF18	C13ORF7	0.853	0.272	0.485	0.374	0.28	13	13	45815534	78086721	32271187	cis	1.71e-06
ILMN_2390416	ILMN_1778144	0.214	0	BAT3	FLJ20489	0.809	0.258	0.29	0.429	0.261	6	12	31715263	46461372	14746109	trans	1.71e-06
ILMN_1745851	ILMN_1802053	-0.047	0.05	LOC389676	ZNF91	-0.95	0.303	0.381	0.324	0.338	8	19	94215550	23542438	70673112	trans	1.72e-06
ILMN_2094942	ILMN_1776121	-0.074	0.002	2001-03-01	MGC42367	1	0.319	0.416	0.28	0.403	4	2	164668554	98776980	65891574	trans	1.72e-06
ILMN_1671142	ILMN_2175831	-0.047	0.048	GPR68	MTFMT	-1	0.319	0.306	0.31	0.396	14	15	91699107	63082087	28617020	trans	1.72e-06
ILMN_1732296	ILMN_1665100	0.002	0.931	ID3	PTGS1	-1	0.319	0.271	0.353	0.414	1	9	23757369	124188767	100431398	trans	1.72e-06
ILMN_1663119	ILMN_1708041	0.021	0.388	DSC2	PLEKHF1	1	0.319	0.256	0.334	0.428	18	19	26900109	30166200	3266091	trans	1.72e-06
ILMN_2054607	ILMN_1733421	0.06	0.012	CYP4V2	PRKCQ	1	0.319	0.354	0.357	0.338	4	10	187371417	6523996	180847421	trans	1.72e-06
ILMN_1703049	ILMN_1775405	0.365	0	AKAP7	ARL4A	0.768	0.245	0.493	0.281	0.2	6	7	131490332	12693798	118796534	trans	1.72e-06
ILMN_1802414	ILMN_1782178	-0.071	0.003	CA13	LOC642946	-0.677	0.216	0.304	0.999	0.185	8	1	86383188	211096907	124713719	trans	1.72e-06
ILMN_2348487	ILMN_2340259	0.186	0	EMR3	PDE4B	0.981	0.313	0.384	0.362	0.276	19	1	14591069	66611977	52020908	trans	1.72e-06
ILMN_1726589	ILMN_1718672	0.163	0	CD248	NHP2	0.915	0.292	0.318	0.276	0.346	11	5	66082065	177576733	111494668	trans	1.73e-06
ILMN_2319910	ILMN_2103591	0.284	0	DGKA	MORC2	0.962	0.307	0.336	0.273	0.297	12	22	54633446	31324119	23309327	trans	1.73e-06
ILMN_1723846	ILMN_1695282	-0.025	0.297	FAM119B	RAPGEF1	0.611	0.195	0.999	0.257	0.214	12	9	56462454	134612871	78150417	trans	1.73e-06
ILMN_2165289	ILMN_1720422	-0.004	0.862	DEFA3	G3BP2	0.965	0.308	0.263	0.293	0.455	8	4	6875765	76787754	69911989	trans	1.73e-06
ILMN_1734707	ILMN_1862909	-0.069	0.004	CHST13	HS.560343	0.332	0.106	0.999	0.288	0.185	3	15	126262040	58568447	67693593	trans	1.74e-06
ILMN_2383306	ILMN_1776939	0.052	0.03	GPATCH4	MS4A1	0.57	0.182	0.999	0.397	0.158	1	11	156564614	59986333	96578281	trans	1.74e-06
ILMN_2307025	ILMN_1749866	-0.02	0.405	CPNE1	GATA4	-0.382	0.122	0.999	0.36	0.159	20	8	34214540	11654808	22559732	trans	1.74e-06
ILMN_2055781	ILMN_1676099	0.536	0	KLRF1	SPON2	0.717	0.229	0.507	0.272	0.156	12	4	9888803	1151074	8737729	trans	1.74e-06
ILMN_1767342	ILMN_1695135	0.015	0.541	EPHA5	GCM1	0.958	0.306	0.317	0.448	0.327	4	6	65925311	53099931	12825380	trans	1.74e-06
ILMN_1782551	ILMN_1796126	0.023	0.341	E2F5	MXRA7	0.911	0.291	0.3	0.292	0.404	8	17	86124431	74681169	11443262	trans	1.74e-06
ILMN_1715169	ILMN_2374692	0.015	0.531	HLA-DRB1	WAC	0.36	0.115	0.816	0.787	0.119	6	10	32654825	28949297	3705528	trans	1.75e-06
ILMN_2144088	ILMN_1805526	-0.029	0.219	FDFT1	MYL1	-0.698	0.223	0.999	0.342	0.184	8	2	11696361	210875738	199179377	trans	1.75e-06
ILMN_1806253	ILMN_2326075	0.043	0.074	KRTAP2-1	NTRK1	0.939	0.3	0.378	0.251	0.386	17	1	36456525	155116572	118660047	trans	1.75e-06
ILMN_1661646	ILMN_1782551	0.521	0	BANK1	E2F5	0.854	0.273	0.28	0.3	0.202	4	8	103214492	86124431	17090061	trans	1.76e-06
ILMN_2295980	ILMN_1655244	-0.009	0.708	ACBD5	LOC642755	-0.982	0.314	0.424	0.291	0.358	10	15	27569616	20708747	6860869	trans	1.76e-06
ILMN_1798177	ILMN_1759504	0.045	0.06	CHURC1	LOC283116	0.516	0.165	0.999	0.274	0.187	14	11	64471249	49005676	15465573	trans	1.76e-06
ILMN_1671565	ILMN_2101885	0.108	0	RNASET2	TUBB	0.516	0.165	0.999	0.368	0.153	6	6	167263060	30692958	136570102	cis	1.76e-06
ILMN_1679357	ILMN_1669180	0.008	0.729	DEFA1B	LOC388177	-0.985	0.315	0.274	0.386	0.394	8	15	6855183	91060072	84204889	trans	1.77e-06
ILMN_1712298	ILMN_1672120	0.063	0.009	ANKRD46	KRT73	0.863	0.276	0.401	0.459	0.261	8	12	101602463	53001378	48601085	trans	1.77e-06
ILMN_1758623	ILMN_1751120	0.396	0	HIST1H2BD	HIST1H4H	0.494	0.158	0.829	0.522	0.111	6	6	26158384	26393371	234987	cis	1.77e-06
ILMN_1736357	ILMN_1722838	0.022	0.361	ERMN	MRPL46	0.966	0.309	0.257	0.369	0.399	2	15	158183991	86803997	71379994	trans	1.77e-06
ILMN_2396903	ILMN_1797893	0.011	0.637	KCNJ15	PFAAP5	-0.844	0.27	0.265	0.948	0.239	21	13	38594966	31989252	6605714	trans	1.77e-06
ILMN_1684054	ILMN_2366041	-0.013	0.581	ASAH1	ITM2C	-0.869	0.278	0.261	0.37	0.381	8	2	17985849	231451845	213465996	trans	1.77e-06
ILMN_1713892	ILMN_2051684	-0.021	0.378	C4ORF34	LOC401152	-0.994	0.318	0.621	0.379	0.257	4	4	39553200	120438257	80885057	cis	1.77e-06
ILMN_1672120	ILMN_1687266	-0.06	0.012	KRT73	TMEM191B	-0.897	0.287	0.459	0.285	0.316	12	22	53001378	18759312	34242066	trans	1.78e-06
ILMN_1666208	ILMN_1766446	-0.164	0	C14ORF106	C6ORF48	-1	0.32	0.286	0.278	0.379	14	6	44742184	31910927	12831257	trans	1.78e-06
ILMN_1708041	ILMN_2330371	-0.109	0	PLEKHF1	TATDN3	-1	0.32	0.334	0.266	0.382	19	1	30166200	211056229	180890029	trans	1.78e-06
ILMN_1678579	ILMN_1742026	-0.088	0	CPT2	PYHIN1	-1	0.32	0.308	0.378	0.342	1	1	53452206	157181319	103729113	cis	1.78e-06
ILMN_1733970	ILMN_1680453	-0.054	0.023	BAG1	ITM2C	-1	0.32	0.286	0.331	0.393	9	2	33253744	231451910	198198166	trans	1.78e-06
ILMN_1695631	ILMN_1671791	0.005	0.834	CHP2	PCK2	-1	0.32	0.318	0.446	0.341	16	14	23677491	23642884	34607	trans	1.78e-06
ILMN_1757636	ILMN_1766377	0.058	0.015	C5ORF35	PCDHB6	0.475	0.152	0.999	0.392	0.153	5	5	56210793	140512365	84301572	cis	1.78e-06
ILMN_1709043	ILMN_2070072	0.162	0	C9ORF46	RPS7	1	0.32	0.329	0.257	0.368	9	2	5421982	3600728	1821254	trans	1.78e-06
ILMN_1738866	ILMN_1793287	0.574	0	DEXI	LOC642755	1	0.32	0.269	0.478	0.152	16	15	11022897	20708606	9685709	trans	1.78e-06
ILMN_1778374	ILMN_1782788	0.172	0	BSG	CSDA	0.928	0.297	0.51	0.36	0.238	19	12	534171	10743268	10209097	trans	1.78e-06
ILMN_1671686	ILMN_1807919	0.45	0	EPB49	TNS1	0.956	0.306	0.258	0.359	0.226	8	2	21995783	218375994	196380211	trans	1.78e-06
ILMN_1713124	ILMN_1770765	0.325	0	AKR1C3	MGC52282	0.887	0.284	0.475	0.363	0.198	10	16	5137829	2829781	2308048	trans	1.79e-06
ILMN_2203729	ILMN_1655595	-0.01	0.68	HCG4	SERPINE2	-0.918	0.294	0.413	0.322	0.333	6	2	29867027	224548185	194681158	trans	1.79e-06
ILMN_1716276	ILMN_1663119	0.049	0.039	CCL4L2	DSC2	0.996	0.319	0.265	0.256	0.466	17	18	31664916	26900109	4764807	trans	1.79e-06
ILMN_1655244	ILMN_1758548	0.063	0.008	LOC642755	NEK7	0.949	0.304	0.291	0.354	0.364	15	1	20708747	196555203	175846456	trans	1.8e-06
ILMN_2356991	ILMN_1808238	0.038	0.11	CD47	RBPMS2	0.565	0.181	0.64	0.753	0.145	3	15	109245383	65032145	44213238	trans	1.8e-06
ILMN_1670899	ILMN_1810274	-0.046	0.056	FBN2	HOXB2	-0.643	0.206	0.309	0.999	0.185	5	17	127669224	46620338	81048886	trans	1.8e-06
ILMN_1778374	ILMN_1728742	0.279	0	BSG	C5ORF4	0.646	0.207	0.51	0.608	0.146	19	5	534171	154198595	153664424	trans	1.8e-06
ILMN_1752592	ILMN_1737585	-0.105	0	HLA-DRB4	VARS2	-0.674	0.216	0.75	0.545	0.154	6	6	32581153	30894135	1687018	cis	1.81e-06
ILMN_1749834	ILMN_2290808	0.066	0.006	LOC388588	RPL21	0.883	0.283	0.288	0.313	0.376	1	13	3682274	26723694	23041420	trans	1.81e-06
ILMN_2070052	ILMN_1661432	-0.028	0.242	LOC613037	NUP43	0.468	0.15	0.455	0.918	0.158	16	6	30234500	150087211	119852711	trans	1.81e-06
ILMN_1717868	ILMN_1709731	0.009	0.718	CCT8	PRAMEF1	-0.936	0.3	0.426	0.443	0.288	21	1	30433635	12778273	17655362	trans	1.81e-06
ILMN_2208495	ILMN_1797893	0.028	0.249	LASS5	PFAAP5	-0.34	0.109	0.927	0.948	0.104	12	13	48810125	31989252	16820873	trans	1.81e-06
ILMN_2136455	ILMN_1696120	0.034	0.155	C3ORF64	EIF4E	0.976	0.313	0.259	0.289	0.446	3	4	69107396	100069411	30962015	trans	1.82e-06
ILMN_2307025	ILMN_2351241	-0.042	0.076	CPNE1	RNF14	-0.477	0.153	0.999	0.28	0.183	20	5	34214540	141348057	107133517	trans	1.82e-06
ILMN_1722066	ILMN_2080637	0.054	0.025	ARMC1	ZBTB44	0.848	0.272	0.285	0.389	0.337	8	11	66677680	129608439	62930759	trans	1.82e-06
ILMN_2255133	ILMN_1659075	0.508	0	BCL11A	HLA-DOA	0.885	0.284	0.288	0.252	0.224	2	6	60537857	33080184	27457673	trans	1.83e-06
ILMN_2370872	ILMN_1903693	-0.005	0.843	GRINA	HS.573359	-0.483	0.155	0.999	0.378	0.163	8	7	145067435	31123008	113944427	trans	1.83e-06
ILMN_2196550	ILMN_1675656	0.055	0.023	C13ORF18	PPFIBP2	0.832	0.267	0.485	0.261	0.313	13	11	45815534	7631436	38184098	trans	1.83e-06
ILMN_1664922	ILMN_1671142	-0.272	0	FLNB	GPR68	-0.779	0.25	0.533	0.306	0.21	3	14	58132673	91699107	33566434	trans	1.83e-06
ILMN_1754051	ILMN_1740007	-0.031	0.202	RMI1	TMPRSS11E	-1	0.321	0.374	0.259	0.398	9	4	85808243	69045868	16762375	trans	1.84e-06
ILMN_1752562	ILMN_1674853	0.039	0.104	CXCL5	LOC644898	1	0.321	0.257	0.257	0.478	4	14	75080983	39738322	35342661	trans	1.84e-06
ILMN_1796094	ILMN_2400759	0.359	0	CD36	CPVL	0.785	0.252	0.353	0.392	0.203	7	7	80140638	29105688	51034950	cis	1.84e-06
ILMN_2313901	ILMN_2180866	0.004	0.861	PAM	RPS26P11	0.327	0.105	0.999	0.929	0.099	5	X	102340879	71181176	31159703	trans	1.84e-06
ILMN_2404951	ILMN_1739168	-0.02	0.404	DAZ4	OR2T10	-0.937	0.301	0.382	0.38	0.319	Y	1	25424815	248756301	223331486	trans	1.85e-06
ILMN_1805474	ILMN_1741159	0.188	0	C1ORF131	MAP3K8	0.8	0.257	0.33	0.365	0.272	1	10	231359829	30750322	200609507	trans	1.85e-06
ILMN_1690139	ILMN_1774604	-0.084	0	KIAA0748	PNKD	-0.803	0.258	0.469	0.645	0.194	12	2	53629924	218919403	165289479	trans	1.86e-06
ILMN_1783444	ILMN_1810274	-0.034	0.155	DVL1	HOXB2	-0.669	0.215	0.288	0.999	0.197	1	17	1263553	46620338	45356785	trans	1.86e-06
ILMN_2353033	ILMN_1798804	-0.116	0	FUBP3	SRPK1	-0.986	0.317	0.256	0.369	0.365	9	6	132502886	35908947	96593939	trans	1.87e-06
ILMN_1704870	ILMN_1810486	-0.079	0.001	PGLYRP1	RAB34	-0.93	0.299	0.351	0.443	0.289	19	17	51214355	24065672	27148683	trans	1.87e-06
ILMN_1749402	ILMN_1700847	-0.026	0.283	CACNG5	PMS1	-0.961	0.309	0.325	0.374	0.351	17	2	62311189	190446601	128135412	trans	1.87e-06
ILMN_1745860	ILMN_1753782	0.042	0.077	FLJ40852	ZNF266	0.622	0.2	0.36	0.999	0.171	7	19	141050871	9523350	131527521	trans	1.87e-06
ILMN_2162972	ILMN_1754553	0.049	0.041	LYZ	MED19	0.659	0.212	0.911	0.386	0.174	12	11	68033815	57471401	10562414	trans	1.88e-06
ILMN_2144088	ILMN_1864527	0.01	0.664	FDFT1	HS.195634	-0.55	0.177	0.999	0.282	0.196	8	6	11696361	12645639	949278	trans	1.89e-06
ILMN_2050023	ILMN_1741603	0.021	0.377	CCDC23	DBC1	0.637	0.205	0.978	0.277	0.202	1	9	43045619	121929095	78883476	trans	1.89e-06
ILMN_1712849	ILMN_1767481	-0.006	0.806	RNASE7	XRCC6BP1	0.724	0.233	0.44	0.832	0.186	14	12	20581821	56633731	36051910	trans	1.89e-06
ILMN_1810274	ILMN_1662016	-0.007	0.77	HOXB2	SCRN2	0.435	0.14	0.999	0.441	0.149	17	17	46620338	43270334	3350004	cis	1.89e-06
ILMN_2120982	ILMN_1705183	-0.04	0.099	ALG11	MPO	-0.438	0.141	0.999	0.454	0.142	13	17	51501736	56347641	4845905	trans	1.89e-06
ILMN_1757636	ILMN_1659421	-0.027	0.267	C5ORF35	LOC642720	-0.469	0.151	0.999	0.32	0.173	5	16	56210793	88816523	32605730	trans	1.9e-06
ILMN_1795963	ILMN_1811049	-0.148	0	OKL38	POU2AF1	-1	0.322	0.363	0.351	0.305	16	11	82557392	110728486	28171094	trans	1.9e-06
ILMN_2375973	ILMN_1721535	-0.029	0.223	ALKBH1	COG5	-1	0.322	0.512	0.34	0.298	14	7	78139867	106630792	28490925	trans	1.9e-06
ILMN_1655990	ILMN_1670218	-0.012	0.614	CDK5RAP2	EXOSC6	-1	0.322	0.382	0.265	0.397	9	16	123151210	70284155	52867055	trans	1.9e-06
ILMN_1751120	ILMN_1651385	0.003	0.898	HIST1H4H	MFN2	1	0.322	0.522	0.444	0.265	6	1	26393371	11995702	14397669	trans	1.9e-06
ILMN_1690465	ILMN_2109343	0.02	0.406	ANKRD11	SGTB	1	0.322	0.367	0.594	0.268	16	5	89347381	64999806	24347575	trans	1.9e-06
ILMN_1792075	ILMN_2060413	0.261	0	CD22	CD24	1	0.322	0.278	0.405	0.282	19	Y	40529826	21152795	19377031	trans	1.9e-06
ILMN_1695058	ILMN_1658624	0.338	0	SLC38A5	UBXN6	1	0.322	0.428	0.381	0.21	X	19	48202134	4445564	43756570	trans	1.9e-06
ILMN_1757636	ILMN_2313901	-0.051	0.032	C5ORF35	PAM	-0.354	0.114	0.999	0.999	0.093	5	5	56210793	102340879	46130086	cis	1.9e-06
ILMN_2133316	ILMN_1754501	0.041	0.086	GIMAP7	LOC339804	-0.562	0.181	0.341	0.944	0.189	7	2	149848615	61243769	88604846	trans	1.9e-06
ILMN_1810199	ILMN_1687213	-0.026	0.282	ASRGL1	C8ORF13	-0.742	0.239	0.324	0.911	0.202	11	8	61916261	11316511	50599750	trans	1.91e-06
ILMN_1687858	ILMN_1669206	-0.12	0	CALM2	CNOT1	-0.835	0.269	0.501	0.396	0.233	2	16	47241030	58553905	11312875	trans	1.91e-06
ILMN_1737588	ILMN_1715013	0.117	0	C21ORF33	ERMAP	0.987	0.318	0.379	0.348	0.309	21	1	44389795	43082903	1306892	trans	1.91e-06
ILMN_2370872	ILMN_1740383	-0.02	0.394	GRINA	NRL	-0.425	0.137	0.999	0.499	0.137	8	14	145067435	24549648	120517787	trans	1.92e-06
ILMN_2144088	ILMN_1737252	-0.029	0.224	FDFT1	NRG1	-0.366	0.118	0.999	0.574	0.125	8	8	11696361	31617116	19920755	cis	1.92e-06
ILMN_1667510	ILMN_1673370	0.055	0.022	C12ORF65	FBXL5	0.983	0.317	0.334	0.378	0.337	12	4	122308268	15606360	106701908	trans	1.93e-06
ILMN_1659753	ILMN_1668540	0.115	0	LAMP2	ZNHIT6	0.862	0.278	0.304	0.324	0.337	X	1	119459696	86118751	33340945	trans	1.93e-06
ILMN_1715169	ILMN_1752592	-0.263	0	HLA-DRB1	HLA-DRB4	-0.462	0.149	0.816	0.75	0.104	6	6	32654825	32581153	73672	cis	1.93e-06
ILMN_2193213	ILMN_1720422	-0.002	0.918	DEFA1	G3BP2	0.955	0.308	0.26	0.293	0.454	8	4	6837554	76787754	69950200	trans	1.93e-06
ILMN_2189933	ILMN_1712400	-0.08	0.001	RPL36AL	SERPINB6	-0.806	0.26	0.323	0.302	0.343	14	6	50085787	2948414	47137373	trans	1.94e-06
ILMN_2067682	ILMN_1726928	0.266	0	LOC401431	TCEA3	0.713	0.23	0.255	0.512	0.232	7	1	149195971	23710865	125485106	trans	1.94e-06
ILMN_1713892	ILMN_1669881	0.291	0	C4ORF34	TSPAN13	0.62	0.2	0.621	0.342	0.173	4	7	39553200	16789855	22763345	trans	1.94e-06
ILMN_1704730	ILMN_1760849	0.152	0	CD93	NETO2	0.967	0.312	0.358	0.348	0.302	20	16	23060359	47115854	24055495	trans	1.94e-06
ILMN_1757636	ILMN_1693961	0.006	0.817	C5ORF35	CATSPER3	0.468	0.151	0.999	0.253	0.198	5	5	56210793	134345076	78134283	cis	1.94e-06
ILMN_1723684	ILMN_2049417	0.265	0	DARC	TMEM86B	0.787	0.254	0.326	0.451	0.224	1	19	157442608	60429973	97012635	trans	1.95e-06
ILMN_2399877	ILMN_2142752	-0.003	0.912	COG5	MANSC1	0.979	0.316	0.389	0.374	0.333	7	12	106630573	12482505	94148068	trans	1.95e-06
ILMN_1797531	ILMN_1774828	0.04	0.093	PRKAG2	VEZT	0.979	0.316	0.343	0.352	0.35	7	12	151254201	94218467	57035734	trans	1.95e-06
ILMN_1667510	ILMN_2395981	-0.143	0	C12ORF65	PYHIN1	-0.855	0.276	0.334	0.302	0.321	12	1	122308268	157181386	34873118	trans	1.95e-06
ILMN_1758924	ILMN_1756669	-0.009	0.698	LRFN2	POGK	-0.982	0.317	0.315	0.277	0.425	6	1	40467965	165090132	124622167	trans	1.95e-06
ILMN_1734707	ILMN_2171596	0.028	0.235	CHST13	LOC441257	0.477	0.154	0.999	0.343	0.167	3	7	126262040	72134243	54127797	trans	1.95e-06
ILMN_1716276	ILMN_1703926	0.341	0	CCL4L2	PTGER2	0.988	0.319	0.265	0.31	0.292	17	14	31664916	51864520	20199604	trans	1.95e-06
ILMN_1769559	ILMN_1702120	-0.03	0.206	GLIPR1L2	NDUFAF3	0.957	0.309	0.357	0.293	0.399	12	3	74103728	49032930	25070798	trans	1.95e-06
ILMN_1661646	ILMN_1659227	0.621	0	BANK1	CD79A	0.703	0.227	0.28	0.315	0.173	4	19	103214492	42383286	60831206	trans	1.96e-06
ILMN_2213136	ILMN_1667022	0.334	0	LEF1	PASK	0.833	0.269	0.368	0.335	0.226	4	2	109188515	242046095	132857580	trans	1.96e-06
ILMN_2377669	ILMN_1700316	-0.148	0	CD247	LOC440055	-1	0.323	0.319	0.46	0.284	1	11	165666584	74134847	91531737	trans	1.96e-06
ILMN_1663484	ILMN_1892519	-0.063	0.008	C15ORF63	HS.540335	-1	0.323	0.279	0.258	0.447	15	15	41881484	36944730	4936754	cis	1.96e-06
ILMN_1716822	ILMN_1665081	-0.032	0.183	KRTAP9-8	LOC653169	-1	0.323	0.396	0.512	0.275	17	X	36648264	148657015	112008751	trans	1.96e-06
ILMN_1696347	ILMN_1682572	0.037	0.119	CTSC	KIAA0528	1	0.323	0.516	0.253	0.341	11	12	87666917	22601581	65065336	trans	1.96e-06
ILMN_1708041	ILMN_1703926	0.28	0	PLEKHF1	PTGER2	1	0.323	0.334	0.31	0.286	19	14	30166200	51864520	21698320	trans	1.96e-06
ILMN_1676924	ILMN_1794364	0.365	0	CD247	CTSW	0.551	0.178	0.668	0.53	0.125	1	11	165666606	65407708	100258898	trans	1.96e-06
ILMN_1769926	ILMN_1745141	-0.011	0.657	DBN1	MBL1P1	0.975	0.315	0.279	0.416	0.375	5	10	176816524	81672725	95143799	trans	1.97e-06
ILMN_1742230	ILMN_2136455	0.078	0.001	BAZ1A	C3ORF64	0.845	0.273	0.34	0.259	0.368	14	3	35222191	69107396	33885205	trans	1.97e-06
ILMN_1757636	ILMN_1667494	0.03	0.207	C5ORF35	SPTB	0.359	0.116	0.999	0.48	0.136	5	14	56210793	64284967	8074174	trans	1.97e-06
ILMN_1783818	ILMN_2370872	0.031	0.201	AKAP11	GRINA	-0.588	0.19	0.392	0.999	0.172	13	8	41774422	145067435	103293013	trans	1.97e-06
ILMN_2403965	ILMN_1711470	0.16	0	TXNDC5	UBE2T	0.817	0.264	0.281	0.414	0.289	6	1	7828450	200568772	192740322	trans	1.97e-06
ILMN_1782551	ILMN_1655469	0.345	0	E2F5	TSPAN3	0.885	0.286	0.3	0.469	0.212	8	15	86124431	77348147	8776284	trans	1.97e-06
ILMN_1738032	ILMN_1778360	0.009	0.712	LOC642480	PYGB	0.526	0.17	0.413	0.999	0.158	10	20	42097628	25226301	16871327	trans	1.97e-06
ILMN_1778226	ILMN_1762235	-0.014	0.57	EXTL3	LOC388923	-0.922	0.298	0.278	0.354	0.387	8	2	28610872	3464637	25146235	trans	1.98e-06
ILMN_1778144	ILMN_1778668	-0.066	0.006	FLJ20489	TAGLN	-0.959	0.31	0.429	0.292	0.331	12	11	46461372	116580580	70119208	trans	1.98e-06
ILMN_1706531	ILMN_1651964	0.437	0	ABCC5	ABCC5	0.73	0.236	0.42	0.339	0.178	3	3	185120565	185184354	63789	cis	1.98e-06
ILMN_1693552	ILMN_2180866	0.045	0.061	CD300A	RPS26P11	-0.699	0.226	0.257	0.929	0.235	17	X	69992194	71181176	1188982	trans	1.98e-06
ILMN_2081465	ILMN_2057409	0.03	0.216	APLP2	LOC388503	-0.999	0.323	0.354	0.295	0.408	11	19	129519476	10045635	119473841	trans	1.98e-06
ILMN_1651496	ILMN_2319664	-0.067	0.005	HIST1H2BD	NOX1	-0.801	0.259	0.8	0.339	0.208	6	X	26171304	100004831	73833527	trans	1.98e-06
ILMN_1666192	ILMN_2094396	-0.006	0.812	DCTN5	LRRC8C	-0.334	0.108	0.962	0.792	0.109	16	1	23588370	89952665	66364295	trans	1.98e-06
ILMN_2193213	ILMN_2290118	-0.027	0.258	DEFA1	MEGF9	-0.81	0.262	0.26	0.533	0.304	8	9	6837554	123363474	116525920	trans	1.99e-06
ILMN_1690907	ILMN_1701906	-0.096	0	CCR6	CD300C	0.878	0.284	0.338	0.258	0.446	6	17	167471898	72537362	94934536	trans	1.99e-06
ILMN_1810239	ILMN_1804895	0.02	0.413	BMF	C7ORF53	0.881	0.285	0.437	0.25	0.358	15	7	40400536	111917760	71517224	trans	1.99e-06
ILMN_2060413	ILMN_1759075	0.281	0	CD24	TNFRSF13B	0.881	0.285	0.405	0.351	0.231	Y	17	21152795	16842448	4310347	trans	1.99e-06
ILMN_1770616	ILMN_2216582	-0.03	0.208	C12ORF56	LYL1	-0.983	0.318	0.276	0.383	0.378	12	19	62947271	13074680	49872591	trans	1.99e-06
ILMN_1747630	ILMN_2147424	-0.028	0.235	DEK	SERPINB10	-0.924	0.299	0.396	0.361	0.317	6	18	18332843	59753167	41420324	trans	2e-06
ILMN_2055781	ILMN_2213136	-0.411	0	KLRF1	LEF1	-0.723	0.234	0.507	0.368	0.161	12	4	9888803	109188515	99299712	trans	2e-06
ILMN_1796094	ILMN_1774604	0.298	0	CD36	PNKD	0.723	0.234	0.353	0.645	0.169	7	2	80140638	218919403	138778765	trans	2e-06
ILMN_1736548	ILMN_1697529	-0.008	0.745	PHACTR4	RNF10	0.621	0.201	0.697	0.588	0.168	1	12	28699120	119499492	90800372	trans	2e-06
ILMN_1701998	ILMN_1774375	-0.069	0.004	AFAP1	LOC284422	-0.939	0.304	0.509	0.444	0.243	4	19	7812689	3425613	4387076	trans	2.01e-06
ILMN_1691942	ILMN_1808501	0.361	0	CCNI	SH3KBP1	0.766	0.248	0.374	0.461	0.181	4	X	78188396	19463956	58724440	trans	2.01e-06
ILMN_2078592	ILMN_1719986	0.289	0	C6ORF105	PIK3IP1	0.871	0.282	0.264	0.498	0.236	6	22	11831673	30007802	18176129	trans	2.01e-06
ILMN_1725661	ILMN_1720422	0	0.993	DEFA1B	G3BP2	0.942	0.305	0.275	0.293	0.438	8	4	6856667	76787754	69931087	trans	2.01e-06
ILMN_1795845	ILMN_1656868	0.049	0.04	CHST8	LOC23117	0.942	0.305	0.49	0.427	0.258	19	16	34264176	21321256	12942920	trans	2.01e-06
ILMN_1766446	ILMN_1741159	-0.156	0	C6ORF48	MAP3K8	-0.908	0.294	0.278	0.365	0.324	6	10	31910927	30750322	1160605	trans	2.01e-06
ILMN_2411127	ILMN_1758623	-0.018	0.458	C21ORF57	HIST1H2BD	-0.491	0.159	0.633	0.829	0.137	21	6	46535686	26158384	20377302	trans	2.01e-06
ILMN_2307025	ILMN_1679614	0.016	0.491	CPNE1	SGSM3	0.457	0.148	0.999	0.296	0.181	20	22	34214540	39135819	4921279	trans	2.02e-06
ILMN_2113738	ILMN_1668540	-0.191	0	C8ORF45	ZNHIT6	-0.809	0.262	0.406	0.324	0.261	8	1	67976486	86118751	18142265	trans	2.02e-06
ILMN_1795845	ILMN_1654151	0.015	0.533	CHST8	COX6C	0.951	0.308	0.49	0.288	0.327	19	8	34264176	100973328	66709152	trans	2.02e-06
ILMN_1710207	ILMN_1707051	0.112	0	C10ORF6	NFATC1	0.846	0.274	0.54	0.343	0.244	10	18	102714680	75328840	27385840	trans	2.02e-06
ILMN_1764321	ILMN_2404951	-0.032	0.175	ACOT4	DAZ4	-0.815	0.264	0.266	0.382	0.355	14	Y	73132036	25424815	47707221	trans	2.02e-06
ILMN_1668277	ILMN_1733421	-0.222	0	BLK	PRKCQ	-0.886	0.287	0.358	0.357	0.264	8	10	11420520	6523996	4896524	trans	2.02e-06
ILMN_1685978	ILMN_2111739	-0.02	0.41	ATPIF1	MAN2C1	-0.852	0.276	0.565	0.454	0.23	1	15	28436788	75648555	47211767	trans	2.02e-06
ILMN_1670218	ILMN_1798940	-0.002	0.933	EXOSC6	LOC644131	0.994	0.322	0.265	0.293	0.459	16	1	70284155	145141961	74857806	trans	2.02e-06
ILMN_1690703	ILMN_1768721	0.046	0.055	C21ORF34	DPPA4	0.926	0.3	0.347	0.411	0.311	21	3	16901230	110527950	93626720	trans	2.02e-06
ILMN_1782633	ILMN_1773906	-0.244	0	BOLA2	NCOA4	-1	0.324	0.35	0.313	0.292	16	10	29465524	51260567	21795043	trans	2.03e-06
ILMN_1872864	ILMN_1765574	-0.045	0.061	HS.255208	TFAP2A	-1	0.324	0.349	0.272	0.397	22	6	35930709	10506312	25424397	trans	2.03e-06
ILMN_1688959	ILMN_2381397	0.322	0	CD27	HSPD1	1	0.324	0.295	0.332	0.277	12	2	6430975	198351395	191920420	trans	2.03e-06
ILMN_1682330	ILMN_1786847	-0.04	0.093	OR13F1	TGM3	-0.932	0.302	0.314	0.442	0.319	9	20	106306925	2269595	104037330	trans	2.03e-06
ILMN_2396875	ILMN_1658483	0.013	0.587	IGFBP3	IL1A	0.864	0.28	0.308	0.255	0.421	7	2	45991471	113531834	67540363	trans	2.03e-06
ILMN_1688625	ILMN_2221673	-0.045	0.063	AIM1	ASNSD1	-0.793	0.257	0.261	0.495	0.307	6	2	107017701	190240768	83223067	trans	2.03e-06
ILMN_1673899	ILMN_1807491	-0.011	0.652	FAM57A	LAIR2	0.975	0.316	0.31	0.55	0.309	17	19	592553	55021751	54429198	trans	2.03e-06
ILMN_2102721	ILMN_2290118	-0.032	0.175	DEFA1B	MEGF9	-0.796	0.258	0.286	0.533	0.287	8	9	6856674	123363474	116506800	trans	2.03e-06
ILMN_1697499	ILMN_2391419	-0.001	0.959	HLA-DRB5	SYNE2	0.549	0.178	0.748	0.588	0.156	6	14	32593374	63762375	31169001	trans	2.04e-06
ILMN_1757636	ILMN_1739274	0.011	0.646	C5ORF35	PDHB	0.441	0.143	0.999	0.296	0.18	5	3	56210793	58388579	2177786	trans	2.04e-06
ILMN_2383306	ILMN_1769412	-0.064	0.008	GPATCH4	RAPGEF1	-0.592	0.192	0.999	0.399	0.157	1	9	156564614	134452267	22112347	trans	2.05e-06
ILMN_1800354	ILMN_1655244	-0.127	0	CST3	LOC642755	-0.894	0.29	0.54	0.291	0.267	20	15	23614554	20708747	2905807	trans	2.05e-06
ILMN_2208495	ILMN_1716895	-0.064	0.008	LASS5	RPA3	0.487	0.158	0.927	0.38	0.178	12	7	48810125	7680227	41129898	trans	2.05e-06
ILMN_1780181	ILMN_1682857	-0.046	0.053	LOC653089	NDUFAF2	-0.974	0.316	0.419	0.298	0.341	14	5	19080191	60484420	41404229	trans	2.05e-06
ILMN_2096985	ILMN_1680453	0.038	0.114	ALDH6A1	ITM2C	0.977	0.317	0.333	0.331	0.366	14	2	74527139	231451910	156924771	trans	2.06e-06
ILMN_2355423	ILMN_1809433	0.023	0.343	TPO	XBP1	0.903	0.293	0.328	0.33	0.362	2	22	1525434	27520966	25995532	trans	2.06e-06
ILMN_1739210	ILMN_1703411	0.058	0.015	NSL1	PARP3	0.983	0.319	0.356	0.28	0.378	1	3	212911430	51952010	160959420	trans	2.06e-06
ILMN_2054607	ILMN_1787410	-0.081	0.001	CYP4V2	EIF6	-0.878	0.285	0.354	0.5	0.263	4	20	187371417	33866892	153504525	trans	2.07e-06
ILMN_1758623	ILMN_1878213	-0.012	0.621	HIST1H2BD	HS.580802	-0.653	0.212	0.829	0.445	0.176	6	20	26158384	36314912	10156528	trans	2.07e-06
ILMN_1679357	ILMN_2290118	-0.03	0.209	DEFA1B	MEGF9	-0.81	0.263	0.274	0.533	0.296	8	9	6855183	123363474	116508291	trans	2.07e-06
ILMN_1796912	ILMN_1691071	0.131	0	ARHGEF7	FCRLA	0.936	0.304	0.278	0.394	0.325	13	1	110755871	159950596	49194725	trans	2.08e-06
ILMN_1769383	ILMN_1674997	-0.002	0.933	GIMAP5	OR14C36	0.982	0.319	0.601	0.346	0.279	7	1	150071390	246579410	96508020	trans	2.08e-06
ILMN_1750256	ILMN_1772700	-0.094	0	ALS2	TMEM18	-0.985	0.32	0.324	0.357	0.338	2	2	202273662	668416	201605246	cis	2.08e-06
ILMN_1680111	ILMN_1759155	-0.033	0.172	AHDC1	IFIT1L	0.985	0.32	0.408	0.27	0.395	1	10	27733961	91134663	63400702	trans	2.08e-06
ILMN_1742230	ILMN_2340259	0.349	0	BAZ1A	PDE4B	0.828	0.269	0.34	0.362	0.221	14	1	35222191	66611977	31389786	trans	2.08e-06
ILMN_2302118	ILMN_1715214	-0.158	0	CCDC50	PTPN7	-0.954	0.31	0.399	0.285	0.312	3	1	192592329	202116362	9524033	trans	2.09e-06
ILMN_2403542	ILMN_1754114	-0.031	0.198	CATSPER2	FLJ20021	-0.957	0.311	0.252	0.389	0.387	15	4	43939286	102488971	58549685	trans	2.09e-06
ILMN_1752932	ILMN_2322446	0.019	0.419	MPZL2	PABPC1L2B	1	0.325	0.809	0.317	0.248	11	X	118124223	72141892	45982331	trans	2.09e-06
ILMN_1687266	ILMN_1669286	0.02	0.401	TMEM191B	YWHAZ	1	0.325	0.285	0.385	0.378	22	8	18759312	102034678	83275366	trans	2.09e-06
ILMN_1716195	ILMN_1810274	0.024	0.311	HIST1H2BG	HOXB2	-0.64	0.208	0.34	0.999	0.188	6	17	26324673	46620338	20295665	trans	2.09e-06
ILMN_2042595	ILMN_1741592	0.028	0.235	PCM1	SLC27A6	1	0.325	0.338	0.399	0.339	8	5	17927441	128301447	110374006	trans	2.09e-06
ILMN_2365091	ILMN_1759097	0.048	0.043	FCAR	MLLT11	1	0.325	0.31	0.345	0.372	19	1	60077542	149307256	89229714	trans	2.09e-06
ILMN_2267914	ILMN_1795317	0.087	0	CD68	SCAND1	1	0.325	0.319	0.4	0.327	17	20	7423878	34542277	27118399	trans	2.09e-06
ILMN_1862909	ILMN_2383934	0.346	0	HS.560343	ITGB1	1	0.325	0.288	0.298	0.286	15	10	58568447	33237387	25331060	trans	2.09e-06
ILMN_1734707	ILMN_1719694	-0.03	0.21	CHST13	LOC729446	0.486	0.158	0.999	0.334	0.178	3	6	126262040	70577	126191463	trans	2.1e-06
ILMN_2090786	ILMN_1720322	-0.015	0.523	GCSH	PTS	-0.932	0.303	0.381	0.367	0.326	16	11	81118187	111602414	30484227	trans	2.1e-06
ILMN_1663119	ILMN_1880796	-0.02	0.397	DSC2	HS.541868	-0.895	0.291	0.256	0.39	0.376	18	2	26900109	104892169	77992060	trans	2.1e-06
ILMN_1812312	ILMN_1680313	0.067	0.005	NDUFS4	STX4	0.895	0.291	0.39	0.307	0.328	5	16	52977978	30958839	22019139	trans	2.1e-06
ILMN_1741096	ILMN_1745686	0.064	0.008	FDFT1	MFHAS1	0.984	0.32	0.771	0.339	0.232	8	8	11696232	8785016	2911216	cis	2.11e-06
ILMN_1781761	ILMN_1740633	0.522	0	ENPP4	PRF1	0.821	0.267	0.344	0.287	0.186	6	10	46220924	72357383	26136459	trans	2.11e-06
ILMN_1676924	ILMN_1700316	-0.181	0	CD247	LOC440055	-0.698	0.227	0.668	0.46	0.165	1	11	165666606	74134847	91531759	trans	2.11e-06
ILMN_1756715	ILMN_1807919	0.278	0	RUNDC3A	TNS1	0.781	0.254	0.558	0.359	0.188	17	2	39750446	218375994	178625548	trans	2.11e-06
ILMN_1798177	ILMN_1739586	0.01	0.676	CHURC1	FEZ2	0.329	0.107	0.999	0.842	0.103	14	2	64471249	36779555	27691694	trans	2.11e-06
ILMN_1808546	ILMN_1685796	0.059	0.013	CASC2	CSDE1	0.987	0.321	0.325	0.275	0.4	10	1	119957154	115259676	4697478	trans	2.11e-06
ILMN_1671516	ILMN_1681845	-0.216	0	CIR1	PAPD4	-0.99	0.322	0.329	0.354	0.292	2	5	175213327	79017369	96195958	trans	2.11e-06
ILMN_1813682	ILMN_2150586	0.001	0.955	MRPL53	ZNF536	-0.913	0.297	0.44	0.265	0.359	2	19	74552811	31048703	43504108	trans	2.11e-06
ILMN_1793770	ILMN_1844611	-0.074	0.002	DNAJB6	HS.129244	-0.707	0.23	0.59	0.55	0.181	7	20	156902552	30167895	126734657	trans	2.11e-06
ILMN_1694539	ILMN_1706553	-0.106	0	MAP3K6	SMG7	-0.959	0.312	0.272	0.39	0.344	1	1	27681790	181789650	154107860	cis	2.11e-06
ILMN_2077504	ILMN_1699525	0.014	0.56	RNF160	SRI	0.378	0.123	0.999	0.495	0.136	21	7	29222700	87834872	58612172	trans	2.12e-06
ILMN_1721046	ILMN_1658624	0.371	0	PTMS	UBXN6	0.882	0.287	0.32	0.381	0.219	12	19	6750146	4445564	2304582	trans	2.12e-06
ILMN_2120982	ILMN_1688106	-0.016	0.498	ALG11	KIAA0317	-0.547	0.178	0.999	0.322	0.179	13	14	51501736	74189888	22688152	trans	2.12e-06
ILMN_1706498	ILMN_1777061	0.354	0	DSE	ZSWIM6	0.845	0.275	0.675	0.309	0.169	6	5	116759159	60877457	55881702	trans	2.12e-06
ILMN_1735712	ILMN_1790534	0.211	0	KRT1	MAP2K3	0.636	0.207	0.751	0.459	0.149	12	17	53068865	21159049	31909816	trans	2.12e-06
ILMN_2055156	ILMN_2241953	-0.1	0	PAG1	PILRA	-0.854	0.278	0.454	0.277	0.302	8	7	82042828	99825517	17782689	trans	2.13e-06
ILMN_1671565	ILMN_1723007	-0.024	0.306	RNASET2	ZCCHC9	0.599	0.195	0.999	0.252	0.215	6	5	167263060	80644316	86618744	trans	2.13e-06
ILMN_2216815	ILMN_1691789	0.07	0.003	MAP7	SMNDC1	0.989	0.322	0.514	0.281	0.311	6	10	136706722	112042919	24663803	trans	2.13e-06
ILMN_1677851	ILMN_2209027	-0.021	0.373	RARRES1	RPS26	-0.688	0.224	0.334	0.946	0.191	3	12	159905203	54722494	105182709	trans	2.13e-06
ILMN_1793549	ILMN_1696463	-0.016	0.493	PTPN4	SPI1	-0.688	0.224	0.375	0.906	0.186	2	11	120451383	47376454	73074929	trans	2.13e-06
ILMN_2038778	ILMN_1761010	0.157	0	GAPDH	PCCB	0.863	0.281	0.424	0.499	0.219	12	3	6517340	136048770	129531430	trans	2.13e-06
ILMN_1728742	ILMN_1684255	0.215	0	C5ORF4	MYL4	0.734	0.239	0.608	0.474	0.167	5	17	154198595	42654822	111543773	trans	2.13e-06
ILMN_1739417	ILMN_1808795	-0.032	0.182	LOC644087	NAALADL2	-0.952	0.31	0.349	0.343	0.349	12	3	101688391	175522855	73834464	trans	2.13e-06
ILMN_1810274	ILMN_1707763	-0.019	0.419	HOXB2	ST7	-0.608	0.198	0.999	0.282	0.196	17	7	46620338	116616642	69996304	trans	2.14e-06
ILMN_1675656	ILMN_1655595	0.092	0	PPFIBP2	SERPINE2	0.789	0.257	0.261	0.322	0.362	11	2	7631436	224548185	216916749	trans	2.14e-06
ILMN_1769383	ILMN_2114720	0.035	0.141	GIMAP5	SLPI	0.746	0.243	0.601	0.509	0.197	7	20	150071390	43881768	106189622	trans	2.14e-06
ILMN_1691071	ILMN_1857017	0.298	0	FCRLA	HS.551538	0.878	0.286	0.394	0.306	0.245	1	7	159950596	2258027	157692569	trans	2.14e-06
ILMN_2136455	ILMN_1790555	0.085	0	C3ORF64	CCDC146	0.924	0.301	0.259	0.474	0.322	3	7	69107396	76760387	7652991	trans	2.14e-06
ILMN_2162972	ILMN_1751956	0.025	0.294	LYZ	MGST3	0.485	0.158	0.911	0.549	0.139	12	1	68033815	163887894	95854079	trans	2.14e-06
ILMN_1772459	ILMN_1721842	0.15	0	RPS23	RYBP	0.574	0.187	0.999	0.273	0.174	5	3	81605044	72508786	9096258	trans	2.14e-06
ILMN_1814629	ILMN_1778136	0.015	0.521	ZC3H12B	ZMYND15	0.884	0.288	0.454	0.33	0.307	X	17	64644274	4596022	60048252	trans	2.14e-06
ILMN_1716895	ILMN_1711470	0.166	0	RPA3	UBE2T	0.976	0.318	0.38	0.414	0.265	7	1	7680227	200568772	192888545	trans	2.15e-06
ILMN_1693269	ILMN_1746085	-0.068	0.005	GNG8	IGFBP3	-0.939	0.306	0.411	0.295	0.332	19	7	51829232	45952202	5877030	trans	2.15e-06
ILMN_1664010	ILMN_1669273	-0.008	0.724	ELF1	PPT1	1	0.326	0.384	0.414	0.323	13	1	40404522	40311109	93413	trans	2.16e-06
ILMN_1688864	ILMN_1798654	0.01	0.664	CABP4	MCM6	-1	0.326	0.436	0.591	0.255	11	2	66983024	136598167	69615143	trans	2.16e-06
ILMN_1829412	ILMN_1855869	0.055	0.02	HS.545650	HS.561656	1	0.326	0.448	0.3	0.33	9	7	110371134	143096843	32725709	trans	2.16e-06
ILMN_1721762	ILMN_1787127	-0.015	0.537	IL18RAP	SLC43A2	0.319	0.104	0.999	0.292	0.177	2	17	102435293	1478056	100957237	trans	2.16e-06
ILMN_1798308	ILMN_2069224	-0.011	0.658	AHSA2	PVALB	-0.957	0.312	0.79	0.314	0.249	2	22	61267121	37209757	24057364	trans	2.16e-06
ILMN_1757636	ILMN_1709800	0.045	0.061	C5ORF35	POMZP3	0.411	0.134	0.999	0.501	0.134	5	7	56210793	76247594	20036801	trans	2.16e-06
ILMN_1695590	ILMN_1739168	-0.008	0.744	ADRB2	OR2T10	-0.963	0.314	0.25	0.38	0.404	5	1	148188243	248756301	100568058	trans	2.16e-06
ILMN_1734707	ILMN_1812445	-0.04	0.098	CHST13	PRPSAP2	0.417	0.136	0.999	0.342	0.172	3	17	126262040	18769259	107492781	trans	2.17e-06
ILMN_2370872	ILMN_2167397	-0.021	0.371	GRINA	TBC1D3C	-0.696	0.227	0.999	0.272	0.207	8	17	145067435	34590429	110477006	trans	2.17e-06
ILMN_2335123	ILMN_1737254	0.024	0.319	DUB3	USP1	0.975	0.318	0.335	0.315	0.38	8	1	12032605	62675306	50642701	trans	2.17e-06
ILMN_1713124	ILMN_2377669	0.442	0	AKR1C3	CD247	0.745	0.243	0.475	0.319	0.171	10	1	5137829	165666584	160528755	trans	2.17e-06
ILMN_1659227	ILMN_1651903	-0.055	0.022	CD79A	LOC645669	-0.886	0.289	0.315	0.376	0.332	19	19	42383286	6972371	35410915	cis	2.17e-06
ILMN_1796094	ILMN_1777061	0.199	0	CD36	ZSWIM6	0.886	0.289	0.353	0.309	0.293	7	5	80140638	60877457	19263181	trans	2.17e-06
ILMN_1741812	ILMN_1813682	0.011	0.661	C6ORF78	MRPL53	0.935	0.305	0.264	0.44	0.359	6	2	116988690	74552811	42435879	trans	2.17e-06
ILMN_1778347	ILMN_1684628	0.017	0.488	NUDT2	ZFP90	-0.328	0.107	0.96	0.788	0.111	9	16	34333384	67158424	32825040	trans	2.17e-06
ILMN_1854029	ILMN_1703881	-0.063	0.009	HS.566801	LOC441528	-0.987	0.322	0.271	0.425	0.351	8	X	143816869	3795225	140021644	trans	2.18e-06
ILMN_2180682	ILMN_1669273	0.202	0	MTPN	PPT1	0.901	0.294	0.327	0.414	0.265	7	1	135262101	40311109	94950992	trans	2.18e-06
ILMN_1720158	ILMN_1720606	0.012	0.628	ETS2	LRCH2	0.953	0.311	0.39	0.477	0.286	21	X	39118265	114346036	75227771	trans	2.18e-06
ILMN_2090786	ILMN_1667207	-0.003	0.903	GCSH	LOC729751	0.965	0.315	0.381	0.378	0.332	16	17	81118187	60205918	20912269	trans	2.19e-06
ILMN_2196550	ILMN_2055156	0.079	0.001	C13ORF18	PAG1	-0.735	0.24	0.485	0.454	0.257	13	8	45815534	82042828	36227294	trans	2.19e-06
ILMN_1691071	ILMN_1750130	0.07	0.003	FCRLA	GSPT1	0.9	0.294	0.394	0.318	0.32	1	16	159950596	11874081	148076515	trans	2.2e-06
ILMN_1659800	ILMN_1853280	-0.008	0.726	BCL11A	HS.581028	0.866	0.283	0.295	0.254	0.441	2	22	60773385	26289980	34483405	trans	2.21e-06
ILMN_1711352	ILMN_1756715	-0.007	0.775	LOC653645	RUNDC3A	-0.866	0.283	0.374	0.558	0.26	17	17	55405858	39750446	15655412	cis	2.21e-06
ILMN_1700652	ILMN_1769782	0.059	0.013	CHAD	LAX1	0.768	0.251	0.331	0.491	0.267	17	1	48541947	202011692	153469745	trans	2.22e-06
ILMN_2364535	ILMN_2330371	-0.087	0	SNUPN	TATDN3	-0.973	0.318	0.338	0.266	0.384	15	1	75890710	211056229	135165519	trans	2.22e-06
ILMN_2312897	ILMN_1722276	-0.178	0	DGUOK	PAFAH1B1	-0.979	0.32	0.431	0.276	0.301	2	17	74039372	2535219	71504153	trans	2.22e-06
ILMN_1765332	ILMN_1763455	0.029	0.226	TIMM10	VSTM1	0.413	0.135	0.999	0.458	0.142	11	19	57296016	59236109	1940093	trans	2.22e-06
ILMN_1664464	ILMN_1792389	0.332	0	PTGDS	RNF165	0.728	0.238	0.502	0.349	0.185	9	18	138994544	42294242	96700302	trans	2.22e-06
ILMN_1676924	ILMN_1708041	0.519	0	CD247	PLEKHF1	0.572	0.187	0.668	0.334	0.135	1	19	165666606	30166200	135500406	trans	2.22e-06
ILMN_2086222	ILMN_1800253	-0.027	0.252	BRWD2	ZNF711	-0.367	0.12	0.999	0.346	0.161	10	X	122639507	84414505	38225002	trans	2.23e-06
ILMN_1680453	ILMN_1795639	0.018	0.461	ITM2C	MGMT	0.893	0.292	0.331	0.542	0.281	2	10	231451910	131455239	99996671	trans	2.23e-06
ILMN_1804854	ILMN_1798804	-0.141	0	CTNNA1	SRPK1	-0.578	0.189	0.999	0.369	0.151	5	6	138260394	35908947	102351447	trans	2.23e-06
ILMN_1800543	ILMN_1741371	-0.053	0.027	SCFD1	TMEM8	1	0.327	0.322	0.627	0.3	14	16	30260863	362151	29898712	trans	2.23e-06
ILMN_2171384	ILMN_1651940	0.008	0.744	CXCL5	OR6C76	1	0.327	0.404	0.537	0.272	4	12	75080647	54106745	20973902	trans	2.23e-06
ILMN_1769782	ILMN_1778890	0.012	0.61	LAX1	PPIL5	1	0.327	0.491	0.475	0.262	1	14	202011692	49144284	152867408	trans	2.23e-06
ILMN_1772888	ILMN_1769734	0.023	0.329	LOC645688	NT5C3	1	0.327	0.531	0.648	0.213	17	7	55866275	33057109	22809166	trans	2.23e-06
ILMN_1805192	ILMN_2340259	0.307	0	ITPRIP	PDE4B	1	0.327	0.319	0.362	0.261	10	1	106072522	66611977	39460545	trans	2.23e-06
ILMN_1725661	ILMN_1723035	0.63	0	DEFA1B	OLR1	1	0.327	0.275	0.282	0.17	8	12	6856667	10311172	3454505	trans	2.23e-06
ILMN_2086222	ILMN_2241953	0.032	0.186	BRWD2	PILRA	0.422	0.138	0.999	0.277	0.182	10	7	122639507	99825517	22813990	trans	2.23e-06
ILMN_1697529	ILMN_1752303	0.343	0	RNF10	YY1AP1	0.954	0.312	0.588	0.262	0.209	12	1	119499492	155629286	36129794	trans	2.23e-06
ILMN_1658636	ILMN_2321578	0.054	0.024	MRE11A	P2RY10	0.957	0.313	0.284	0.374	0.363	11	X	94150704	78103488	16047216	trans	2.23e-06
ILMN_1734707	ILMN_1679881	-0.012	0.629	CHST13	WRN	-0.428	0.14	0.999	0.413	0.152	3	8	126262040	31150302	95111738	trans	2.23e-06
ILMN_1676528	ILMN_1757636	0.015	0.531	BTN3A2	C5ORF35	0.321	0.105	0.999	0.999	0.094	6	5	26378113	56210793	29832680	trans	2.23e-06
ILMN_1716815	ILMN_2180064	0.023	0.327	CEACAM1	OR1G1	-0.963	0.315	0.253	0.251	0.51	19	17	47703395	3030024	44673371	trans	2.23e-06
ILMN_1702120	ILMN_1786050	0.047	0.049	NDUFAF3	RBBP9	0.963	0.315	0.293	0.452	0.329	3	20	49032930	18467292	30565638	trans	2.23e-06
ILMN_1757636	ILMN_1718266	0.05	0.035	C5ORF35	DGKI	0.437	0.143	0.999	0.384	0.154	5	7	56210793	137074852	80864059	trans	2.24e-06
ILMN_1659075	ILMN_1684767	0.003	0.912	HLA-DOA	LOC644045	-0.901	0.295	0.252	0.386	0.392	6	22	33080184	22875913	10204271	trans	2.26e-06
ILMN_2138135	ILMN_1825067	0.01	0.681	BAGE4	HS.540805	-0.901	0.295	0.471	0.253	0.356	21	17	10060646	44692112	34631466	trans	2.26e-06
ILMN_1753164	ILMN_1685631	-0.004	0.874	IPO8	KIAA0892	-0.507	0.166	0.999	0.36	0.169	12	19	30782258	19330217	11452041	trans	2.26e-06
ILMN_1813682	ILMN_1695509	-0.116	0	MRPL53	PTPN12	-0.849	0.278	0.44	0.384	0.255	2	7	74552811	77106495	2553684	trans	2.26e-06
ILMN_1790978	ILMN_2310703	0.011	0.657	ATG7	RPS26L	0.687	0.225	0.376	0.924	0.184	3	13	11571483	99990206	88418723	trans	2.26e-06
ILMN_1810274	ILMN_1700847	-0.014	0.547	HOXB2	PMS1	-0.516	0.169	0.999	0.374	0.165	17	2	46620338	190446601	143826263	trans	2.26e-06
ILMN_1705364	ILMN_2078592	0.028	0.234	BAT3	C6ORF105	0.977	0.32	0.314	0.264	0.427	6	6	31714919	11831673	19883246	cis	2.26e-06
ILMN_1680453	ILMN_1713966	0.067	0.005	ITM2C	MRPL52	0.864	0.283	0.331	0.338	0.334	2	14	231451910	22373979	209077931	trans	2.27e-06
ILMN_1804895	ILMN_1829768	-0.011	0.651	C7ORF53	HS.137206	-0.922	0.302	0.25	0.258	0.479	7	12	111917760	32427665	79490095	trans	2.27e-06
ILMN_2138135	ILMN_1686160	0.023	0.335	BAGE4	LOC440309	0.815	0.267	0.471	0.391	0.266	21	15	10060646	91221087	81160441	trans	2.27e-06
ILMN_1661646	ILMN_1669497	0.583	0	BANK1	OSBPL10	0.757	0.248	0.28	0.31	0.18	4	3	103214492	31718961	71495531	trans	2.27e-06
ILMN_1670841	ILMN_1797731	-0.101	0	CPNE1	MS4A6A	0.583	0.191	0.966	0.254	0.23	20	11	34214120	59940149	25726029	trans	2.27e-06
ILMN_1671482	ILMN_1769782	0.184	0	GALM	LAX1	0.992	0.325	0.337	0.491	0.255	2	1	38814645	202011692	163197047	trans	2.27e-06
ILMN_1803279	ILMN_1704876	0.255	0	TMED5	USP38	0.876	0.287	0.467	0.342	0.225	1	4	93617762	144361774	50744012	trans	2.27e-06
ILMN_1713892	ILMN_2302118	0.234	0	C4ORF34	CCDC50	0.644	0.211	0.621	0.399	0.171	4	3	39553200	192592329	153039129	trans	2.27e-06
ILMN_1734707	ILMN_1668540	-0.047	0.051	CHST13	ZNHIT6	0.473	0.155	0.999	0.324	0.182	3	1	126262040	86118751	40143289	trans	2.28e-06
ILMN_1798177	ILMN_1731546	-0.037	0.123	CHURC1	RPL26	-0.415	0.136	0.999	0.364	0.158	14	17	64471249	8285618	56185631	trans	2.28e-06
ILMN_2278433	ILMN_1741159	0.086	0	LOC285074	MAP3K8	0.775	0.254	0.314	0.365	0.31	2	10	87111369	30750322	56361047	trans	2.28e-06
ILMN_2302757	ILMN_2158164	-0.113	0	FCGBP	ZNF430	-0.9	0.295	0.591	0.314	0.25	19	19	45045844	21033007	24012837	cis	2.28e-06
ILMN_2192281	ILMN_1722838	-0.009	0.697	CARD8	MRPL46	-0.72	0.236	0.861	0.369	0.196	19	15	53403423	86803997	33400574	trans	2.28e-06
ILMN_1775549	ILMN_1693242	0.019	0.427	PRSS27	ZNF296	0.9	0.295	0.432	0.376	0.296	16	19	2762492	50266619	47504127	trans	2.28e-06
ILMN_2151541	ILMN_1696485	-0.066	0.005	DNAJC10	HNRNPAB	-0.961	0.315	0.283	0.283	0.414	2	5	183351215	177569828	5781387	trans	2.28e-06
ILMN_1673682	ILMN_1735712	0.002	0.932	GATAD2A	KRT1	0.604	0.198	0.606	0.751	0.156	19	12	19478666	53068865	33590199	trans	2.28e-06
ILMN_1798177	ILMN_1688228	0.017	0.48	CHURC1	LOC145837	0.424	0.139	0.999	0.413	0.151	14	15	64471249	67650682	3179433	trans	2.29e-06
ILMN_1793743	ILMN_1686981	0.014	0.547	DIRC2	SULF2	0.912	0.299	0.419	0.294	0.344	3	20	124081121	45721550	78359571	trans	2.29e-06
ILMN_1734707	ILMN_1716651	0.032	0.178	CHST13	RUNX2	0.366	0.12	0.999	0.541	0.128	3	6	126262040	45626169	80635871	trans	2.29e-06
ILMN_1810274	ILMN_1774604	-0.096	0	HOXB2	PNKD	-0.369	0.121	0.999	0.645	0.113	17	2	46620338	218919403	172299065	trans	2.29e-06
ILMN_1678522	ILMN_1723685	0.012	0.628	LOC644934	PCDHB10	-0.555	0.182	0.896	0.423	0.17	15	5	62672248	140554637	77882389	trans	2.29e-06
ILMN_2176955	ILMN_1917290	0.052	0.03	CUL5	HS.537004	0.927	0.304	0.351	0.266	0.383	11	X	107483342	119444894	11961552	trans	2.29e-06
ILMN_1721035	ILMN_2189933	-0.006	0.789	MS4A6A	RPL36AL	-0.933	0.306	0.311	0.323	0.388	11	14	59940544	50085787	9854757	trans	2.3e-06
ILMN_1737588	ILMN_1741640	-0.028	0.239	C21ORF33	ZNF675	-0.936	0.307	0.379	0.377	0.319	21	19	44389795	23628412	20761383	trans	2.3e-06
ILMN_1785281	ILMN_2258774	0.01	0.689	LOC642943	MRPL43	1	0.328	0.335	0.525	0.302	9	10	94688156	102746305	8058149	trans	2.3e-06
ILMN_1872864	ILMN_1661251	0.011	0.653	HS.255208	SPAM1	1	0.328	0.349	0.384	0.346	22	7	35930709	123398429	87467720	trans	2.3e-06
ILMN_1685170	ILMN_1702168	0.021	0.374	ANXA11	HSD17B12	-1	0.328	0.262	0.668	0.312	10	11	81918738	43833484	38085254	trans	2.3e-06
ILMN_1787410	ILMN_2387636	0.442	0	EIF6	ITGB4BP	1	0.328	0.5	0.279	0.191	20	20	33866892	33330386	536506	cis	2.3e-06
ILMN_1716276	ILMN_2193325	0.505	0	CCL4L2	MMP23B	1	0.328	0.265	0.293	0.227	17	1	31664916	1559849	30105067	trans	2.3e-06
ILMN_1697642	ILMN_2208495	0.012	0.614	BCAP29	LASS5	0.646	0.212	0.275	0.927	0.211	7	12	107021675	48810125	58211550	trans	2.31e-06
ILMN_1780582	ILMN_2073289	0.197	0	CD83	MTSS1	0.777	0.255	0.403	0.711	0.173	6	8	14136583	125632315	111495732	trans	2.31e-06
ILMN_2381397	ILMN_1783026	-0.007	0.78	HSPD1	RNPC3	-0.999	0.328	0.332	0.282	0.415	2	1	198351395	104077969	94273426	trans	2.32e-06
ILMN_1734707	ILMN_1874362	-0.031	0.19	CHST13	HS.541829	-0.667	0.219	0.999	0.271	0.203	3	2	126262040	113159336	13102704	trans	2.32e-06
ILMN_1713892	ILMN_1785175	0.366	0	C4ORF34	SWAP70	0.749	0.246	0.621	0.295	0.173	4	11	39553200	9729342	29823858	trans	2.33e-06
ILMN_1798308	ILMN_1723846	0.084	0	AHSA2	FAM119B	0.341	0.112	0.79	0.999	0.102	2	12	61267121	56462454	4804667	trans	2.33e-06
ILMN_2400759	ILMN_1721035	0.453	0	CPVL	MS4A6A	0.752	0.247	0.392	0.311	0.188	7	11	29105688	59940544	30834856	trans	2.33e-06
ILMN_1757636	ILMN_1810832	0.034	0.16	C5ORF35	ZNF343	0.621	0.204	0.999	0.254	0.205	5	20	56210793	2462687	53748106	trans	2.33e-06
ILMN_2086222	ILMN_1732452	0.073	0.002	BRWD2	MAPKAPK3	0.414	0.136	0.999	0.349	0.157	10	3	122639507	50661284	71978223	trans	2.33e-06
ILMN_1732452	ILMN_1781388	0.065	0.007	MAPKAPK3	PGM5	0.98	0.322	0.349	0.429	0.306	3	9	50661284	70335548	19674264	trans	2.34e-06
ILMN_1734707	ILMN_2367681	0.039	0.107	CHST13	SPAG1	0.563	0.185	0.999	0.303	0.182	3	8	126262040	101253578	25008462	trans	2.34e-06
ILMN_2286514	ILMN_1823020	-0.037	0.121	GTPBP8	HS.127279	-0.852	0.28	0.409	0.484	0.257	3	17	112711920	6839216	105872704	trans	2.34e-06
ILMN_1806056	ILMN_2330371	-0.036	0.127	CEACAM8	TATDN3	-0.928	0.305	0.252	0.266	0.46	19	1	47776394	211056229	163279835	trans	2.35e-06
ILMN_2138135	ILMN_2228180	-0.014	0.567	BAGE4	MSRA	0.645	0.212	0.471	0.772	0.181	21	8	10060646	10323581	262935	trans	2.35e-06
ILMN_2136455	ILMN_2349124	0.059	0.014	C3ORF64	OSBPL2	0.934	0.307	0.259	0.432	0.348	3	20	69107396	60304219	8803177	trans	2.35e-06
ILMN_1790881	ILMN_1810486	0.255	0	HNMT	RAB34	0.934	0.307	0.36	0.443	0.231	2	17	138438609	24065672	114372937	trans	2.35e-06
ILMN_1753164	ILMN_1797531	-0.016	0.506	IPO8	PRKAG2	0.575	0.189	0.999	0.343	0.181	12	7	30782258	151254201	120471943	trans	2.35e-06
ILMN_1343295	ILMN_1669881	-0.158	0	GAPDH	TSPAN13	-0.794	0.261	0.281	0.342	0.315	12	7	6517320	16789855	10272535	trans	2.35e-06
ILMN_2307025	ILMN_1903713	0.002	0.925	CPNE1	HS.538376	0.508	0.167	0.999	0.259	0.199	20	10	34214540	95504226	61289686	trans	2.35e-06
ILMN_1811049	ILMN_1759075	0.593	0	POU2AF1	TNFRSF13B	0.654	0.215	0.351	0.351	0.159	11	17	110728486	16842448	93886038	trans	2.35e-06
ILMN_1778681	ILMN_1797822	0.336	0	EBF1	SEL1L3	0.873	0.287	0.309	0.289	0.269	5	4	158058476	25749246	132309230	trans	2.35e-06
ILMN_1655261	ILMN_1796335	0.019	0.433	ERP27	LPCAT2	0.438	0.144	0.549	0.954	0.135	12	16	14958334	54174433	39216099	trans	2.35e-06
ILMN_1769412	ILMN_1682930	0.403	0	RAPGEF1	SIPA1	0.663	0.218	0.399	0.454	0.165	9	11	134452267	65174880	69277387	trans	2.36e-06
ILMN_1719906	ILMN_2228180	0.063	0.008	HADH	MSRA	0.815	0.268	0.454	0.772	0.185	4	8	108956065	10323581	98632484	trans	2.36e-06
ILMN_1721762	ILMN_1739210	0.01	0.684	IL18RAP	NSL1	0.371	0.122	0.999	0.356	0.161	2	1	102435293	212911430	110476137	trans	2.36e-06
ILMN_1670841	ILMN_2096759	-0.011	0.637	CPNE1	PSMC6	-0.596	0.196	0.966	0.331	0.184	20	14	34214120	52264011	18049891	trans	2.36e-06
ILMN_1726952	ILMN_1796335	0.011	0.648	FLJ12331	LPCAT2	0.523	0.172	0.418	0.954	0.16	16	16	67627108	54174433	13452675	cis	2.36e-06
ILMN_1734707	ILMN_1813390	0.011	0.636	CHST13	OR1C1	0.599	0.197	0.999	0.253	0.208	3	1	126262040	247920905	121658865	trans	2.36e-06
ILMN_1815306	ILMN_1781761	0.083	0	AP2A1	ENPP4	0.976	0.321	0.516	0.344	0.275	19	6	50310094	46220924	4089170	trans	2.36e-06
ILMN_2348487	ILMN_1776121	0.27	0	EMR3	MGC42367	0.83	0.273	0.384	0.28	0.264	19	2	14591069	98776980	84185911	trans	2.36e-06
ILMN_1782729	ILMN_1671565	-0.068	0.004	CLECL1	RNASET2	-0.459	0.151	0.567	0.999	0.126	12	6	9885556	167263060	157377504	trans	2.37e-06
ILMN_1664167	ILMN_1718668	-0.039	0.101	RPF2	ZBTB26	0.918	0.302	0.269	0.376	0.401	6	9	111345439	125680743	14335304	trans	2.37e-06
ILMN_1810239	ILMN_2336609	-0.003	0.906	BMF	SYTL2	0.921	0.303	0.437	0.669	0.228	15	11	40400536	85083465	44682929	trans	2.37e-06
ILMN_1700067	ILMN_1712894	0.015	0.536	BTN3A2	FUT1	0.307	0.101	0.999	0.295	0.173	6	19	26368410	53943343	27574933	trans	2.37e-06
ILMN_1758548	ILMN_2070072	-0.067	0.005	NEK7	RPS7	-1	0.329	0.354	0.257	0.396	1	2	196555203	3600728	192954475	trans	2.37e-06
ILMN_1781390	ILMN_1712849	-0.012	0.617	FGF17	RNASE7	1	0.329	0.339	0.44	0.335	8	14	21906090	20581821	1324269	trans	2.37e-06
ILMN_2326273	ILMN_1771482	0.005	0.828	CHI3L2	KIAA1324	1	0.329	0.296	0.473	0.34	1	1	111586462	109547192	2039270	cis	2.37e-06
ILMN_1695590	ILMN_1683373	0.016	0.517	ADRB2	CHRFAM7A	-1	0.329	0.25	0.334	0.45	5	15	148188243	30654941	117533302	trans	2.37e-06
ILMN_2327994	ILMN_1672389	0.057	0.017	AZIN1	CRYZ	1	0.329	0.61	0.36	0.257	8	1	103908032	74943960	28964072	trans	2.37e-06
ILMN_1717868	ILMN_1813836	0.089	0	CCT8	DARS	-1	0.329	0.426	0.399	0.338	21	2	30433635	136664886	106231251	trans	2.37e-06
ILMN_1807825	ILMN_1802027	0.439	0	LY86	MGST2	1	0.329	0.281	0.346	0.23	6	4	6599837	140624690	134024853	trans	2.37e-06
ILMN_1862909	ILMN_1793549	0.44	0	HS.560343	PTPN4	1	0.329	0.288	0.375	0.218	15	2	58568447	120451383	61882936	trans	2.37e-06
ILMN_2370872	ILMN_2367681	-0.068	0.004	GRINA	SPAG1	-0.775	0.255	0.999	0.303	0.194	8	8	145067435	101253578	43813857	cis	2.37e-06
ILMN_2357015	ILMN_1805132	0.003	0.915	GRK6	PCDH19	-0.942	0.31	0.373	0.327	0.357	5	X	176800545	99433663	77366882	trans	2.38e-06
ILMN_1723116	ILMN_1694487	0.019	0.427	AMFR	LOC645427	0.471	0.155	0.999	0.362	0.164	16	17	56395777	21257901	35137876	trans	2.38e-06
ILMN_1772131	ILMN_2142752	0.321	0	IL1R2	MANSC1	0.942	0.31	0.306	0.374	0.25	2	12	102011139	12482505	89528634	trans	2.38e-06
ILMN_1798177	ILMN_1723847	0.017	0.482	CHURC1	CILP	0.395	0.13	0.999	0.356	0.161	14	15	64471249	63275926	1195323	trans	2.38e-06
ILMN_1857017	ILMN_1669881	0.205	0	HS.551538	TSPAN13	0.796	0.262	0.306	0.342	0.286	7	7	2258027	16789855	14531828	cis	2.38e-06
ILMN_1697526	ILMN_2180866	-0.051	0.033	LOC644091	RPS26P11	-0.559	0.184	0.436	0.929	0.156	8	X	95675	71181176	71085501	trans	2.38e-06
ILMN_1757629	ILMN_2163835	0.023	0.326	GJC3	PRDM14	-0.96	0.316	0.307	0.318	0.41	7	8	99526577	71126934	28399643	trans	2.38e-06
ILMN_1798177	ILMN_2191940	0.007	0.76	CHURC1	SPIC	-0.401	0.132	0.999	0.315	0.175	14	12	64471249	100404696	35933447	trans	2.38e-06
ILMN_1709820	ILMN_1805826	-0.008	0.726	AOAH	BIVM	0.963	0.317	0.395	0.399	0.319	7	13	36519310	102291553	65772243	trans	2.38e-06
ILMN_2370872	ILMN_2048822	-0.058	0.016	GRINA	NUDCD2	-0.565	0.186	0.999	0.327	0.173	8	5	145067435	162880994	17813559	trans	2.38e-06
ILMN_1723116	ILMN_1662129	0.047	0.05	AMFR	RCN2	0.489	0.161	0.999	0.356	0.163	16	15	56395777	75028536	18632759	trans	2.39e-06
ILMN_2366212	ILMN_2099259	-0.061	0.011	CD79B	MSTP9	0.905	0.298	0.281	0.387	0.392	17	1	62006098	16954261	45051837	trans	2.39e-06
ILMN_1781761	ILMN_1718525	-0.043	0.075	ENPP4	ITIH4	-0.99	0.326	0.344	0.688	0.25	6	3	46220924	52847227	6626303	trans	2.39e-06
ILMN_1760332	ILMN_1803318	-0.03	0.206	PIGL	PPFIA2	-0.908	0.299	0.322	0.393	0.333	17	12	16160736	81655728	65494992	trans	2.39e-06
ILMN_1743145	ILMN_1778347	-0.058	0.016	ERAP2	NUDT2	0.331	0.109	0.999	0.96	0.101	5	9	96274820	34333384	61941436	trans	2.39e-06
ILMN_1678522	ILMN_1751956	0.076	0.001	LOC644934	MGST3	0.504	0.166	0.896	0.549	0.136	15	1	62672248	163887894	101215646	trans	2.4e-06
ILMN_1757636	ILMN_1720059	-0.078	0.001	C5ORF35	HMBOX1	-0.337	0.111	0.999	0.999	0.091	5	8	56210793	28965044	27245749	trans	2.4e-06
ILMN_1784207	ILMN_1750130	0.473	0	C1ORF128	GSPT1	0.859	0.283	0.289	0.318	0.211	1	16	23986959	11874081	12112878	trans	2.4e-06
ILMN_1700652	ILMN_1693340	0.002	0.94	CHAD	RAC3	0.962	0.317	0.331	0.362	0.362	17	17	48541947	77585144	29043197	cis	2.41e-06
ILMN_1810274	ILMN_1902094	0.02	0.412	HOXB2	HS.371789	0.616	0.203	0.999	0.276	0.199	17	7	46620338	1470501	45149837	trans	2.41e-06
ILMN_1809292	ILMN_2042595	0.06	0.012	IMMP2L	PCM1	0.968	0.319	0.454	0.338	0.302	7	8	110989254	17927441	93061813	trans	2.41e-06
ILMN_1863099	ILMN_1752932	0.01	0.671	HS.508889	MPZL2	0.798	0.263	0.309	0.809	0.229	14	11	22001842	118124223	96122381	trans	2.41e-06
ILMN_1676548	ILMN_2148290	0.002	0.931	BZW2	PDCD7	-0.98	0.323	0.298	0.403	0.366	7	15	16712406	65409967	48697561	trans	2.41e-06
ILMN_1723035	ILMN_1720849	-0.001	0.979	OLR1	PYGM	-0.983	0.324	0.282	0.258	0.47	12	11	10311172	64270625	53959453	trans	2.41e-06
ILMN_1713892	ILMN_1778681	0.242	0	C4ORF34	EBF1	0.719	0.237	0.621	0.309	0.197	4	5	39553200	158058476	118505276	trans	2.42e-06
ILMN_1659753	ILMN_2352303	0.37	0	LAMP2	RASSF2	0.916	0.302	0.304	0.251	0.281	X	20	119459696	4761060	114698636	trans	2.42e-06
ILMN_1734707	ILMN_1715745	0	0.999	CHST13	MCART6	-0.464	0.153	0.999	0.378	0.162	3	X	126262040	103344390	22917650	trans	2.42e-06
ILMN_1757636	ILMN_1658190	0.061	0.011	C5ORF35	LOC169834	0.558	0.184	0.999	0.269	0.19	5	9	56210793	114800310	58589517	trans	2.42e-06
ILMN_1687858	ILMN_1763322	0.16	0	CALM2	CCR3	0.752	0.248	0.501	0.441	0.204	2	3	47241030	46282781	958249	trans	2.43e-06
ILMN_1697526	ILMN_2310703	-0.063	0.008	LOC644091	RPS26L	-0.567	0.187	0.436	0.924	0.155	8	13	95675	99990206	99894531	trans	2.43e-06
ILMN_2113738	ILMN_1728517	-0.145	0	C8ORF45	FNTB	-0.761	0.251	0.406	0.496	0.218	8	14	67976486	64598938	3377548	trans	2.43e-06
ILMN_2192281	ILMN_1792389	0.017	0.486	CARD8	RNF165	0.761	0.251	0.861	0.349	0.204	19	18	53403423	42294242	11109181	trans	2.43e-06
ILMN_1763003	ILMN_1782444	0	0.99	LOC643002	YIPF4	-0.967	0.319	0.355	0.276	0.402	22	2	18724069	32384242	13660173	trans	2.43e-06
ILMN_1659227	ILMN_1785202	-0.344	0	CD79A	STAT4	-0.888	0.293	0.315	0.377	0.232	19	2	42383286	191895713	149512427	trans	2.44e-06
ILMN_1703325	ILMN_1772286	0.045	0.058	ARL6	OCIAD2	0.994	0.328	0.36	0.385	0.327	3	4	97484863	48887559	48597304	trans	2.44e-06
ILMN_1752758	ILMN_2389590	-0.026	0.269	BTN2A2	PRKAR1A	-0.897	0.296	0.453	0.345	0.299	6	17	26394870	64040350	37645480	trans	2.44e-06
ILMN_2055156	ILMN_1780132	-0.002	0.921	PAG1	PELI2	-0.897	0.296	0.454	0.359	0.3	8	14	82042828	55837274	26205554	trans	2.44e-06
ILMN_1726589	ILMN_2180606	-0.059	0.013	CD248	NAT13	-1	0.33	0.318	0.312	0.382	11	3	66082065	114921028	48838963	trans	2.44e-06
ILMN_1661646	ILMN_2402303	-0.034	0.154	BANK1	SSX4B	-1	0.33	0.28	0.305	0.423	4	X	103214492	48262047	54952445	trans	2.44e-06
ILMN_1843361	ILMN_1758077	-0.008	0.727	HS.309660	LOC644624	-1	0.33	0.262	0.373	0.406	6	4	72087678	124637386	52549708	trans	2.44e-06
ILMN_2295980	ILMN_1788017	0.004	0.882	ACBD5	HSH2D	1	0.33	0.424	0.281	0.369	10	19	27569616	16129952	11439664	trans	2.44e-06
ILMN_1884983	ILMN_1685136	0.008	0.751	HS.550118	LOC339047	-1	0.33	0.409	0.284	0.378	1	16	8104974	16332588	8227614	trans	2.44e-06
ILMN_1659047	ILMN_1678934	0.031	0.19	HIST2H2AA3	POLR1E	1	0.33	0.284	0.424	0.357	1	9	149814268	37489312	112324956	trans	2.44e-06
ILMN_2162972	ILMN_1726516	0.051	0.032	LYZ	SCRIB	0.6	0.198	0.911	0.377	0.172	12	8	68033815	144945130	76911315	trans	2.44e-06
ILMN_1806056	ILMN_1723035	0.713	0	CEACAM8	OLR1	1	0.33	0.252	0.282	0.138	19	12	47776394	10311172	37465222	trans	2.44e-06
ILMN_2086222	ILMN_1738347	0.023	0.344	BRWD2	RNPEP	0.403	0.133	0.999	0.278	0.182	10	1	122639507	200241710	77602203	trans	2.44e-06
ILMN_1798177	ILMN_1899147	0.008	0.725	CHURC1	HS.540987	0.415	0.137	0.999	0.278	0.185	14	18	64471249	69666919	5195670	trans	2.45e-06
ILMN_2307025	ILMN_1702413	-0.047	0.048	CPNE1	LRRC67	-0.533	0.176	0.999	0.304	0.179	20	8	34214540	68087787	33873247	trans	2.46e-06
ILMN_2262288	ILMN_1676980	-0.081	0.001	EEF1G	MTSS1	-0.748	0.247	0.483	0.48	0.216	11	8	62334880	125633709	63298829	trans	2.46e-06
ILMN_2243912	ILMN_1814650	0.135	0	RAB37	TRAPPC4	0.966	0.319	0.25	0.417	0.336	17	11	70254272	118399296	48145024	trans	2.46e-06
ILMN_1694759	ILMN_1661432	-0.038	0.111	C19ORF42	NUP43	-0.539	0.178	0.44	0.918	0.157	19	6	16757164	150087211	133330047	trans	2.46e-06
ILMN_1745141	ILMN_1776146	0.078	0.001	MBL1P1	RTP2	0.978	0.323	0.416	0.415	0.281	10	3	81672725	188899014	107226289	trans	2.46e-06
ILMN_2292178	ILMN_1796335	-0.046	0.054	CLEC12A	LPCAT2	-0.548	0.181	0.449	0.954	0.152	12	16	10022843	54174433	44151590	trans	2.46e-06
ILMN_1707169	ILMN_1740633	-0.367	0	AGMAT	PRF1	-0.987	0.326	0.338	0.287	0.258	1	10	15899260	72357383	56458123	trans	2.46e-06
ILMN_1823231	ILMN_1656079	0.057	0.016	HS.571502	KCNQ1	0.987	0.326	0.468	0.266	0.34	8	11	60195858	2422806	57773052	trans	2.46e-06
ILMN_1696463	ILMN_1680313	-0.003	0.892	SPI1	STX4	-0.66	0.218	0.906	0.307	0.205	11	16	47376454	30958839	16417615	trans	2.47e-06
ILMN_1723116	ILMN_1676575	-0.009	0.72	AMFR	IKZF1	0.551	0.182	0.999	0.293	0.192	16	7	56395777	50437632	5958145	trans	2.47e-06
ILMN_1723846	ILMN_2238928	0.002	0.92	FAM119B	RAD51C	-0.333	0.11	0.999	0.999	0.096	12	17	56462454	54153148	2309306	trans	2.47e-06
ILMN_1678522	ILMN_2109343	-0.012	0.628	LOC644934	SGTB	-0.448	0.148	0.896	0.594	0.135	15	5	62672248	64999806	2327558	trans	2.47e-06
ILMN_2165289	ILMN_2290118	-0.03	0.205	DEFA3	MEGF9	-0.808	0.267	0.263	0.533	0.301	8	9	6875765	123363474	116487709	trans	2.48e-06
ILMN_1729117	ILMN_1661432	-0.027	0.263	COL5A2	NUP43	-0.463	0.153	0.568	0.918	0.135	2	6	189897455	150087211	39810244	trans	2.48e-06
ILMN_1772731	ILMN_2322446	0.02	0.405	HAGH	PABPC1L2B	0.941	0.311	0.424	0.317	0.332	16	X	1859233	72141892	70282659	trans	2.48e-06
ILMN_2120982	ILMN_1760315	-0.051	0.032	ALG11	VWCE	-0.354	0.117	0.999	0.643	0.116	13	11	51501736	61025893	9524157	trans	2.48e-06
ILMN_1673638	ILMN_2066534	0.056	0.02	RPS3A	TMEM74	0.947	0.313	0.414	0.47	0.267	4	8	152025675	109864665	42161010	trans	2.48e-06
ILMN_1662397	ILMN_1812312	-0.002	0.933	LOC441261	NDUFS4	0.965	0.319	0.261	0.39	0.395	7	5	76440297	52977978	23462319	trans	2.49e-06
ILMN_1778536	ILMN_1785175	0.329	0	BTLA	SWAP70	0.971	0.321	0.354	0.295	0.262	3	11	113672763	9729342	103943421	trans	2.49e-06
ILMN_1709032	ILMN_1723969	0.078	0.001	FYCO1	PLCB1	0.983	0.325	0.251	0.277	0.443	3	20	45934659	8755267	37179392	trans	2.49e-06
ILMN_1776188	ILMN_1714401	0	0.998	MAP1LC3A	SNX27	-0.992	0.328	0.652	0.275	0.301	20	1	32611733	149937900	117326167	trans	2.49e-06
ILMN_1823231	ILMN_1661432	-0.013	0.593	HS.571502	NUP43	0.499	0.165	0.468	0.918	0.156	8	6	60195858	150087211	89891353	trans	2.49e-06
ILMN_1674069	ILMN_2209299	-0.038	0.114	TOMM7	ZNF333	0.759	0.251	0.302	0.472	0.312	7	19	22852702	14692332	8160370	trans	2.5e-06
ILMN_2225144	ILMN_1682943	0.022	0.348	EIF4E3	GTF2A1L	0.904	0.299	0.305	0.473	0.314	3	2	71814976	48698499	23116477	trans	2.5e-06
ILMN_1671703	ILMN_1723467	0.147	0	ACTA2	ITGB1	0.91	0.301	0.508	0.434	0.222	10	10	90684907	33229489	57455418	cis	2.5e-06
ILMN_1659075	ILMN_1735689	0.003	0.885	HLA-DOA	SNORD64	-0.916	0.303	0.252	0.429	0.374	6	15	33080184	22781340	10298844	trans	2.5e-06
ILMN_2334242	ILMN_1692874	0.003	0.91	CREB1	FLJ33387	0.916	0.303	0.441	0.378	0.3	2	14	208171507	66983669	141187838	trans	2.5e-06
ILMN_2321578	ILMN_1797893	0.043	0.075	P2RY10	PFAAP5	0.55	0.182	0.374	0.948	0.167	X	13	78103488	31989252	46114236	trans	2.51e-06
ILMN_2096116	ILMN_2150161	0.002	0.933	HSP90B1	ZRANB3	-0.979	0.324	0.37	0.401	0.329	12	2	102865665	135965093	33099428	trans	2.51e-06
ILMN_1716276	ILMN_1691071	-0.239	0	CCL4L2	FCRLA	-0.982	0.325	0.265	0.394	0.299	17	1	31664916	159950596	128285680	trans	2.51e-06
ILMN_1693961	ILMN_1796682	-0.042	0.082	CATSPER3	PARP3	-0.991	0.328	0.253	0.439	0.366	5	3	134345076	51957560	82387516	trans	2.52e-06
ILMN_1676924	ILMN_1786050	0.135	0	CD247	RBBP9	0.713	0.236	0.668	0.452	0.176	1	20	165666606	18467292	147199314	trans	2.52e-06
ILMN_1778226	ILMN_2049417	-0.066	0.006	EXTL3	TMEM86B	-1	0.331	0.278	0.451	0.337	8	19	28610872	60429973	31819101	trans	2.52e-06
ILMN_2094776	ILMN_2359287	-0.037	0.121	CCNL1	ITGA6	-1	0.331	0.278	0.305	0.423	3	2	158348702	173078951	14730249	trans	2.52e-06
ILMN_1706901	ILMN_1695812	-0.034	0.159	HOXD13	KRT72	-1	0.331	0.329	0.678	0.262	2	12	176667711	51265802	125401909	trans	2.52e-06
ILMN_1694608	ILMN_1889468	-0.033	0.163	C1QTNF1	HS.134521	-1	0.331	0.266	0.297	0.44	17	20	74557157	60737413	13819744	trans	2.52e-06
ILMN_1803907	ILMN_1800276	0.031	0.19	HOXC5	RCN1	1	0.331	0.447	0.296	0.341	12	11	52714943	32083535	20631408	trans	2.52e-06
ILMN_2180682	ILMN_1683026	0.1	0	MTPN	PSMB10	1	0.331	0.327	0.316	0.358	7	16	135262101	67968460	67293641	trans	2.52e-06
ILMN_1695386	ILMN_1760635	0.304	0	RAD51C	RAD51C	1	0.331	0.494	0.695	0.152	17	17	54127402	54129143	1741	cis	2.52e-06
ILMN_1664922	ILMN_1742026	-0.282	0	FLNB	PYHIN1	-0.716	0.237	0.533	0.378	0.183	3	1	58132673	157181319	99048646	trans	2.52e-06
ILMN_2400759	ILMN_1806692	0.391	0	CPVL	HEXB	0.731	0.242	0.392	0.439	0.172	7	5	29105688	74052085	44946397	trans	2.52e-06
ILMN_1912997	ILMN_2374692	0.055	0.02	HS.461819	WAC	0.737	0.244	0.331	0.787	0.209	17	10	361839	28949297	28587458	trans	2.52e-06
ILMN_1748077	ILMN_2397230	0.077	0.001	DDX59	USP16	0.891	0.295	0.389	0.416	0.278	1	21	198880154	29348045	169532109	trans	2.52e-06
ILMN_2341815	ILMN_1783881	-0.005	0.826	TFG	ZIC5	-0.752	0.249	0.933	0.281	0.22	3	13	100467642	100617676	150034	trans	2.53e-06
ILMN_1710207	ILMN_1700316	-0.146	0	C10ORF6	LOC440055	-0.761	0.252	0.54	0.46	0.196	10	11	102714680	74134847	28579833	trans	2.53e-06
ILMN_2325574	ILMN_1770850	0.073	0.002	CASC4	PNMA1	0.915	0.303	0.354	0.366	0.316	15	14	42493788	74178989	31685201	trans	2.53e-06
ILMN_2077504	ILMN_1681798	0.042	0.076	RNF160	2006-09-01	-0.462	0.153	0.999	0.274	0.197	21	X	29222700	118647376	89424676	trans	2.53e-06
ILMN_1704985	ILMN_1696463	0.026	0.271	CYP27A1	SPI1	-0.311	0.103	0.999	0.906	0.101	2	11	219387910	47376454	172011456	trans	2.53e-06
ILMN_2313079	ILMN_2367215	-0.077	0.001	NLRP1	PRCP	-0.939	0.311	0.363	0.306	0.344	17	11	5428292	82535584	77107292	trans	2.53e-06
ILMN_1691071	ILMN_2099259	-0.046	0.052	FCRLA	MSTP9	0.942	0.312	0.394	0.387	0.333	1	1	159950596	16954261	142996335	cis	2.53e-06
ILMN_2193213	ILMN_1669180	0.008	0.754	DEFA1	LOC388177	-0.966	0.32	0.26	0.386	0.4	8	15	6837554	91060072	84222518	trans	2.54e-06
ILMN_1739756	ILMN_1748090	-0.021	0.376	KIR2DL4	SLC2A11	-0.969	0.321	0.371	0.281	0.382	19	22	67964	22556843	22488879	trans	2.54e-06
ILMN_1726308	ILMN_2073289	-0.231	0	FAM10A4	MTSS1	-0.809	0.268	0.299	0.711	0.196	13	8	49645209	125632315	75987106	trans	2.54e-06
ILMN_1807152	ILMN_1694539	-0.034	0.155	GOLGA1	MAP3K6	-0.827	0.274	0.472	0.272	0.317	9	1	126680795	27681790	98999005	trans	2.54e-06
ILMN_2077504	ILMN_1805377	-0.025	0.305	RNF160	ZP3	-0.507	0.168	0.999	0.319	0.176	21	7	29222700	75909276	46686576	trans	2.55e-06
ILMN_1663119	ILMN_1782178	-0.004	0.874	DSC2	LOC642946	0.685	0.227	0.256	0.999	0.218	18	1	26900109	211096907	184196798	trans	2.55e-06
ILMN_2151579	ILMN_1808354	-0.079	0.001	HMGN1	SLC4A7	-0.89	0.295	0.392	0.35	0.301	21	3	40714545	27414767	13299778	trans	2.55e-06
ILMN_2194852	ILMN_2189936	0.181	0	FLJ46309	RPL36AL	0.89	0.295	0.368	0.491	0.233	9	14	35175670	50085848	14910178	trans	2.55e-06
ILMN_1709483	ILMN_2246328	0.061	0.011	MRE11A	PTPN22	0.908	0.301	0.333	0.279	0.376	11	1	94179001	114158149	19979148	trans	2.56e-06
ILMN_1778681	ILMN_1794266	-0.025	0.299	EBF1	SPINLW1	-0.92	0.305	0.309	0.269	0.416	5	20	158058476	44174497	113883979	trans	2.56e-06
ILMN_1778347	ILMN_1704358	0.012	0.623	NUDT2	ZNF138	-0.555	0.184	0.96	0.358	0.178	9	7	34333384	63930298	29596914	trans	2.56e-06
ILMN_2370872	ILMN_2395981	-0.132	0	GRINA	PYHIN1	-0.576	0.191	0.999	0.302	0.168	8	1	145067435	157181386	12113951	trans	2.56e-06
ILMN_2078599	ILMN_1782729	0.086	0	ACP5	CLECL1	0.971	0.322	0.446	0.567	0.229	19	12	11546718	9885556	1661162	trans	2.57e-06
ILMN_1700067	ILMN_1667867	-0.055	0.02	BTN3A2	LOC653601	-0.389	0.129	0.999	0.252	0.186	6	3	26368410	139494570	113126160	trans	2.57e-06
ILMN_1793894	ILMN_1730054	0.053	0.027	ANAPC13	GSTT1	0.591	0.196	0.568	0.776	0.151	3	22	135679438	22706376	112973062	trans	2.57e-06
ILMN_2234229	ILMN_2077504	-0.02	0.392	PRMT6	RNF160	-0.621	0.206	0.335	0.999	0.181	1	21	107402956	29222700	78180256	trans	2.57e-06
ILMN_1874689	ILMN_1742026	0.274	0	HS.554507	PYHIN1	0.844	0.28	0.313	0.378	0.252	9	1	126462570	157181319	30718749	trans	2.58e-06
ILMN_1715963	ILMN_1679837	0.252	0	FBXO7	SGPP1	0.847	0.281	0.431	0.335	0.235	22	14	31201300	64153040	32951740	trans	2.58e-06
ILMN_1716276	ILMN_1706268	0.496	0	CCL4L2	PTGDR	0.856	0.284	0.265	0.318	0.212	17	14	31664916	51812612	20147696	trans	2.58e-06
ILMN_1668277	ILMN_1716276	-0.248	0	BLK	CCL4L2	-0.886	0.294	0.358	0.265	0.296	8	17	11420520	31664916	20244396	trans	2.58e-06
ILMN_1691071	ILMN_1693242	0.481	0	FCRLA	ZNF296	0.675	0.224	0.394	0.376	0.165	1	19	159950596	50266619	109683977	trans	2.58e-06
ILMN_1703325	ILMN_1800354	-0.048	0.046	ARL6	CST3	-0.91	0.302	0.36	0.54	0.264	3	20	97484863	23614554	73870309	trans	2.58e-06
ILMN_1744835	ILMN_1802053	0.089	0	MRPL21	ZNF91	0.913	0.303	0.501	0.324	0.277	11	19	68660909	23542438	45118471	trans	2.59e-06
ILMN_1663484	ILMN_1746695	-0.035	0.144	C15ORF63	FLJ40330	-0.919	0.305	0.279	0.389	0.36	15	2	41881484	88885009	47003525	trans	2.59e-06
ILMN_1759760	ILMN_2367215	0.012	0.624	NBPF10	PRCP	-0.973	0.323	0.256	0.306	0.456	1	11	146703768	82535584	64168184	trans	2.59e-06
ILMN_1653368	ILMN_1726578	0.032	0.185	LOC645238	ZNF93	0.982	0.326	0.268	0.344	0.404	11	19	95630229	19906679	75723550	trans	2.59e-06
ILMN_2055781	ILMN_2383058	-0.324	0	KLRF1	SIRPG	-1	0.332	0.507	0.292	0.225	12	20	9888803	1610083	8278720	trans	2.59e-06
ILMN_1739756	ILMN_1785175	-0.133	0	KIR2DL4	SWAP70	-1	0.332	0.371	0.295	0.335	19	11	67964	9729342	9661378	trans	2.59e-06
ILMN_2319000	ILMN_2330371	-0.063	0.009	MATK	TATDN3	-1	0.332	0.308	0.266	0.419	19	1	3777979	211056229	207278250	trans	2.59e-06
ILMN_1691290	ILMN_2368597	0.008	0.748	CELSR3	SMG7	1	0.332	0.347	0.333	0.373	3	1	48674207	181789260	133115053	trans	2.59e-06
ILMN_1693269	ILMN_2092536	0.05	0.035	GNG8	HSPE1	1	0.332	0.411	0.302	0.345	19	2	51829232	198074081	146244849	trans	2.59e-06
ILMN_1659227	ILMN_1773363	0.139	0	CD79A	CIITA	1	0.332	0.315	0.283	0.368	19	16	42383286	10926233	31457053	trans	2.59e-06
ILMN_2340259	ILMN_2117223	0.167	0	PDE4B	ROD1	1	0.332	0.362	0.294	0.326	1	9	66611977	114020788	47408811	trans	2.59e-06
ILMN_2200917	ILMN_2253732	0.26	0	SLC4A7	ST8SIA4	1	0.332	0.344	0.304	0.293	3	5	27389301	100171084	72781783	trans	2.59e-06
ILMN_2411127	ILMN_1654001	0	0.999	C21ORF57	SMC6	-0.506	0.168	0.633	0.832	0.14	21	2	46535686	17708749	28826937	trans	2.6e-06
ILMN_2403228	ILMN_1691112	0.017	0.469	CLEC12A	PIGN	0.533	0.177	0.642	0.781	0.143	12	18	10029119	59711984	49682865	trans	2.6e-06
ILMN_2104924	ILMN_2238928	0.042	0.077	C21ORF70	RAD51C	0.578	0.192	0.384	0.999	0.163	21	17	45221169	54153148	8931979	trans	2.61e-06
ILMN_1685136	ILMN_2374692	-0.04	0.098	LOC339047	WAC	-0.882	0.293	0.284	0.787	0.245	16	10	16332588	28949297	12616709	trans	2.61e-06
ILMN_2214278	ILMN_1766757	0.069	0.004	ANKRD32	LOC286411	0.608	0.202	0.926	0.426	0.158	5	X	94057160	139607890	45550730	trans	2.61e-06
ILMN_2384140	ILMN_1776354	0.021	0.369	KLRC1	LOC728951	0.945	0.314	0.372	0.266	0.387	12	17	10603134	93882	10509252	trans	2.62e-06
ILMN_1662617	ILMN_1720771	-0.03	0.207	PPP2R3C	STX11	-0.951	0.316	0.304	0.27	0.423	14	6	35564269	144550749	108986480	trans	2.62e-06
ILMN_2383306	ILMN_1722742	0.014	0.546	GPATCH4	SCLY	-0.635	0.211	0.999	0.263	0.212	1	2	156564614	238672502	82107888	trans	2.62e-06
ILMN_1803279	ILMN_1740007	-0.056	0.02	TMED5	TMPRSS11E	-0.957	0.318	0.467	0.259	0.34	1	4	93617762	69045868	24571894	trans	2.62e-06
ILMN_1720158	ILMN_1680313	-0.106	0	ETS2	STX4	-0.966	0.321	0.39	0.307	0.325	21	16	39118265	30958839	8159426	trans	2.62e-06
ILMN_1810274	ILMN_1696463	0.022	0.366	HOXB2	SPI1	0.322	0.107	0.999	0.906	0.099	17	11	46620338	47376454	756116	trans	2.62e-06
ILMN_2047856	ILMN_2163835	0.014	0.557	EFHA2	PRDM14	0.975	0.324	0.285	0.318	0.414	8	8	17024255	71126934	54102679	cis	2.62e-06
ILMN_2082593	ILMN_1740633	0.451	0	KIR3DL3	PRF1	0.99	0.329	0.31	0.287	0.234	19	10	59939601	72357383	12417782	trans	2.62e-06
ILMN_1743145	ILMN_2094396	0.012	0.616	ERAP2	LRRC8C	-0.337	0.112	0.999	0.792	0.108	5	1	96274820	89952665	6322155	trans	2.62e-06
ILMN_1742026	ILMN_1701237	0.312	0	PYHIN1	SH2D1B	0.689	0.229	0.378	0.551	0.173	1	1	157181319	162365598	5184279	cis	2.62e-06
ILMN_2241252	ILMN_1815205	-0.029	0.218	LRRC14B	LYZ	-0.719	0.239	0.327	0.921	0.197	5	12	195308	68032310	67837002	trans	2.63e-06
ILMN_1757636	ILMN_1745103	0.009	0.722	C5ORF35	CLEC1B	-0.364	0.121	0.999	0.418	0.15	5	12	56210793	10147744	46063049	trans	2.63e-06
ILMN_1807919	ILMN_1786328	0.481	0	TNS1	WDR40A	0.728	0.242	0.359	0.356	0.176	2	9	218375994	34076700	184299294	trans	2.63e-06
ILMN_1729117	ILMN_1669833	0.011	0.657	COL5A2	SH2B2	-0.758	0.252	0.568	0.472	0.222	2	7	189897455	101747579	88149876	trans	2.63e-06
ILMN_1811301	ILMN_1813100	-0.03	0.207	INPP5E	KIAA1244	-0.803	0.267	0.814	0.377	0.203	9	6	139323312	138701215	622097	trans	2.63e-06
[truncated: 12,992 more rows]
