# Supplementary material for: Genetic correlations reveal the shared genetic architecture of transcription in human peripheral blood
Source: Nat Commun. 2017 Sep 7;8:483. doi: 10.1038/s41467-017-00473-z (PMC5589780; doi:10.1038/s41467-017-00473-z)
Supplement: Supplementary file 4 — Supplementary Data 3 [file 41467_2017_473_MOESM4_ESM.xls]

## Sheet: Lukowski_Supplementary Material
probe_1	probe_2	gene_1	gene_2	rp	rg	rg_se	p1_h2	p2_h2	p1_chr	p2_chr	p1_co	p2_co	dist	cis_trans	esnp	esnp_pval	esnp_beta	esnp_probe2_pval	esnp_probe2_beta
ILMN_2159694	ILMN_2066060	HLA-DRB4	HLA-DRB6	-0.512	-0.57	0.196	0.515	0.372	6	6	32579219	32628571	49352	cis	rs115374828	307.65	-1.5	294.53	1.8
ILMN_1661266	ILMN_1715169	HLA-DQB1	HLA-DRB1	-0.487	-0.911	0.114	0.718	0.816	6	6	32736001	32654825	81176	cis	rs9271019	307.65	-2.99	222.83	0.73
ILMN_2334242	ILMN_2162972	CREB1	LYZ	-0.487	-0.859	0.152	0.441	0.911	2	12	208171507	68033815	NA	trans	rs4761234	307.65	-0.45	56.44	0.15
ILMN_1722492	ILMN_2162972	DUSP19	LYZ	-0.446	-0.767	0.167	0.367	0.911	2	12	183672674	68033815	NA	trans	rs4761234	307.65	-0.45	37.42	0.12
ILMN_2095653	ILMN_2334242	AFMID	CREB1	-0.429	-0.916	0.189	0.667	0.441	17	2	73715232	208171507	NA	trans	rs7959452	61.56	0.16	174.34	-0.28
ILMN_2095653	ILMN_1722492	AFMID	DUSP19	-0.416	-0.558	0.195	0.667	0.367	17	2	73715232	183672674	NA	trans	rs2168029	42.06	0.13	174.02	-0.28
ILMN_2334242	ILMN_1815205	CREB1	LYZ	-0.411	-0.974	0.188	0.441	0.921	2	12	208171507	68032310	NA	trans	rs10784774	307.65	-0.44	57.61	0.15
ILMN_1661266	ILMN_1697499	HLA-DQB1	HLA-DRB5	-0.373	-0.667	0.139	0.718	0.748	6	6	32736001	32593374	142627	cis	rs36192217	307.65	-4.24	85.76	0.58
ILMN_2191681	ILMN_1704291	CHCHD2	CHCHD2	-0.365	-0.658	0.167	0.754	0.512	7	1	56169372	15803612	NA	trans	rs62457289	128.29	-0.11	232.43	0.16
ILMN_1722492	ILMN_1815205	DUSP19	LYZ	-0.34	-0.917	0.223	0.367	0.921	2	12	183672674	68032310	NA	trans	rs10784774	307.65	-0.44	38.8	0.12
ILMN_2162972	ILMN_2262275	LYZ	TRIM13	-0.291	-0.466	0.237	0.911	0.26	12	13	68033815	49473132	NA	trans	rs2168029	24.27	0.08	307.65	-0.43
ILMN_2095653	ILMN_2262275	AFMID	TRIM13	-0.289	-0.636	0.271	0.667	0.26	17	13	73715232	49473132	NA	trans	rs2168029	24.27	0.08	174.02	-0.28
ILMN_1715169	ILMN_1752592	HLA-DRB1	HLA-DRB4	-0.263	-0.462	0.149	0.816	0.75	6	6	32654825	32581153	73672	cis	rs535777	239.17	0.56	27.7	-1.17
ILMN_2095653	ILMN_2279367	AFMID	FCAR	-0.262	-0.222	0.221	0.667	0.44	17	19	73715232	60092082	NA	trans	rs2168029	23.09	0.07	174.02	-0.28
ILMN_2279367	ILMN_2162972	FCAR	LYZ	-0.245	-0.227	0.188	0.44	0.911	19	12	60092082	68033815	NA	trans	rs4761234	307.65	-0.45	21.21	0.07
ILMN_1815205	ILMN_2262275	LYZ	TRIM13	-0.219	-0.665	0.286	0.921	0.26	12	13	68032310	49473132	NA	trans	rs2168029	24.27	0.08	307.65	-0.43
ILMN_2095653	ILMN_2101651	AFMID	UBE2G2	-0.218	-0.2	0.294	0.667	0.256	17	17	73715232	46624085	27091147	cis	rs7959452	10.05	0.04	174.34	-0.28
ILMN_2162972	ILMN_2101651	LYZ	UBE2G2	-0.212	-0.136	0.256	0.911	0.256	12	17	68033815	46624085	NA	trans	rs7959452	10.05	0.04	307.65	-0.43
ILMN_2300695	ILMN_1662174	IKZF3	ORMDL3	-0.204	-0.477	0.248	0.307	0.672	17	17	37921729	38077546	155817	cis	rs8067378	260.9	-0.19	50.25	0.08
ILMN_2050023	ILMN_1715013	SVBP	ERMAP	-0.2	-0.339	0.2	0.978	0.348	1	1	43045619	43082903	37284	cis	rs9960	307.65	-0.35	50.77	0.09
ILMN_1717868	ILMN_2077504	CCT8	LTN1	-0.197	-0.653	0.193	0.426	0.999	21	21	30433635	29222700	1210935	cis	rs2026245	307.65	-0.5	54.53	0.06
ILMN_2258774	ILMN_1700477	MRPL43	MRPL43	-0.181	-0.925	0.375	0.525	0.326	10	10	102746305	102746688	383	cis	rs3740488	159.71	0.14	307.65	-0.18
ILMN_2334242	ILMN_1801387	CREB1	YEATS4	-0.162	-0.879	0.366	0.441	0.366	2	12	208171507	68070407	NA	trans	rs4761239	307.65	-0.18	45.27	0.14
ILMN_1701477	ILMN_1681016	SGF29	SPNS1	-0.159	-0.477	0.235	0.455	0.619	16	16	28509634	28903301	393667	cis	chr16:28955702:D	103.1	-0.14	22.02	0.04
ILMN_1710207	ILMN_2258774	SLF2	MRPL43	-0.155	-0.644	0.229	0.54	0.525	10	10	102714680	102746305	31625	cis	rs67813203	307.65	-0.18	19.58	0.03
ILMN_1800733	ILMN_2320853	MANBA	UBE2D3	-0.152	0.115	0.285	0.775	0.255	4	4	103771985	103939698	167713	cis	chr4:103705088:D	8.29	-0.02	10.92	0.03
ILMN_1709820	ILMN_2159694	AOAH	HLA-DRB4	-0.148	-0.488	0.276	0.395	0.515	7	6	36519310	32579219	NA	trans	rs77122291	307.65	2.6	155.68	-0.21
ILMN_1782178	ILMN_1739210	FLVCR1-AS1	NSL1	-0.145	-0.547	0.19	0.999	0.356	1	1	211096907	212911430	1814523	cis	rs6702544	80.58	-0.12	126.08	0.14
ILMN_1752592	ILMN_2159694	HLA-DRB4	HLA-DRB4	-0.144	-0.318	0.193	0.75	0.515	6	6	32581153	32579219	1934	cis	rs77122291	307.65	2.6	14.51	-0.1
ILMN_1774604	ILMN_1741165	PNKD	SLC11A1	-0.143	-0.626	0.251	0.645	0.406	2	2	218919403	218968130	48727	cis	rs2695343	168.71	-0.29	13.47	0.06
ILMN_2235137	ILMN_2376625	FANCD2	VHL	-0.14	-0.975	0.346	0.261	0.614	3	3	10097881	10168638	70757	cis	rs779803	176.51	-0.19	20.41	0.04
ILMN_1732404	ILMN_2343105	C2orf15	LIPT1	-0.132	-0.609	0.418	0.308	0.305	2	2	99133634	99145434	11800	cis	rs12621007	114.08	0.08	24.81	-0.04
ILMN_1782377	ILMN_1696843	SMG1P2	LOC613037	-0.128	0.001	0.341	0.415	0.324	16	16	29556506	30235922	679416	cis	rs4788408	35.92	0.07	14.51	-0.06
ILMN_1722492	ILMN_1801387	DUSP19	YEATS4	-0.127	-0.38	0.336	0.367	0.366	2	12	183672674	68070407	NA	trans	rs4761239	307.65	-0.18	29.01	0.11
ILMN_1717793	ILMN_1705458	C19orf33	TRIM58	-0.122	-0.351	0.365	0.501	0.254	19	1	38795300	246106118	NA	trans	rs1354034	14.17	0.05	26.43	0.09
ILMN_2262288	ILMN_1796968	EEF1G	INTS5	-0.118	-0.712	0.377	0.483	0.255	11	11	62334880	62414504	79624	cis	rs11231176	39.29	0.05	171.26	-0.2
ILMN_1714592	ILMN_1734231	CDA	DDOST	-0.114	-0.65	0.32	0.549	0.282	1	1	20817790	20978710	160920	cis	rs2320394	17.8	0.04	148.24	-0.23
ILMN_2232177	ILMN_2383934	ACTN1	ITGB1	-0.114	-0.274	0.349	0.422	0.298	14	10	68411162	33237387	NA	trans	rs1354034	7.16	0.03	22.68	0.08
ILMN_1810235	ILMN_1813256	ATP6V1E2	CRIPT	-0.113	-0.219	0.295	0.444	0.379	2	2	46739290	46705229	34061	cis	rs7598578	307.65	0.17	33.63	-0.05
ILMN_2159694	ILMN_1697499	HLA-DRB4	HLA-DRB5	-0.113	-0.391	0.201	0.515	0.748	6	6	32579219	32593374	14155	cis	rs36192217	307.65	-4.24	13.49	0.55
ILMN_1684054	ILMN_2042595	ASAH1	PCM1	-0.112	0.684	0.545	0.261	0.338	8	8	17985849	17927441	58408	cis	rs433979	68.36	-0.07	8.91	-0.02
ILMN_1723846	ILMN_1725079	METTL21B	TSPAN31	-0.112	-0.691	0.181	0.999	0.295	12	12	56462454	56428139	34315	cis	rs61938185	33.82	-0.09	62.7	0.21
ILMN_1661266	ILMN_2066060	HLA-DQB1	HLA-DRB6	-0.109	0.409	0.275	0.718	0.372	6	6	32736001	32628571	107430	cis	rs115374828	307.65	-1.5	21.25	0.23
ILMN_2221673	ILMN_1700847	ASNSD1	PMS1	-0.109	0.359	0.31	0.495	0.374	2	2	190240768	190446601	205833	cis	rs62183658	52.19	0.09	88.51	-0.1
ILMN_2141807	ILMN_1724207	KNSTRN	IVD	-0.106	-0.195	0.412	0.327	0.254	15	15	38470992	38498019	27027	cis	rs62017982	47.29	0.06	9.71	-0.03
ILMN_1666078	ILMN_1669516	HLA-H	ZSCAN9	-0.105	0.165	0.281	0.742	0.328	6	6	29859670	28200904	1658766	cis	rs144344058	93.05	0.22	9.83	-0.27
ILMN_1752592	ILMN_1737585	HLA-DRB4	VARS2	-0.105	-0.674	0.216	0.75	0.545	6	6	32581153	30894135	1687018	cis	rs115473529	307.65	0.18	13.66	-0.09
ILMN_1782377	ILMN_2070052	SMG1P2	LOC613037	-0.105	-0.511	0.294	0.415	0.455	16	16	29556506	30234500	677994	cis	rs4788408	50.14	0.09	14.51	-0.06
ILMN_1701477	ILMN_1738369	SGF29	TUFM	-0.102	-0.561	0.198	0.455	0.949	16	16	28509634	28761848	252214	cis	rs7202948	163.17	0.12	31.69	-0.04
ILMN_2262275	ILMN_1801387	TRIM13	YEATS4	-0.101	-0.506	0.411	0.26	0.366	13	12	49473132	68070407	NA	trans	rs4761239	307.65	-0.18	16.92	0.07
ILMN_1670841	ILMN_2411963	CPNE1	RBM39	-0.095	-0.644301	0.184978	0.966	0.37	20	20	34214120	34328796	114676	cis	rs7266438	10.24	0.06	104.38	-0.15
ILMN_1801866	ILMN_1695092	BRWD1	WRB	-0.094	-0.101996	0.275035	0.339	0.592	21	21	40562431	39690969	871462	cis	rs2837006	74.89	-0.11	28.12	0.08
ILMN_1710207	ILMN_1700477	SLF2	MRPL43	-0.094	-0.114464	0.301812	0.54	0.326	10	10	102714680	102746688	32008	cis	rs3740488	159.71	0.14	19.3	0.03
ILMN_1764500	ILMN_2376625	BRK1	VHL	-0.092	-0.559125	0.218063	0.52	0.614	3	3	10143726	10168638	24912	cis	rs779803	176.51	-0.19	65.46	0.1
ILMN_2104830	ILMN_1781184	ACP2	MYBPC3	-0.084	-0.226571	0.243929	0.334	0.752	11	11	47217622	47309662	92040	cis	rs12146565	86.73	-0.08	9.88	0.04
ILMN_2208495	ILMN_1704369	CERS5	LIMA1	-0.077	0.172639	0.24197	0.927	0.315	12	12	48810125	48856264	46139	cis	rs12830155	55.24	0.07	87.12	-0.13
ILMN_1709820	ILMN_1661266	AOAH	HLA-DQB1	-0.076	0.118502	0.232967	0.395	0.718	7	6	36519310	32736001	NA	trans	rs9274177	307.65	0.91	36.69	-0.1
ILMN_1723116	ILMN_1677953	AMFR	OGFOD1	-0.07	0.006497	0.196987	0.999	0.349	16	16	56395777	55068659	1327118	cis	rs11649379	34.73	-0.05	71.04	0.62
ILMN_2279367	ILMN_1815205	FCAR	LYZ	-0.067	-0.149831	0.198837	0.44	0.921	19	12	60092082	68032310	NA	trans	rs10784774	307.65	-0.44	20.17	0.07
ILMN_2214278	ILMN_1654685	SLF1	MCTP1	-0.065	-0.123393	0.250176	0.926	0.27	5	5	94057160	94072302	15142	cis	rs306578	178.91	-0.15	142	0.23
ILMN_1752592	ILMN_1666078	HLA-DRB4	HLA-H	-0.063	-0.63414	0.180678	0.75	0.742	6	6	32581153	29859670	2721483	cis	rs116467968	307.65	0.7	12.76	-0.09
ILMN_1668277	ILMN_1715680	BLK	NEIL2	-0.058	-0.943882	0.23983	0.358	0.682	8	8	11420520	11681958	261438	cis	rs1090107	51.1	0.06	7.78	-0.06
ILMN_1741096	ILMN_2228180	FDFT1	MSRA	-0.057	-0.527419	0.192162	0.771	0.772	8	8	11696232	10323581	1372651	cis	rs34259385	56.1	0.06	11.76	-0.03
ILMN_1720422	ILMN_2285568	G3BP2	NAAA	-0.057	-0.566978	0.463396	0.293	0.289	4	4	76787754	77055113	267359	cis	rs3733234	240.61	-0.27	25.23	0.18
ILMN_1815205	ILMN_2101651	LYZ	UBE2G2	-0.053	-0.299512	0.267226	0.921	0.256	12	17	68032310	46624085	NA	trans	rs7959452	10.05	0.04	307.65	-0.43
ILMN_1695386	ILMN_1766245	RAD51C	SUPT4H1	-0.052	-0.799497	0.439343	0.494	0.298	17	17	54127402	56422817	2295415	cis	rs11079348	63.15	-0.08	147.56	0.16
ILMN_2061043	ILMN_1694479	CD48	WDR18	-0.052	-0.320042	0.471518	0.253	0.256	1	19	160648718	945456	NA	trans	rs1090799	6.3	-0.02	9.19	0.02
ILMN_1782788	ILMN_2386790	YBX3	KLRC3	-0.052	-0.360379	0.387314	0.36	0.253	12	12	10743268	10570966	172302	cis	rs2617171	91.42	-0.29	25.82	-0.07
ILMN_1752592	ILMN_1656670	HLA-DRB4	HLA-G	-0.051	-0.596781	0.236958	0.75	0.538	6	6	32581153	29906620	2674533	cis	rs112636621	226.4	-0.29	28.54	0.16
ILMN_1798654	ILMN_1739876	MCM6	RAB3GAP1	-0.047	-0.261584	0.252852	0.591	0.412	2	2	136598167	135643839	954328	cis	rs16831498	26.65	-0.06	25.9	0.08
ILMN_1738251	ILMN_1675583	DRD3	SPG7	-0.046	-0.327745	0.392765	0.273	0.365	3	16	115330413	88131344	NA	trans	rs8046182	266.32	0.13	8.93	-0.03
ILMN_1737738	ILMN_1774828	NDUFA12	VEZT	-0.046	-0.241685	0.41388	0.256	0.352	12	12	95397375	94218467	1178908	cis	rs14121	85.31	0.11	35.03	-0.06
ILMN_2232177	ILMN_1723467	ACTN1	ITGB1	-0.046	-0.048486	0.288104	0.422	0.434	14	10	68411162	33229489	NA	trans	rs1354034	8.36	0.03	22.68	0.08
ILMN_1767612	ILMN_1718766	BBS2	MT1F	-0.046	0.219087	0.278276	0.624	0.359	16	16	55076248	55250565	174317	cis	rs1875231	60.29	0.12	8.19	-0.04
ILMN_2159694	ILMN_2054019	HLA-DRB4	ISG15	-0.045	0.013205	0.335315	0.515	0.255	6	1	32579219	939540	NA	trans	rs115137035	8.89	0.11	15.56	-0.6
ILMN_2151579	ILMN_1695092	HMGN1	WRB	-0.042	-0.559369	0.28101	0.392	0.592	21	21	40714545	39690969	1023576	cis	rs2837006	74.89	-0.11	13.63	0.03
ILMN_1735151	ILMN_1797764	EIF5A2	RPL22L1	-0.04	-0.566068	0.3645	0.282	0.578	3	3	172089591	172065604	23987	cis	rs13063927	307.65	0.28	10.92	-0.03
ILMN_2254635	ILMN_1680313	ITGAX	STX4	-0.037	-0.861783	0.375941	0.387	0.307	16	16	31301506	30958839	342667	cis	rs11862744	18.24	0.04	24.12	-0.06
ILMN_1700625	ILMN_1724183	ATP5S	CDKL1	-0.036	-0.440662	0.31059	0.322	0.579	14	14	49860439	50799127	938688	cis	rs8020274	23.27	0.03	14.92	-0.03
ILMN_1694671	ILMN_1704358	ZFAND2A	ZNF138	-0.034	-0.049721	0.261119	0.656	0.358	7	7	1159104	63930298	62771194	cis	rs4596558	6.69	-0.02	15.45	-0.06
ILMN_1658483	ILMN_1795835	IL1A	LINC00936	-0.031	0.442226	0.503143	0.255	0.28	2	12	113531834	88628314	NA	trans	rs7658893	12.53	0.1	16.06	0.06
ILMN_1725338	ILMN_2228180	CLDN23	MSRA	-0.031	-0.647117	0.231523	0.666	0.772	8	8	8561463	10323581	1762118	cis	rs34259385	56.1	0.06	18.95	-0.05
ILMN_1813314	ILMN_1723467	HIST1H2BK	ITGB1	-0.027	-0.630705	0.312823	0.377	0.434	6	10	27222496	33229489	NA	trans	rs1354034	8.36	0.03	7.41	0.04
ILMN_1782788	ILMN_2384140	YBX3	KLRC1	-0.026	0.120956	0.344519	0.36	0.372	12	12	10743268	10603134	140134	cis	rs2734419	87.59	-0.26	23.97	-0.07
ILMN_1727055	ILMN_1715569	PARPBP	CCDC53	-0.025	0.316512	0.492152	0.254	0.28	12	12	101115233	102406943	1291710	cis	rs75162381	116.44	-0.1	8.45	0.02
ILMN_2105573	ILMN_1780582	CCL3L3	CD83	-0.025	-0.447404	0.305716	0.434	0.403	17	6	34522555	14136583	NA	trans	rs7658651	16.35	0.17	32.84	0.37
ILMN_1717793	ILMN_1671686	C19orf33	DMTN	-0.025	-0.091003	0.347702	0.501	0.258	19	8	38795300	21995783	NA	trans	rs1354034	24.42	0.08	26.43	0.09
ILMN_2328666	ILMN_2184373	CD83	CXCL8	-0.025	-0.166908	0.373012	0.253	0.463	6	4	14136299	74609125	NA	trans	rs5743604	17.33	0.28	14.86	0.16
ILMN_1671686	ILMN_1773906	DMTN	NCOA4	-0.025	0.022437	0.433252	0.258	0.313	8	10	21995783	51260567	NA	trans	rs1354034	12.46	0.03	24.42	0.08
ILMN_1651950	ILMN_1802894	TPST1	VKORC1L1	-0.024	-0.764285	0.383061	0.623	0.294	7	7	65162582	65056993	105589	cis	rs2460421	83.67	-0.06	23.52	0.06
ILMN_1804656	ILMN_1704369	COX14	LIMA1	-0.024	-0.23923	0.353091	0.386	0.315	12	12	48800221	48856264	56043	cis	rs12830155	55.24	0.07	12.91	0.03
ILMN_2343047	ILMN_2393144	ABCB9	ARL6IP4	-0.023	0.075654	0.447021	0.254	0.305	12	12	121979605	122033146	53541	cis	rs10773921	14.16	0.03	7.6	-0.03
ILMN_2192281	ILMN_1765446	CARD8	EMP3	-0.023	-0.126004	0.22705	0.861	0.376	19	19	53403423	53524428	121005	cis	rs1811527	70.38	0.09	7.63	0.04
ILMN_2228180	ILMN_1715680	MSRA	NEIL2	-0.023	-0.694597	0.201911	0.772	0.682	8	8	10323581	11681958	1358377	cis	rs1090107	51.1	0.06	12.56	-0.03
ILMN_2105573	ILMN_2328666	CCL3L3	CD83	-0.021	-0.252425	0.369988	0.434	0.253	17	6	34522555	14136299	NA	trans	rs7658651	15.92	0.17	32.84	0.37
ILMN_1715169	ILMN_2159694	HLA-DRB1	HLA-DRB4	-0.021	-0.22016	0.192102	0.816	0.515	6	6	32654825	32579219	75606	cis	rs77122291	307.65	2.6	35.38	-0.91
ILMN_1691117	ILMN_1773389	DNTTIP1	PLTP	-0.02	-0.270315	0.437827	0.31	0.268	20	20	43873184	44527621	654437	cis	rs441346	50.45	-0.04	12.25	0.03
ILMN_1699631	ILMN_1668351	GATS	TAF6	-0.017	0.296274	0.304486	0.611	0.308	7	7	99644561	99705042	60481	cis	rs1050542	13.68	0.03	31.48	0.06
ILMN_1780582	ILMN_2184373	CD83	CXCL8	-0.016	0.256068	0.281549	0.403	0.463	6	4	14136583	74609125	NA	trans	rs5743604	17.33	0.28	15.35	0.17
ILMN_1793743	ILMN_2209614	DIRC2	ODF3B	-0.016	0.132796	0.340212	0.419	0.32	3	22	124081121	49316907	NA	trans	rs148739062	6.81	-0.03	10.22	0.06
ILMN_2105573	ILMN_1658483	CCL3L3	IL1A	-0.015	-0.420055	0.355477	0.434	0.255	17	2	34522555	113531834	NA	trans	rs5743604	22.76	0.08	33	0.37
ILMN_2150802	ILMN_1664610	GOLGA2P10	RPS17	-0.015	-0.147608	0.427818	0.26	0.328	15	22	80551139	30765582	NA	trans	rs803686	81.11	-0.06	8.21	-0.03
ILMN_1813314	ILMN_1773906	HIST1H2BK	NCOA4	-0.015	-0.631557	0.386656	0.377	0.313	6	10	27222496	51260567	NA	trans	rs1354034	12.46	0.03	7.41	0.04
ILMN_2159694	ILMN_2157020	HLA-DRB4	SNORD48	-0.014	-0.129266	0.333258	0.515	0.284	6	6	32579219	31803041	776178	cis	rs116511880	20.97	-0.08	36.11	1.24
ILMN_1661266	ILMN_2157020	HLA-DQB1	SNORD48	-0.013	0.151706	0.271661	0.718	0.284	6	6	32736001	31803041	932960	cis	rs116511880	20.97	-0.08	8.7	0.25
ILMN_2230035	ILMN_1718766	BBS2	MT1F	-0.012	0.315953	0.317347	0.485	0.359	16	16	55076072	55250565	174493	cis	rs1875231	60.29	0.12	7.65	-0.03
ILMN_1658483	ILMN_2184373	IL1A	CXCL8	-0.01	0.16607	0.345577	0.255	0.463	2	4	113531834	74609125	NA	trans	rs5743604	17.33	0.28	22.76	0.08
ILMN_2105573	ILMN_2184373	CCL3L3	CXCL8	-0.009	0.089819	0.278451	0.434	0.463	17	4	34522555	74609125	NA	trans	rs5743604	17.33	0.28	33	0.37
ILMN_1769734	ILMN_1665100	NT5C3A	PTGS1	-0.008	-0.36861	0.298582	0.648	0.353	7	9	33057109	124188767	NA	trans	rs1354034	9.12	0.03	8.49	0.06
ILMN_2221046	ILMN_1757152	GM2A	MAGEC2	-0.008	-0.078492	0.443153	0.268	0.278	5	X	150628330	141290556	NA	trans	rs111825466	6.85	-0.03	11.04	0.12
ILMN_2232177	ILMN_1671686	ACTN1	DMTN	-0.007	0.307455	0.372185	0.422	0.258	14	8	68411162	21995783	NA	trans	rs1354034	24.42	0.08	22.68	0.08
ILMN_1661266	ILMN_2054019	HLA-DQB1	ISG15	-0.006	-0.126381	0.284496	0.718	0.255	6	1	32736001	939540	NA	trans	rs115137035	8.89	0.11	7.82	0.17
ILMN_1796179	ILMN_2383934	HIST1H2BK	ITGB1	-0.006	0.011957	0.422095	0.252	0.298	6	10	27214075	33237387	NA	trans	rs1354034	7.16	0.03	11.16	0.06
ILMN_1717793	ILMN_2383934	C19orf33	ITGB1	-0.005	0.287395	0.336111	0.501	0.298	19	10	38795300	33237387	NA	trans	rs1354034	7.16	0.03	26.43	0.09
ILMN_1772286	ILMN_2194467	OCIAD2	SGCB	-0.003	0.217883	0.397703	0.385	0.256	4	4	48887559	52582042	3694483	cis	rs2253189	7.89	-0.02	30.26	0.06
ILMN_1728742	ILMN_2352190	FAXDC2	CLIP2	-0.003	-0.27813	0.26508	0.608	0.414	5	7	154198595	73458015	NA	trans	rs12488986	7.3	-0.03	18.88	-0.13
ILMN_2341815	ILMN_1683487	TFG	ZNF154	-0.002	-0.401516	0.277125	0.933	0.272	3	19	100467642	62901016	NA	trans	rs9859077	60.76	0.13	8.39	0.07
ILMN_1715169	ILMN_2066066	HLA-DRB1	HLA-DRB6	-0.002	-0.203843	0.249015	0.816	0.329	6	6	32654825	32629671	25154	cis	rs113295133	38.57	0.1	38.1	-1.04
ILMN_1804656	ILMN_2208495	COX14	CERS5	-0.002	-0.434623	0.242383	0.386	0.927	12	12	48800221	48810125	9904	cis	rs7136570	307.65	-0.23	7.42	0.02
ILMN_1745116	ILMN_1688318	ABHD12	FRG1BP	-0.002	0.276215	0.234881	0.809	0.381	20	20	25287490	28225646	2938156	cis	rs845790	43.68	0.12	14.44	0.04
ILMN_2325028	ILMN_1702073	ODF2L	ODF2L	-0.002	-0.118679	0.25172	0.654	0.387	1	1	86820222	86820533	311	cis	rs17363646	170.92	-0.16	19.42	-0.13
ILMN_1671686	ILMN_1665100	DMTN	PTGS1	-0.001	0.168881	0.405434	0.258	0.353	8	9	21995783	124188767	NA	trans	rs1354034	9.12	0.03	24.42	0.08
ILMN_1752562	ILMN_1671686	CXCL5	DMTN	-0.001	-0.383939	0.48846	0.257	0.258	4	8	75080983	21995783	NA	trans	rs1354034	24.42	0.08	7.44	0.04
ILMN_2066066	ILMN_2157020	HLA-DRB6	SNORD48	0	-0.649583	0.406961	0.329	0.284	6	6	32629671	31803041	826630	cis	rs116511880	20.97	-0.08	7.64	0.06
ILMN_2179837	ILMN_1651788	BANF1	MAP3K11	0	-0.243407	0.309499	0.436	0.383	11	11	65527778	65365373	162405	cis	rs2004649	142.67	0.1	10.15	0.03
ILMN_2328666	ILMN_1658483	CD83	IL1A	0.001	0.56241	0.549108	0.253	0.255	6	2	14136299	113531834	NA	trans	rs5743604	22.76	0.08	14.86	0.16
ILMN_2384544	ILMN_1752303	ADAM15	YY1AP1	0.003	-0.047852	0.474487	0.252	0.262	1	1	153301641	155629286	2327645	cis	rs2666826	14.03	-0.03	13.73	-0.05
ILMN_2348146	ILMN_1682857	ERCC8	NDUFAF2	0.004	-0.807363	0.445861	0.318	0.298	5	5	60235284	60484420	249136	cis	rs248688	35.81	-0.05	31.64	-0.04
ILMN_1715169	ILMN_2054019	HLA-DRB1	ISG15	0.006	0.045446	0.268482	0.816	0.255	6	1	32654825	939540	NA	trans	rs115137035	8.89	0.11	8.65	-0.52
ILMN_2352121	ILMN_1665100	NT5C3A	PTGS1	0.009	-0.167502	0.265695	0.683	0.353	7	9	33055350	124188767	NA	trans	rs1354034	9.12	0.03	7.65	0.05
ILMN_1697499	ILMN_2066066	HLA-DRB5	HLA-DRB6	0.009	-0.045228	0.253224	0.748	0.329	6	6	32593374	32629671	36297	cis	rs113295133	38.57	0.1	38.15	-1.21
ILMN_1784709	ILMN_2351241	GNPDA1	RNF14	0.01	-0.388041	0.417731	0.376	0.28	5	5	141360603	141348057	12546	cis	rs433623	93.39	-0.07	14.92	0.03
ILMN_2393450	ILMN_1723467	INF2	ITGB1	0.01	-0.200823	0.37915	0.254	0.434	14	10	104256937	33229489	NA	trans	rs1354034	8.36	0.03	9.2	0.05
ILMN_2151056	ILMN_2401701	BORCS7	PCGF6	0.012	-0.27045	0.29408	0.759	0.255	10	10	104613542	105063596	450054	cis	rs6584547	21.4	0.04	9.38	0.03
ILMN_1668277	ILMN_1687213	BLK	FAM167A	0.013	-0.325609	0.247675	0.358	0.911	8	8	11420520	11316511	104009	cis	rs2736332	292.01	0.2	29.35	-0.13
ILMN_2066060	ILMN_2157020	HLA-DRB6	SNORD48	0.014	-0.172823	0.3684	0.372	0.284	6	6	32628571	31803041	825530	cis	rs116511880	20.97	-0.08	20.53	-0.72
ILMN_1675583	ILMN_1721339	SPG7	ZNF276	0.014	0.18681	0.37522	0.365	0.281	16	16	88131344	88333486	202142	cis	rs2283567	8.47	0.04	16.79	-0.06
ILMN_1752592	ILMN_1738356	HLA-DRB4	RPL15	0.014	0.206653	0.287549	0.75	0.251	6	7	32581153	134995878	NA	trans	rs115160668	6.73	0.02	8.39	-0.07
ILMN_1781184	ILMN_1814022	MYBPC3	NR1H3	0.014	-0.371344	0.236441	0.752	0.443	11	11	47309662	47246893	62769	cis	rs11039156	53.59	-0.08	12.73	0.03
ILMN_1778890	ILMN_2298818	LRR1	RPS29	0.016	0.365811	0.363519	0.475	0.27	14	14	49144284	50044128	899844	cis	rs7158577	33.86	0.08	34.68	0.04
ILMN_2171384	ILMN_1671686	CXCL5	DMTN	0.016	0.06043	0.374697	0.404	0.258	4	8	75080647	21995783	NA	trans	rs1354034	24.42	0.08	10.27	0.1
ILMN_1653708	ILMN_2364357	CORO1B	RPS6KB2	0.021	0.006915	0.378786	0.329	0.32	11	11	67205652	66959398	246254	cis	rs35787427	243.2	0.14	25.27	-0.05
ILMN_1717793	ILMN_1728742	C19orf33	FAXDC2	0.021	-0.138043	0.234482	0.501	0.608	19	5	38795300	154198595	NA	trans	rs1354034	31.54	0.13	26.43	0.09
ILMN_1728742	ILMN_1665100	FAXDC2	PTGS1	0.022	-0.034664	0.268316	0.608	0.353	5	9	154198595	124188767	NA	trans	rs1354034	9.12	0.03	31.54	0.13
ILMN_1719622	ILMN_1721727	RABEP1	USP6	0.022	0.189201	0.23972	0.985	0.265	17	17	5228982	5018336	210646	cis	rs2585266	14.99	0.06	19.89	-0.12
ILMN_2413318	ILMN_1724207	C15orf57	IVD	0.022	0.038088	0.40765	0.356	0.254	15	15	40845921	38498019	2347902	cis	rs62017982	47.29	0.06	15.07	0.03
ILMN_1653319	ILMN_1675583	MC1R	SPG7	0.023	0.181679	0.317564	0.411	0.365	16	16	88514810	88131344	383466	cis	rs8046182	266.32	0.13	10.84	-0.05
ILMN_1810235	ILMN_1658773	ATP6V1E2	PIGF	0.024	0.466561	0.368578	0.444	0.319	2	2	46739290	46815249	75959	cis	chr2:46808243:D	79.75	-0.07	108.43	-0.1
ILMN_2090004	ILMN_1671686	AQP10	DMTN	0.024	-0.500117	0.547668	0.276	0.258	1	8	152564343	21995783	NA	trans	rs1354034	24.42	0.08	22.94	0.15
ILMN_2105573	ILMN_1795835	CCL3L3	LINC00936	0.027	0.333679	0.401749	0.434	0.28	17	12	34522555	88628314	NA	trans	rs7658893	12.53	0.1	29.26	0.35
ILMN_1687213	ILMN_1715680	FAM167A	NEIL2	0.03	0.500412	0.182778	0.911	0.682	8	8	11316511	11681958	365447	cis	rs1090107	51.1	0.06	34.63	0.07
ILMN_1699631	ILMN_2241953	GATS	PILRA	0.031	-0.481209	0.360301	0.611	0.277	7	7	99644561	99825517	180956	cis	rs7384878	8.79	0.03	73.33	-0.11
ILMN_1756920	ILMN_1752303	ADAM15	YY1AP1	0.031	0.435877	0.416768	0.373	0.262	1	1	153301807	155629286	2327479	cis	rs2666826	14.03	-0.03	13.68	-0.05
ILMN_1671686	ILMN_2383934	DMTN	ITGB1	0.031	-0.354201	0.4807	0.258	0.298	8	10	21995783	33237387	NA	trans	rs1354034	7.16	0.03	24.42	0.08
ILMN_1670218	ILMN_1776354	EXOSC6	KRTAP1-3	0.031	-0.285083	0.471774	0.265	0.266	16	17	70284155	93882	NA	trans	chr16:69602245:D	8.24	-0.03	10.55	-0.06
ILMN_1725338	ILMN_1715680	CLDN23	NEIL2	0.031	0.659839	0.235244	0.666	0.682	8	8	8561463	11681958	3120495	cis	rs1090107	51.1	0.06	12.21	0.04
ILMN_2141807	ILMN_1811264	KNSTRN	C15orf57	0.032	-0.03612	0.370173	0.327	0.329	15	15	38470992	40845457	2374465	cis	chr15:40850136:D	24.57	0.04	7.48	0.02
ILMN_2165975	ILMN_2395856	CES3	TMEM218	0.033	0.255619	0.327803	0.289	0.529	16	11	65565989	124966945	NA	trans	rs7030	48.36	0.06	16.13	-0.03
ILMN_2159694	ILMN_1738356	HLA-DRB4	RPL15	0.033	0.112406	0.337667	0.515	0.251	6	7	32579219	134995878	NA	trans	rs115160668	6.73	0.02	13.88	0.44
ILMN_2393450	ILMN_1728742	INF2	FAXDC2	0.034	-0.606256	0.422595	0.254	0.608	14	5	104256937	154198595	NA	trans	rs1354034	31.54	0.13	9.2	0.05
ILMN_1656670	ILMN_1738356	HLA-G	RPL15	0.034	0.085003	0.329738	0.538	0.251	6	7	29906620	134995878	NA	trans	rs115160668	6.73	0.02	13.8	0.07
ILMN_2260756	ILMN_1782377	GSDMB	SMG1P2	0.034	0.165189	0.368582	0.273	0.415	17	16	38073701	29556506	NA	trans	chr16:30337486:D	14.55	-0.06	8.88	0.05
ILMN_2279367	ILMN_1801387	FCAR	YEATS4	0.035	0.192986	0.32269	0.44	0.366	19	12	60092082	68070407	NA	trans	rs4761239	307.65	-0.18	14.89	0.06
ILMN_1764500	ILMN_2235137	BRK1	FANCD2	0.036	0.412976	0.368663	0.52	0.261	3	3	10143726	10097881	45845	cis	rs2302786	32.13	-0.06	88.62	-0.12
ILMN_1738251	ILMN_1721339	DRD3	ZNF276	0.038	0.198047	0.440796	0.273	0.281	3	16	115330413	88333486	NA	trans	rs2283567	8.47	0.04	174.99	0.24
ILMN_1666078	ILMN_1738356	HLA-H	RPL15	0.038	0.126177	0.287003	0.742	0.251	6	7	29859670	134995878	NA	trans	rs115160668	6.73	0.02	23.76	0.18
ILMN_1752592	ILMN_2054019	HLA-DRB4	ISG15	0.039	-0.011132	0.2803	0.75	0.255	6	1	32581153	939540	NA	trans	rs115137035	8.89	0.11	63.22	0.25
ILMN_1813314	ILMN_2383934	HIST1H2BK	ITGB1	0.04	-0.257661	0.353936	0.377	0.298	6	10	27222496	33237387	NA	trans	rs1354034	7.16	0.03	7.41	0.04
ILMN_1676528	ILMN_1758623	BTN3A2	HIST1H2BD	0.041	0.443005	0.086614	0.999	0.829	6	6	26378113	26158384	219729	cis	rs9379828	18.15	-0.04	35	-0.16
ILMN_1717793	ILMN_1773906	C19orf33	NCOA4	0.041	0.23976	0.311799	0.501	0.313	19	10	38795300	51260567	NA	trans	rs1354034	12.46	0.03	26.43	0.09
ILMN_2232177	ILMN_1728742	ACTN1	FAXDC2	0.042	0.014335	0.246128	0.422	0.608	14	5	68411162	154198595	NA	trans	rs1354034	31.54	0.13	22.68	0.08
ILMN_1697499	ILMN_2066060	HLA-DRB5	HLA-DRB6	0.042	0.201782	0.230009	0.748	0.372	6	6	32593374	32628571	35197	cis	rs115374828	307.65	-1.5	59.62	-1.24
ILMN_1666078	ILMN_2054019	HLA-H	ISG15	0.042	-0.142875	0.284734	0.742	0.255	6	1	29859670	939540	NA	trans	rs115137035	8.89	0.11	15.39	-0.18
ILMN_1796179	ILMN_1723467	HIST1H2BK	ITGB1	0.042	-0.442331	0.365677	0.252	0.434	6	10	27214075	33229489	NA	trans	rs1354034	8.36	0.03	11.16	0.06
ILMN_1671686	ILMN_1723467	DMTN	ITGB1	0.044	0.067282	0.364407	0.258	0.434	8	10	21995783	33229489	NA	trans	rs1354034	8.36	0.03	24.42	0.08
ILMN_1700316	ILMN_1678939	RPS12	VNN2	0.049	-0.58839	0.422552	0.46	0.33	11	6	74134847	133106828	NA	trans	rs1883617	59.2	-0.17	8.92	0.04
ILMN_1725338	ILMN_1741096	CLDN23	FDFT1	0.05	0.383528	0.196951	0.666	0.771	8	8	8561463	11696232	3134769	cis	rs1293299	111.18	-0.12	8.22	-0.04
ILMN_2184373	ILMN_1795835	CXCL8	LINC00936	0.051	0.646988	0.387675	0.463	0.28	4	12	74609125	88628314	NA	trans	rs7658893	12.53	0.1	14.21	0.25
ILMN_1687213	ILMN_1725338	FAM167A	CLDN23	0.052	0.379675	0.177203	0.911	0.666	8	8	11316511	8561463	2755048	cis	rs17149208	90.6	0.13	16.37	0.06
ILMN_2374352	ILMN_1738251	DBNDD1	DRD3	0.052	0.223309	0.379921	0.391	0.273	16	3	90071280	115330413	NA	trans	rs62056100	237.19	0.28	97.9	0.28
ILMN_1717793	ILMN_1723467	C19orf33	ITGB1	0.053	0.062481	0.26674	0.501	0.434	19	10	38795300	33229489	NA	trans	rs1354034	8.36	0.03	26.43	0.09
ILMN_1811650	ILMN_1744006	DUS2	GFOD2	0.055	0.290493	0.314845	0.646	0.251	16	16	66670628	66265957	404671	cis	rs7199443	12.11	0.03	96.1	0.13
ILMN_1691507	ILMN_1773906	CXCR2P1	NCOA4	0.055	0.463226	0.388365	0.366	0.313	2	10	218632904	51260567	NA	trans	rs1354034	12.46	0.03	11.62	0.08
ILMN_1728742	ILMN_1773906	FAXDC2	NCOA4	0.055	-0.314998	0.307798	0.608	0.313	5	10	154198595	51260567	NA	trans	rs1354034	12.46	0.03	31.54	0.13
ILMN_1721113	ILMN_1738356	HLA-C	RPL15	0.058	-0.203027	0.390223	0.428	0.251	6	7	31345836	134995878	NA	trans	rs115160668	6.73	0.02	35.8	0.26
ILMN_1721535	ILMN_2399877	COG5	COG5	0.059	0.216865	0.328526	0.34	0.389	7	7	106630792	106630573	219	cis	rs2520256	307.65	0.16	48.88	0.07
ILMN_1773906	ILMN_1665100	NCOA4	PTGS1	0.061	0.043648	0.370699	0.313	0.353	10	9	51260567	124188767	NA	trans	rs1354034	9.12	0.03	12.46	0.03
ILMN_2111739	ILMN_2364535	MAN2C1	SNUPN	0.062	0.267304	0.320585	0.454	0.338	15	15	75648555	75890710	242155	cis	chr15:75812817:D	22.64	0.04	307.65	0.3
ILMN_1721535	ILMN_1698621	COG5	COG5	0.063	0.044071	0.342959	0.34	0.37	7	7	106630792	106684419	53627	cis	rs2237671	110.37	0.08	49.27	0.07
ILMN_1725338	ILMN_2144088	CLDN23	FDFT1	0.063	0.39523	0.1413	0.666	0.999	8	8	8561463	11696361	3134898	cis	rs1293299	180.48	-0.16	8.22	-0.04
ILMN_1807211	ILMN_1669484	NICN1	WDR6	0.07	0.588576	0.298356	0.338	0.682	3	3	49460410	49028156	432254	cis	rs6446196	186.94	-0.11	89.31	-0.08
ILMN_1676528	ILMN_1651496	BTN3A2	HIST1H2BD	0.07	0.618235	0.062109	0.999	0.8	6	6	26378113	26171304	206809	cis	chr6:26173934:I	160.4	-0.33	33.83	-0.16
ILMN_2260756	ILMN_2070052	GSDMB	LOC613037	0.071	0.56613	0.406742	0.273	0.455	17	16	38073701	30234500	NA	trans	rs4788408	50.14	0.09	9.46	0.05
ILMN_2413318	ILMN_2042343	C15orf57	MRPL42P5	0.074	0.890813	0.511526	0.356	0.279	15	15	40845921	40824201	21720	cis	rs12908316	75.39	-0.06	74.22	-0.06
ILMN_1706015	ILMN_1705746	FAM43A	LSG1	0.075	0.901626	0.386442	0.387	0.435	3	3	194409702	195843083	1433381	cis	chr3:194385681:I	200.2	0.18	7.59	0.05
ILMN_1701077	ILMN_2077504	N6AMT1	LTN1	0.076	0.187521	0.227659	0.335	0.999	11	21	92982603	29222700	NA	trans	rs2026245	307.65	-0.5	14.93	-0.03
ILMN_1738589	ILMN_1773906	MGLL	NCOA4	0.076	-0.069088	0.37434	0.368	0.313	3	10	129023857	51260567	NA	trans	rs1354034	12.46	0.03	17.25	0.04
ILMN_1687213	ILMN_2144088	FAM167A	FDFT1	0.077	0.560416	0.070713	0.911	0.999	8	8	11316511	11696361	379850	cis	rs1293299	180.48	-0.16	15.23	-0.06
ILMN_1668277	ILMN_2228180	BLK	MSRA	0.077	0.974886	0.147724	0.358	0.772	8	8	11420520	10323581	1096939	cis	rs34259385	56.1	0.06	9.32	0.06
ILMN_1717793	ILMN_1758055	C19orf33	YIF1B	0.08	-0.111486	0.289309	0.501	0.379	19	19	38795300	43487724	4692424	cis	rs2887262	27.59	0.06	58.69	-0.17
ILMN_2232177	ILMN_1745103	ACTN1	CLEC1B	0.08	0.227394	0.293662	0.422	0.418	14	12	68411162	10147744	NA	trans	rs1354034	24.72	0.16	22.68	0.08
ILMN_2151056	ILMN_1682165	BORCS7	NT5C2	0.08	0.18515	0.2532	0.759	0.312	10	10	104613542	104837929	224387	cis	rs72841270	11.29	0.03	18.03	0.06
ILMN_1701512	ILMN_1662617	KIAA0391	PPP2R3C	0.081	0.865782	0.347483	0.369	0.304	14	14	34812848	35564269	751421	cis	rs1056879	227.36	-0.11	31.48	0.04
ILMN_2387636	ILMN_2411963	EIF6	RBM39	0.081	0.607983	0.399717	0.279	0.37	20	20	33330386	34328796	998410	cis	rs7266438	10.24	0.06	11.84	0.03
ILMN_1661266	ILMN_2157441	HLA-DQB1	HLA-DRA	0.081	0.380355	0.267487	0.718	0.306	6	6	32736001	32412513	323488	cis	rs115671226	63.98	-0.08	11.61	0.16
ILMN_1656670	ILMN_1737585	HLA-G	VARS2	0.083	0.958696	0.298625	0.538	0.545	6	6	29906620	30894135	987515	cis	rs115473529	307.65	0.18	7.92	0.05
ILMN_1709820	ILMN_1715169	AOAH	HLA-DRB1	0.084	-0.156353	0.224265	0.395	0.816	7	6	36519310	32654825	NA	trans	rs9271019	307.65	-2.99	15.84	-0.07
ILMN_1728742	ILMN_2383934	FAXDC2	ITGB1	0.086	0.019367	0.291578	0.608	0.298	5	10	154198595	33237387	NA	trans	rs1354034	7.16	0.03	31.54	0.13
ILMN_1656670	ILMN_2054019	HLA-G	ISG15	0.087	-0.181387	0.345023	0.538	0.255	6	1	29906620	939540	NA	trans	rs115137035	8.89	0.11	27.81	-0.12
ILMN_2232177	ILMN_2352190	ACTN1	CLIP2	0.091	0.276782	0.293735	0.422	0.414	14	7	68411162	73458015	NA	trans	rs12488986	7.3	-0.03	12.42	-0.07
ILMN_1691507	ILMN_1723467	CXCR2P1	ITGB1	0.093	-0.795154	0.456663	0.366	0.434	2	10	218632904	33229489	NA	trans	rs1354034	8.36	0.03	11.62	0.08
ILMN_1677814	ILMN_1671686	ABCC3	DMTN	0.096	-0.614221	0.55063	0.296	0.258	17	8	46123787	21995783	NA	trans	rs1354034	24.42	0.08	10.21	0.08
ILMN_2159694	ILMN_2066066	HLA-DRB4	HLA-DRB6	0.096	-0.304526	0.355151	0.515	0.329	6	6	32579219	32629671	50452	cis	rs113295133	38.57	0.1	307.65	2.42
ILMN_1728742	ILMN_1723467	FAXDC2	ITGB1	0.096	-0.161321	0.253738	0.608	0.434	5	10	154198595	33229489	NA	trans	rs1354034	8.36	0.03	31.54	0.13
ILMN_1738251	ILMN_1653319	DRD3	MC1R	0.096	0.324338	0.356572	0.273	0.411	3	16	115330413	88514810	NA	trans	rs62056099	307.65	0.38	216.8	0.26
ILMN_1778890	ILMN_2189933	LRR1	RPL36AL	0.097	0.00626	0.309356	0.475	0.323	14	14	49144284	50085787	941503	cis	rs2985696	284.29	0.16	29.34	0.04
ILMN_1723467	ILMN_1665100	ITGB1	PTGS1	0.101	-0.206	0.343	0.434	0.353	10	9	33229489	124188767	NA	trans	rs1354034	9.12	0.03	8.36	0.03
ILMN_2393450	ILMN_1773906	INF2	NCOA4	0.101	0.236	0.434	0.254	0.313	14	10	104256937	51260567	NA	trans	rs1354034	12.46	0.03	9.2	0.05
ILMN_2393450	ILMN_2383934	INF2	ITGB1	0.101	0.344	0.443	0.254	0.298	14	10	104256937	33237387	NA	trans	rs1354034	7.16	0.03	9.2	0.05
ILMN_1752562	ILMN_1723467	CXCL5	ITGB1	0.102	0.176	0.356	0.257	0.434	4	10	75080983	33229489	NA	trans	rs1354034	8.36	0.03	7.44	0.04
ILMN_2232177	ILMN_1665100	ACTN1	PTGS1	0.105	0.084	0.315	0.422	0.353	14	9	68411162	124188767	NA	trans	rs1354034	9.12	0.03	22.68	0.08
ILMN_2352121	ILMN_2140974	NT5C3A	TPM4	0.105	0.407	0.288	0.683	0.314	7	19	33055350	16073871	NA	trans	rs1354034	17.31	0.05	7.65	0.05
ILMN_1747935	ILMN_1727402	GOLGB1	HCLS1	0.106	0.145	0.251	0.69	0.352	3	3	122865847	122833112	32735	cis	rs41271407	191.6	-0.19	16.73	0.12
ILMN_1739942	ILMN_1748476	FAM117B	NOP58	0.107	0.438	0.235	0.848	0.337	2	2	203342628	202876425	466203	cis	rs60255419	43.76	0.06	15.68	0.07
ILMN_1751120	ILMN_1669516	HIST1H4H	ZSCAN9	0.108	0.36	0.293	0.522	0.328	6	6	26393371	28200904	1807533	cis	rs144344058	93.05	0.22	9.37	0.2
ILMN_1760635	ILMN_1704383	RAD51C	TRIM37	0.109	0.313	0.245	0.695	0.356	17	17	54129143	54431130	301987	cis	rs11656413	129.43	0.08	37.11	0.05
ILMN_1766657	ILMN_2140974	STOM	TPM4	0.109	-0.483	0.49	0.259	0.314	9	19	124101420	16073871	NA	trans	rs1354034	17.31	0.05	9.92	0.05
ILMN_1810915	ILMN_1716004	FAAH	NSUN4	0.109	0.472	0.336	0.431	0.343	1	1	46651775	46603147	48628	cis	rs10489769	44.06	0.05	16.78	0.04
ILMN_1665100	ILMN_2140974	PTGS1	TPM4	0.11	0.14	0.369	0.353	0.314	9	19	124188767	16073871	NA	trans	rs1354034	17.31	0.05	9.12	0.03
ILMN_1691507	ILMN_2383934	CXCR2P1	ITGB1	0.11	-0.272	0.41	0.366	0.298	2	10	218632904	33237387	NA	trans	rs1354034	7.16	0.03	11.62	0.08
ILMN_2232177	ILMN_1738589	ACTN1	MGLL	0.112	0.349	0.297	0.422	0.368	14	3	68411162	129023857	NA	trans	rs1354034	17.25	0.04	22.68	0.08
ILMN_1709820	ILMN_1697499	AOAH	HLA-DRB5	0.113	-0.073	0.231	0.395	0.748	7	6	36519310	32593374	NA	trans	rs36192217	307.65	-4.24	9.4	-0.06
ILMN_1728742	ILMN_2091920	FAXDC2	PTCRA	0.113	-0.146	0.299	0.608	0.329	5	6	154198595	42893486	NA	trans	rs1354034	25	0.14	31.54	0.13
ILMN_1752562	ILMN_1773906	CXCL5	NCOA4	0.113	0.03	0.426	0.257	0.313	4	10	75080983	51260567	NA	trans	rs1354034	12.46	0.03	7.44	0.04
ILMN_1801866	ILMN_2151579	BRWD1	HMGN1	0.114	0.931	0.268	0.339	0.392	21	21	40562431	40714545	152114	cis	rs2776311	135.94	-0.1	88.11	-0.14
ILMN_1717793	ILMN_2352190	C19orf33	CLIP2	0.115	0.322	0.27	0.501	0.414	19	7	38795300	73458015	NA	trans	rs12488986	7.3	-0.03	16.51	-0.09
ILMN_2050911	ILMN_1699357	SLC22A4	SLC22A5	0.115	0.664	0.254	0.506	0.573	5	5	131670507	131758857	88350	cis	rs2631360	307.65	0.18	43.36	0.07
ILMN_1677814	ILMN_2232177	ABCC3	ACTN1	0.117	-0.196	0.369	0.296	0.422	17	14	46123787	68411162	NA	trans	rs1354034	22.68	0.08	10.21	0.08
ILMN_1723467	ILMN_1773906	ITGB1	NCOA4	0.117	0.098	0.332	0.434	0.313	10	10	33229489	51260567	18031078	cis	rs1354034	12.46	0.03	8.36	0.03
ILMN_1656670	ILMN_2101885	HLA-G	TUBB	0.119	0.214	0.28	0.538	0.368	6	6	29906620	30692958	786338	cis	rs114075700	17.21	-0.05	34.23	-0.13
ILMN_1700380	ILMN_1797425	ATP6V0A2	DDX55	0.119	0.256	0.333	0.294	0.428	12	12	122810128	122671213	138915	cis	chr12:124097547:D	306.58	0.2	10.07	-0.02
ILMN_1745103	ILMN_2383934	CLEC1B	ITGB1	0.119	-0.044	0.365	0.418	0.298	12	10	10147744	33237387	NA	trans	rs1354034	7.16	0.03	24.72	0.16
ILMN_2090004	ILMN_1773906	AQP10	NCOA4	0.119	0.379	0.409	0.276	0.313	1	10	152564343	51260567	NA	trans	rs1354034	12.46	0.03	22.94	0.15
ILMN_1745103	ILMN_1773906	CLEC1B	NCOA4	0.12	0.359	0.334	0.418	0.313	12	10	10147744	51260567	NA	trans	rs1354034	12.46	0.03	24.72	0.16
ILMN_1768099	ILMN_2140974	SCGB1C1	TPM4	0.12	-0.016	0.395	0.329	0.314	11	19	184486	16073871	NA	trans	rs1354034	17.31	0.05	8.63	0.07
ILMN_1663519	ILMN_2140974	SLC24A3	TPM4	0.121	0.266	0.349	0.407	0.314	20	19	19650435	16073871	NA	trans	rs1354034	17.31	0.05	49.9	0.13
ILMN_1728742	ILMN_1745103	FAXDC2	CLEC1B	0.121	-0.049	0.259	0.608	0.418	5	12	154198595	10147744	NA	trans	rs1354034	24.72	0.16	31.54	0.13
ILMN_1745103	ILMN_1723467	CLEC1B	ITGB1	0.123	-0.295	0.331	0.418	0.434	12	10	10147744	33229489	NA	trans	rs1354034	8.36	0.03	24.72	0.16
ILMN_1752562	ILMN_2140974	CXCL5	TPM4	0.123	0.173	0.422	0.257	0.314	4	19	75080983	16073871	NA	trans	rs1354034	17.31	0.05	7.44	0.04
ILMN_1796179	ILMN_1665100	HIST1H2BK	PTGS1	0.123	0.219	0.375	0.252	0.353	6	9	27214075	124188767	NA	trans	rs1354034	9.12	0.03	11.16	0.06
ILMN_2111739	ILMN_1733932	MAN2C1	SNUPN	0.124	0.667	0.309	0.454	0.421	15	15	75648555	75890708	242153	cis	chr15:75812817:D	23.04	0.04	307.65	0.3
ILMN_1782729	ILMN_2079655	CLECL1	KLRB1	0.125	0.077	0.268	0.567	0.378	12	12	9885556	9751108	134448	cis	rs985911	9.04	0.06	34.48	0.15
ILMN_2090004	ILMN_1728742	AQP10	FAXDC2	0.125	-0.021	0.308	0.276	0.608	1	5	152564343	154198595	NA	trans	rs1354034	31.54	0.13	22.94	0.15
ILMN_1653319	ILMN_1721339	MC1R	ZNF276	0.127	0.31	0.337	0.411	0.281	16	16	88514810	88333486	181324	cis	rs2283567	8.47	0.04	214.52	0.34
ILMN_1796179	ILMN_1773906	HIST1H2BK	NCOA4	0.127	-0.286	0.442	0.252	0.313	6	10	27214075	51260567	NA	trans	rs1354034	12.46	0.03	11.16	0.06
ILMN_2045975	ILMN_1700847	ORMDL1	PMS1	0.13	0.114	0.316	0.403	0.374	2	2	190343639	190446601	102962	cis	rs62183658	52.19	0.09	239.08	0.34
ILMN_1813836	ILMN_1739876	DARS	RAB3GAP1	0.131	-0.609	0.381	0.399	0.412	2	2	136664886	135643839	1021047	cis	rs16831498	26.65	-0.06	8.24	0.03
ILMN_1666078	ILMN_1737585	HLA-H	VARS2	0.132	0.688	0.212	0.742	0.545	6	6	29859670	30894135	1034465	cis	rs115473529	307.65	0.18	10.13	0.11
ILMN_1728742	ILMN_1738589	FAXDC2	MGLL	0.132	-0.014	0.27	0.608	0.368	5	3	154198595	129023857	NA	trans	rs1354034	17.25	0.04	31.54	0.13
ILMN_2232177	ILMN_1773906	ACTN1	NCOA4	0.132	-0.05	0.347	0.422	0.313	14	10	68411162	51260567	NA	trans	rs1354034	12.46	0.03	22.68	0.08
ILMN_1670841	ILMN_1794230	CPNE1	SCAND1	0.133	0.836	0.145	0.966	0.356	20	20	34214120	34541852	327732	cis	rs6060726	21.72	-0.05	307.65	-0.31
ILMN_1723467	ILMN_2140974	ITGB1	TPM4	0.133	-0.413	0.399	0.434	0.314	10	19	33229489	16073871	NA	trans	rs1354034	17.31	0.05	8.36	0.03
ILMN_1723467	ILMN_2091920	ITGB1	PTCRA	0.134	-0.246	0.36	0.434	0.329	10	6	33229489	42893486	NA	trans	rs1354034	25	0.14	8.36	0.03
ILMN_1813314	ILMN_1665100	HIST1H2BK	PTGS1	0.134	0.063	0.326	0.377	0.353	6	9	27222496	124188767	NA	trans	rs1354034	9.12	0.03	7.41	0.04
ILMN_2171384	ILMN_2140974	CXCL5	TPM4	0.134	-0.008	0.347	0.404	0.314	4	19	75080647	16073871	NA	trans	rs1354034	17.31	0.05	10.27	0.1
ILMN_2328666	ILMN_1795835	CD83	LINC00936	0.134	0.811	0.446	0.253	0.28	6	12	14136299	88628314	NA	trans	rs7658893	12.53	0.1	12.3	0.14
ILMN_1778890	ILMN_2189936	LRR1	RPL36AL	0.135	0.236	0.249	0.475	0.491	14	14	49144284	50085848	941564	cis	rs2985696	276.31	0.17	29.34	0.04
ILMN_2171384	ILMN_1723467	CXCL5	ITGB1	0.136	-0.54	0.378	0.404	0.434	4	10	75080647	33229489	NA	trans	rs1354034	8.36	0.03	10.27	0.1
ILMN_2232177	ILMN_2090004	ACTN1	AQP10	0.136	-0.064	0.373	0.422	0.276	14	1	68411162	152564343	NA	trans	rs1354034	22.94	0.15	22.68	0.08
ILMN_2171384	ILMN_2383934	CXCL5	ITGB1	0.137	0.378	0.349	0.404	0.298	4	10	75080647	33237387	NA	trans	rs1354034	7.16	0.03	10.27	0.1
ILMN_2090004	ILMN_2383934	AQP10	ITGB1	0.138	0.535	0.419	0.276	0.298	1	10	152564343	33237387	NA	trans	rs1354034	7.16	0.03	22.94	0.15
ILMN_1677814	ILMN_1728742	ABCC3	FAXDC2	0.141	-0.084	0.302	0.296	0.608	17	5	46123787	154198595	NA	trans	rs1354034	31.54	0.13	10.21	0.08
ILMN_2090004	ILMN_2140974	AQP10	TPM4	0.142	-0.247	0.477	0.276	0.314	1	19	152564343	16073871	NA	trans	rs1354034	17.31	0.05	22.94	0.15
ILMN_1651496	ILMN_1716195	HIST1H2BD	HIST1H2BG	0.143	-0.112	0.239	0.8	0.34	6	6	26171304	26324673	153369	cis	chr6:26222343:D	19.18	0.2	10.9	-0.2
ILMN_1691507	ILMN_2140974	CXCR2P1	TPM4	0.143	0.058	0.371	0.366	0.314	2	19	218632904	16073871	NA	trans	rs1354034	17.31	0.05	11.62	0.08
ILMN_1780582	ILMN_1795835	CD83	LINC00936	0.143	0.53	0.362	0.403	0.28	6	12	14136583	88628314	NA	trans	rs7658893	12.53	0.1	13.14	0.15
ILMN_1697499	ILMN_1718936	HLA-DRB5	LST1	0.144	0.531	0.231	0.748	0.381	6	6	32593374	31555457	1037917	cis	rs2256974	301.56	-0.47	10.7	-0.71
ILMN_1745103	ILMN_2140974	CLEC1B	TPM4	0.144	0.013	0.352	0.418	0.314	12	19	10147744	16073871	NA	trans	rs1354034	17.31	0.05	24.72	0.16
ILMN_2171384	ILMN_1773906	CXCL5	NCOA4	0.147	0.013	0.348	0.404	0.313	4	10	75080647	51260567	NA	trans	rs1354034	12.46	0.03	10.27	0.1
ILMN_1723467	ILMN_1738589	ITGB1	MGLL	0.151	-0.408	0.359	0.434	0.368	10	3	33229489	129023857	NA	trans	rs1354034	17.25	0.04	8.36	0.03
ILMN_1745103	ILMN_2352190	CLEC1B	CLIP2	0.151	0.684	0.321	0.418	0.414	12	7	10147744	73458015	NA	trans	rs12488986	7.3	-0.03	13.2	-0.15
ILMN_1677814	ILMN_1773906	ABCC3	NCOA4	0.155	0.069	0.397	0.296	0.313	17	10	46123787	51260567	NA	trans	rs1354034	12.46	0.03	10.21	0.08
ILMN_2374352	ILMN_1653319	DBNDD1	MC1R	0.156	0.247	0.291	0.391	0.411	16	16	90071280	88514810	1556470	cis	rs62056099	307.65	0.38	90.04	0.26
ILMN_2383058	ILMN_1676780	SIRPG	SIRPG	0.16	-0.657	0.399	0.292	0.532	20	20	1610083	1616012	5929	cis	rs1535883	59.41	0.06	40.79	-0.07
ILMN_1717793	ILMN_2140974	C19orf33	TPM4	0.163	0.29	0.304	0.501	0.314	19	19	38795300	16073871	22721429	cis	rs1354034	17.31	0.05	26.43	0.09
ILMN_2090004	ILMN_1723467	AQP10	ITGB1	0.163	-0.04	0.371	0.276	0.434	1	10	152564343	33229489	NA	trans	rs1354034	8.36	0.03	22.94	0.15
ILMN_2393450	ILMN_1665100	INF2	PTGS1	0.167	0.561	0.429	0.254	0.353	14	9	104256937	124188767	NA	trans	rs1354034	9.12	0.03	9.2	0.05
ILMN_1808238	ILMN_2140974	RBPMS2	TPM4	0.172	-0.14	0.278	0.753	0.314	15	19	65032145	16073871	NA	trans	rs1354034	17.31	0.05	22.52	0.17
ILMN_1726308	ILMN_1765204	ST13P4	ST13	0.176	0.555	0.38	0.299	0.33	13	22	49645209	41220705	NA	trans	rs67745003	7.17	-0.02	12.38	-0.02
ILMN_1773906	ILMN_2091920	NCOA4	PTCRA	0.177	0.148	0.376	0.313	0.329	10	6	51260567	42893486	NA	trans	rs1354034	25	0.14	12.46	0.03
ILMN_2171384	ILMN_1665100	CXCL5	PTGS1	0.178	-0.001	0.323	0.404	0.353	4	9	75080647	124188767	NA	trans	rs1354034	9.12	0.03	10.27	0.1
ILMN_2352121	ILMN_2091920	NT5C3A	PTCRA	0.178	-0.41	0.327	0.683	0.329	7	6	33055350	42893486	NA	trans	rs1354034	25	0.14	7.65	0.05
ILMN_1677814	ILMN_2140974	ABCC3	TPM4	0.179	-0.332	0.465	0.296	0.314	17	19	46123787	16073871	NA	trans	rs1354034	17.31	0.05	10.21	0.08
ILMN_1709820	ILMN_2157441	AOAH	HLA-DRA	0.179	0.145	0.342	0.395	0.306	7	6	36519310	32412513	NA	trans	rs115671226	63.98	-0.08	31.22	-0.09
ILMN_1709820	ILMN_2066066	AOAH	HLA-DRB6	0.18	0.143	0.329	0.395	0.329	7	6	36519310	32629671	NA	trans	rs113295133	38.57	0.1	74.46	-0.17
ILMN_2393450	ILMN_1745103	INF2	CLEC1B	0.18	0.658	0.412	0.254	0.418	14	12	104256937	10147744	NA	trans	rs1354034	24.72	0.16	9.2	0.05
ILMN_1677814	ILMN_2383934	ABCC3	ITGB1	0.181	0.513	0.387	0.296	0.298	17	10	46123787	33237387	NA	trans	rs1354034	7.16	0.03	10.21	0.08
ILMN_1693233	ILMN_1730568	KIAA0513	ZDHHC7	0.182	0.344	0.404	0.331	0.256	16	16	83684987	83565800	119187	cis	rs11149704	17.86	0.07	12.52	0.07
ILMN_1745103	ILMN_1665100	CLEC1B	PTGS1	0.183	0.268	0.309	0.418	0.353	12	9	10147744	124188767	NA	trans	rs1354034	9.12	0.03	24.72	0.16
ILMN_2200917	ILMN_1808354	SLC4A7	SLC4A7	0.185	-0.473	0.433	0.344	0.35	3	3	27389301	27414767	25466	cis	rs9871592	13.39	0.04	19.15	0.05
ILMN_2091920	ILMN_2140974	PTCRA	TPM4	0.189	0.112	0.381	0.329	0.314	6	19	42893486	16073871	NA	trans	rs1354034	17.31	0.05	25	0.14
ILMN_1738589	ILMN_2140974	MGLL	TPM4	0.192	-0.409	0.42	0.368	0.314	3	19	129023857	16073871	NA	trans	rs1354034	17.31	0.05	17.25	0.04
ILMN_1703558	ILMN_1810116	FHL3	INPP5B	0.197	0.746	0.317	0.585	0.33	1	1	38462655	38326849	135806	cis	rs4607835	139.76	-0.11	7.65	-0.04
ILMN_1698621	ILMN_2399877	COG5	COG5	0.199	0.733	0.299	0.37	0.389	7	7	106684419	106630573	53846	cis	rs2520256	307.65	0.16	110.12	0.08
ILMN_1700625	ILMN_2299843	ATP5S	ATP5S	0.199	0.232	0.375	0.322	0.313	14	14	49860439	49859097	1342	cis	rs7141402	72.84	-0.06	15.99	-0.03
ILMN_1677814	ILMN_1723467	ABCC3	ITGB1	0.203	0.068	0.339	0.296	0.434	17	10	46123787	33229489	NA	trans	rs1354034	8.36	0.03	10.21	0.08
ILMN_1709820	ILMN_2066060	AOAH	HLA-DRB6	0.203	0.596	0.291	0.395	0.372	7	6	36519310	32628571	NA	trans	rs115374828	307.65	-1.5	86.71	-0.15
ILMN_2066060	ILMN_2066066	HLA-DRB6	HLA-DRB6	0.21	0.832	0.35	0.372	0.329	6	6	32628571	32629671	1100	cis	rs113295133	38.57	0.1	120.25	-1.17
ILMN_1728742	ILMN_1671686	FAXDC2	DMTN	0.211	0.28	0.294	0.608	0.258	5	8	154198595	21995783	NA	trans	rs1354034	24.42	0.08	31.54	0.13
ILMN_1752562	ILMN_1665100	CXCL5	PTGS1	0.211	0.285	0.382	0.257	0.353	4	9	75080983	124188767	NA	trans	rs1354034	9.12	0.03	7.44	0.04
ILMN_1769734	ILMN_2091920	NT5C3A	PTCRA	0.213	-0.295	0.331	0.648	0.329	7	6	33057109	42893486	NA	trans	rs1354034	25	0.14	8.49	0.06
ILMN_2189936	ILMN_2298818	RPL36AL	RPS29	0.216	0.371	0.306	0.491	0.27	14	14	50085848	50044128	41720	cis	rs7158577	33.86	0.08	229.69	0.15
ILMN_2260756	ILMN_1696843	GSDMB	LOC613037	0.216	0.558	0.408	0.273	0.324	17	16	38073701	30235922	NA	trans	rs4788408	35.92	0.07	9.46	0.05
ILMN_1686920	ILMN_1669888	CCDC58	CSTA	0.217	0.579	0.267	0.668	0.292	3	3	123561421	122060733	1500688	cis	rs113686831	159.58	0.18	124.05	0.41
ILMN_1717793	ILMN_1665100	C19orf33	PTGS1	0.22	-0.19	0.322	0.501	0.353	19	9	38795300	124188767	NA	trans	rs1354034	9.12	0.03	26.43	0.09
ILMN_2090004	ILMN_1665100	AQP10	PTGS1	0.222	0.161	0.382	0.276	0.353	1	9	152564343	124188767	NA	trans	rs1354034	9.12	0.03	22.94	0.15
ILMN_1796179	ILMN_1738589	HIST1H2BK	MGLL	0.225	-0.037	0.365	0.252	0.368	6	3	27214075	129023857	NA	trans	rs1354034	17.25	0.04	11.16	0.06
ILMN_2393450	ILMN_1738589	INF2	MGLL	0.225	0.493	0.359	0.254	0.368	14	3	104256937	129023857	NA	trans	rs1354034	17.25	0.04	9.2	0.05
ILMN_2157441	ILMN_2066060	HLA-DRA	HLA-DRB6	0.226	0.167	0.342	0.306	0.372	6	6	32412513	32628571	216058	cis	rs115374828	307.65	-1.5	16.81	-0.04
ILMN_1700316	ILMN_1758864	RPS12	VNN2	0.229	-0.429	0.429	0.46	0.324	11	6	74134847	133120672	NA	trans	rs1883617	68.85	-0.16	8.92	0.04
ILMN_2232177	ILMN_2091920	ACTN1	PTCRA	0.231	0.164	0.321	0.422	0.329	14	6	68411162	42893486	NA	trans	rs1354034	25	0.14	22.68	0.08
ILMN_2104830	ILMN_1814022	ACP2	NR1H3	0.236	0.63	0.299	0.334	0.443	11	11	47217622	47246893	29271	cis	rs11039156	53.59	-0.08	99.56	-0.12
ILMN_2090004	ILMN_2352190	AQP10	CLIP2	0.241	-0.181	0.42	0.276	0.414	1	7	152564343	73458015	NA	trans	rs12488986	7.3	-0.03	11.81	-0.14
ILMN_1813314	ILMN_1738589	HIST1H2BK	MGLL	0.245	0.453	0.306	0.377	0.368	6	3	27222496	129023857	NA	trans	rs1354034	17.25	0.04	7.41	0.04
ILMN_1752592	ILMN_2066060	HLA-DRB4	HLA-DRB6	0.255	0.144	0.222	0.75	0.372	6	6	32581153	32628571	47418	cis	rs115374828	307.65	-1.5	22.6	-0.12
ILMN_1677814	ILMN_1665100	ABCC3	PTGS1	0.258	0.649	0.312	0.296	0.353	17	9	46123787	124188767	NA	trans	rs1354034	9.12	0.03	10.21	0.08
ILMN_1651496	ILMN_1681542	HIST1H2BD	HIST1H4E	0.261	0.129	0.225	0.8	0.352	6	6	26171304	26205148	33844	cis	rs6939589	6.84	-0.03	16.46	-0.11
ILMN_2091920	ILMN_1665100	PTCRA	PTGS1	0.265	0.563	0.313	0.329	0.353	6	9	42893486	124188767	NA	trans	rs1354034	9.12	0.03	25	0.14
ILMN_2413318	ILMN_1811264	C15orf57	C15orf57	0.265	0.807	0.329	0.356	0.329	15	15	40845921	40845457	464	cis	chr15:40850136:D	24.57	0.04	66.51	0.06
ILMN_1661266	ILMN_2066066	HLA-DQB1	HLA-DRB6	0.266	0.601	0.235	0.718	0.329	6	6	32736001	32629671	106330	cis	rs113295133	38.57	0.1	101.98	0.58
ILMN_2157441	ILMN_1752592	HLA-DRA	HLA-DRB4	0.268	0.16	0.246	0.306	0.75	6	6	32412513	32581153	168640	cis	rs535777	239.17	0.56	8.2	0.04
ILMN_1691507	ILMN_1665100	CXCR2P1	PTGS1	0.269	0.619	0.302	0.366	0.353	2	9	218632904	124188767	NA	trans	rs1354034	9.12	0.03	11.62	0.08
ILMN_1738589	ILMN_1665100	MGLL	PTGS1	0.274	0.155	0.328	0.368	0.353	3	9	129023857	124188767	NA	trans	rs1354034	9.12	0.03	17.25	0.04
ILMN_1752562	ILMN_1738589	CXCL5	MGLL	0.277	0.158	0.373	0.257	0.368	4	3	75080983	129023857	NA	trans	rs1354034	17.25	0.04	7.44	0.04
ILMN_2157441	ILMN_1697499	HLA-DRA	HLA-DRB5	0.277	0.404	0.232	0.306	0.748	6	6	32412513	32593374	180861	cis	rs36192217	307.65	-4.24	7.48	-0.03
ILMN_2348403	ILMN_1771697	VRK3	VRK3	0.277	0.584	0.29	0.271	0.564	19	19	55176034	55174168	1866	cis	rs3833235	307.65	0.33	88.46	0.11
ILMN_1728742	ILMN_1705458	FAXDC2	TRIM58	0.288	0.22	0.299	0.608	0.254	5	1	154198595	246106118	NA	trans	rs1354034	14.17	0.05	31.54	0.13
ILMN_1813314	ILMN_2091920	HIST1H2BK	PTCRA	0.288	0.168	0.335	0.377	0.329	6	6	27222496	42893486	15670990	cis	rs1354034	25	0.14	7.41	0.04
ILMN_1671568	ILMN_1694776	ECHDC2	SCP2	0.299	0.367	0.309	0.351	0.337	1	1	53361978	53189095	172883	cis	rs56222568	269.8	-0.17	119.37	-0.13
ILMN_2396272	ILMN_1768004	PDCD4	PDCD4	0.3	0.389	0.343	0.345	0.303	10	10	112648369	112647792	577	cis	rs139671887	30.13	0.18	41.95	0.16
ILMN_2171384	ILMN_1738589	CXCL5	MGLL	0.305	-0.116	0.337	0.404	0.368	4	3	75080647	129023857	NA	trans	rs1354034	17.25	0.04	10.27	0.1
ILMN_1677814	ILMN_1745103	ABCC3	CLEC1B	0.31	0.143	0.344	0.296	0.418	17	12	46123787	10147744	NA	trans	rs1354034	24.72	0.16	10.21	0.08
ILMN_1752562	ILMN_2091920	CXCL5	PTCRA	0.314	0.579	0.332	0.257	0.329	4	6	75080983	42893486	NA	trans	rs1354034	25	0.14	7.44	0.04
ILMN_1717793	ILMN_1745103	C19orf33	CLEC1B	0.318	0.595	0.233	0.501	0.418	19	12	38795300	10147744	NA	trans	rs1354034	24.72	0.16	26.43	0.09
ILMN_1717793	ILMN_1738589	C19orf33	MGLL	0.32	0.147	0.28	0.501	0.368	19	3	38795300	129023857	NA	trans	rs1354034	17.25	0.04	26.43	0.09
ILMN_1691507	ILMN_1738589	CXCR2P1	MGLL	0.323	0.52	0.281	0.366	0.368	2	3	218632904	129023857	NA	trans	rs1354034	17.25	0.04	11.62	0.08
ILMN_2393450	ILMN_2091920	INF2	PTCRA	0.326	0.765	0.399	0.254	0.329	14	6	104256937	42893486	NA	trans	rs1354034	25	0.14	9.2	0.05
ILMN_1651496	ILMN_1796179	HIST1H2BD	HIST1H2BK	0.329	-0.231	0.288	0.8	0.252	6	6	26171304	27214075	1042771	cis	rs7764984	11.58	0.07	9.03	-0.08
ILMN_1796179	ILMN_2091920	HIST1H2BK	PTCRA	0.333	-0.058	0.444	0.252	0.329	6	6	27214075	42893486	15679411	cis	rs1354034	25	0.14	11.16	0.06
ILMN_1671686	ILMN_1705458	DMTN	TRIM58	0.351	0.908	0.423	0.258	0.254	8	1	21995783	246106118	NA	trans	rs1354034	14.17	0.05	24.42	0.08
ILMN_2384544	ILMN_1751500	ADAM15	ADAM15	0.353	0.239	0.357	0.252	0.41	1	1	153301641	153299394	2247	cis	rs11589479	20.86	0.04	13.45	0.06
ILMN_1756920	ILMN_1751500	ADAM15	ADAM15	0.358	0.533	0.265	0.373	0.41	1	1	153301807	153299394	2413	cis	rs11589479	20.86	0.04	10.11	0.06
ILMN_1784863	ILMN_1796094	CD36	CD36	0.359	0.219	0.326	0.349	0.353	7	7	80143770	80140638	3132	cis	rs181616813	24.11	-0.13	69.26	0.32
ILMN_1651496	ILMN_1751120	HIST1H2BD	HIST1H4H	0.362	0.487	0.163	0.8	0.522	6	6	26171304	26393371	222067	cis	rs6456712	27.21	-0.14	13.73	-0.1
ILMN_1661266	ILMN_1752592	HLA-DQB1	HLA-DRB4	0.364	0.881	0.147	0.718	0.75	6	6	32736001	32581153	154848	cis	rs535777	239.17	0.56	37.16	0.48
ILMN_1661266	ILMN_2159694	HLA-DQB1	HLA-DRB4	0.371	0.046	0.216	0.718	0.515	6	6	32736001	32579219	156782	cis	rs77122291	307.65	2.6	126.5	0.58
ILMN_1681016	ILMN_1738369	SPNS1	TUFM	0.371	0.883	0.118	0.619	0.949	16	16	28903301	28761848	141453	cis	rs7202948	163.17	0.12	89.43	0.11
ILMN_1717793	ILMN_2091920	C19orf33	PTCRA	0.379	0.433	0.256	0.501	0.329	19	6	38795300	42893486	NA	trans	rs1354034	25	0.14	26.43	0.09
ILMN_1726175	ILMN_2254635	ITGAX	ITGAX	0.384	0.529	0.28	0.331	0.387	16	16	31301230	31301506	276	cis	rs11150616	89.41	0.13	19.74	0.04
ILMN_1752592	ILMN_2066066	HLA-DRB4	HLA-DRB6	0.386	0.256	0.223	0.75	0.329	6	6	32581153	32629671	48518	cis	rs113295133	38.57	0.1	26.7	-0.16
ILMN_1677814	ILMN_1738589	ABCC3	MGLL	0.387	-0.198	0.383	0.296	0.368	17	3	46123787	129023857	NA	trans	rs1354034	17.25	0.04	10.21	0.08
ILMN_1745103	ILMN_1738589	CLEC1B	MGLL	0.394	0.634	0.242	0.418	0.368	12	3	10147744	129023857	NA	trans	rs1354034	17.25	0.04	24.72	0.16
ILMN_1677814	ILMN_2090004	ABCC3	AQP10	0.397	-0.534	0.651	0.296	0.276	17	1	46123787	152564343	NA	trans	rs1354034	22.94	0.15	10.21	0.08
ILMN_2334242	ILMN_2101651	CREB1	UBE2G2	0.397	0.918	0.33	0.441	0.256	2	17	208171507	46624085	NA	trans	rs7959452	10.05	0.04	61.56	0.16
ILMN_2171384	ILMN_2091920	CXCL5	PTCRA	0.4	0.2	0.325	0.404	0.329	4	6	75080647	42893486	NA	trans	rs1354034	25	0.14	10.27	0.1
ILMN_1722492	ILMN_2101651	DUSP19	UBE2G2	0.404	0.758	0.321	0.367	0.256	2	17	183672674	46624085	NA	trans	rs7959452	10.05	0.04	41.96	0.13
ILMN_2090004	ILMN_1738589	AQP10	MGLL	0.406	0.076	0.399	0.276	0.368	1	3	152564343	129023857	NA	trans	rs1354034	17.25	0.04	22.94	0.15
ILMN_2101651	ILMN_2262275	UBE2G2	TRIM13	0.417	0.588	0.39	0.256	0.26	17	13	46624085	49473132	NA	trans	rs2168029	24.27	0.08	10	0.04
ILMN_2101034	ILMN_1787514	CAPN12	CAPN12	0.423	0.7	0.273	0.332	0.339	19	19	43913036	43913136	100	cis	rs1136956	130.12	-0.14	118.09	-0.18
ILMN_2090004	ILMN_1745103	AQP10	CLEC1B	0.43	0.37	0.312	0.276	0.418	1	12	152564343	10147744	NA	trans	rs1354034	24.72	0.16	22.94	0.15
ILMN_2340259	ILMN_1782922	PDE4B	PDE4B	0.435	0.854	0.26	0.362	0.336	1	1	66611977	66611278	699	cis	rs4655840	14.8	-0.05	8.81	-0.05
ILMN_1706531	ILMN_1651964	ABCC5	ABCC5	0.437	0.73	0.236	0.42	0.339	3	3	185120565	185184354	63789	cis	rs1520195	129.79	-0.1	54.13	-0.06
ILMN_1691507	ILMN_2091920	CXCR2P1	PTCRA	0.439	0.421	0.293	0.366	0.329	2	6	218632904	42893486	NA	trans	rs1354034	25	0.14	11.62	0.08
ILMN_2348050	ILMN_1744835	MRPL21	MRPL21	0.447	0.615	0.176	0.537	0.501	11	11	68664129	68660909	3220	cis	rs514833	307.65	-0.18	307.65	-0.17
ILMN_1780582	ILMN_2328666	CD83	CD83	0.457	0.87	0.312	0.403	0.253	6	6	14136583	14136299	284	cis	rs7658651	15.92	0.17	16.35	0.17
ILMN_2051900	ILMN_2279367	EID2B	FCAR	0.457	0.494	0.264	0.301	0.44	19	19	44713911	60092082	15378171	cis	rs2168029	23.09	0.07	31.7	0.12
ILMN_2368597	ILMN_1706553	SMG7	SMG7	0.458	0.962	0.194	0.333	0.39	1	1	181789260	181789650	390	cis	rs12753665	17.94	-0.03	307.65	-0.25
ILMN_1778536	ILMN_1782551	BTLA	E2F5	0.466	0.616	0.258	0.354	0.3	3	8	113672763	86124431	NA	trans	rs118167565	7.86	0.09	9.11	0.07
ILMN_1677814	ILMN_2091920	ABCC3	PTCRA	0.472	0.037	0.441	0.296	0.329	17	6	46123787	42893486	NA	trans	rs1354034	25	0.14	10.21	0.08
ILMN_1699599	ILMN_1797428	FCRL3	FCRL3	0.476	0.858	0.174	0.556	0.394	1	1	157648456	157648042	414	cis	rs3761959	122.41	0.19	94.11	0.14
ILMN_1793894	ILMN_1787808	ANAPC13	CEP63	0.483	0.843	0.145	0.568	0.649	3	3	135679438	134280266	1399172	cis	chr3:134300970:I	208.61	0.12	307.65	0.17
ILMN_1738589	ILMN_2091920	MGLL	PTCRA	0.492	0.306	0.313	0.368	0.329	3	6	129023857	42893486	NA	trans	rs1354034	25	0.14	17.25	0.04
ILMN_1696843	ILMN_2070052	LOC613037	LOC613037	0.512	0.997	0.203	0.324	0.455	16	16	30235922	30234500	1422	cis	rs4788408	50.14	0.09	35.92	0.07
ILMN_2279367	ILMN_2101651	FCAR	UBE2G2	0.529	0.546	0.272	0.44	0.256	19	17	60092082	46624085	NA	trans	rs7959452	10.05	0.04	23.08	0.07
ILMN_1722492	ILMN_2279367	DUSP19	FCAR	0.54	0.571	0.216	0.367	0.44	2	19	183672674	60092082	NA	trans	rs2168029	23.09	0.07	42.06	0.13
ILMN_2051900	ILMN_2262275	EID2B	TRIM13	0.542	0.547	0.313	0.301	0.26	19	13	44713911	49473132	NA	trans	rs2168029	24.27	0.08	31.7	0.12
ILMN_2334242	ILMN_2279367	CREB1	FCAR	0.549	0.54	0.203	0.441	0.44	2	19	208171507	60092082	NA	trans	rs2168029	23.09	0.07	61.4	0.16
ILMN_2279367	ILMN_2262275	FCAR	TRIM13	0.552	0.863	0.225	0.44	0.26	19	13	60092082	49473132	NA	trans	rs2168029	24.27	0.08	23.09	0.07
ILMN_1723467	ILMN_2383934	ITGB1	ITGB1	0.561	0.768	0.208	0.434	0.298	10	10	33229489	33237387	7898	cis	rs1354034	7.16	0.03	8.36	0.03
ILMN_1676980	ILMN_2073289	MTSS1	MTSS1	0.565	0.873	0.129	0.48	0.711	8	8	125633709	125632315	1394	cis	rs11778063	16.11	-0.07	8.96	-0.04
ILMN_1745103	ILMN_2091920	CLEC1B	PTCRA	0.571	0.676	0.206	0.418	0.329	12	6	10147744	42893486	NA	trans	rs1354034	25	0.14	24.72	0.16
ILMN_1715169	ILMN_1697499	HLA-DRB1	HLA-DRB5	0.576	0.782	0.095	0.816	0.748	6	6	32654825	32593374	61451	cis	rs36192217	307.65	-4.24	230.62	-2.52
ILMN_2090004	ILMN_2091920	AQP10	PTCRA	0.577	0.337	0.343	0.276	0.329	1	6	152564343	42893486	NA	trans	rs1354034	25	0.14	22.94	0.15
ILMN_1762825	ILMN_2401057	CANX	CANX	0.585	0.719	0.268	0.307	0.26	5	5	179090717	179091094	377	cis	rs13164674	15.04	-0.03	24.65	-0.04
ILMN_2334242	ILMN_2262275	CREB1	TRIM13	0.595	0.908	0.195	0.441	0.26	2	13	208171507	49473132	NA	trans	rs2168029	24.27	0.08	61.4	0.16
ILMN_1722492	ILMN_2262275	DUSP19	TRIM13	0.599	0.693	0.241	0.367	0.26	2	13	183672674	49473132	NA	trans	rs2168029	24.27	0.08	42.06	0.13
ILMN_2122952	ILMN_2122953	CISD1	CISD1	0.615	0.826	0.099	0.629	0.684	10	10	59707034	59717475	10441	cis	rs2790189	204.51	-0.17	264.16	-0.18
ILMN_1678939	ILMN_1758864	VNN2	VNN2	0.637	0.744	0.196	0.33	0.324	6	6	133106828	133120672	13844	cis	rs1883617	68.85	-0.16	59.2	-0.17
ILMN_2050911	ILMN_1685057	SLC22A4	SLC22A4	0.638	0.917	0.165	0.506	0.363	5	5	131670507	131663027	7480	cis	chr5:131669409:D	33.65	-0.05	47.92	-0.07
ILMN_1695812	ILMN_1672120	KRT72	KRT73	0.647	0.78	0.115	0.678	0.459	12	12	51265802	53001378	1735576	cis	rs584178	143.3	-0.33	213.34	-0.77
ILMN_2411127	ILMN_1795836	YBEY	YBEY	0.649	0.931	0.135	0.633	0.342	21	21	46535686	46531282	4404	cis	rs62224180	220.63	-0.18	307.65	-0.27
ILMN_1699525	ILMN_2400219	SRI	SRI	0.65	0.911	0.123	0.495	0.47	7	7	87834872	87834720	152	cis	rs1063964	307.65	0.38	307.65	0.32
ILMN_1813314	ILMN_1796179	HIST1H2BK	HIST1H2BK	0.651	0.858	0.178	0.377	0.252	6	6	27222496	27214075	8421	cis	rs7764984	11.58	0.07	8.34	0.04
ILMN_2391512	ILMN_2285568	NAAA	NAAA	0.655	0.777	0.152	0.672	0.289	4	4	77060087	77055113	4974	cis	rs3733234	240.61	-0.27	84.67	-0.15
ILMN_1722492	ILMN_2051900	DUSP19	EID2B	0.681	0.995	0.155	0.367	0.301	2	19	183672674	44713911	NA	trans	rs2168029	31.7	0.12	42.06	0.13
ILMN_1667232	ILMN_2082593	KIR2DL3	KIR3DL3	0.685	0.762	0.188	0.308	0.31	19	19	55264353	59939601	4675248	cis	rs633522	87.17	-0.3	53.46	-0.35
ILMN_1742026	ILMN_2395981	PYHIN1	PYHIN1	0.69	0.72	0.186	0.378	0.302	1	1	157181319	157181386	67	cis	rs1614568	55.93	0.18	60.35	0.16
ILMN_1739756	ILMN_2082593	KIR2DL4	KIR3DL3	0.693	0.814	0.16	0.371	0.31	19	19	67964	59939601	59871637	cis	rs633522	87.17	-0.3	84.35	-0.43
ILMN_2365465	ILMN_1809433	XBP1	XBP1	0.704	0.988	0.121	0.459	0.33	22	22	29191092	27520966	1670126	cis	rs5752754	33.48	-0.09	35.14	-0.09
ILMN_1682259	ILMN_1665457	CLEC4C	CLEC4C	0.715	0.905	0.134	0.322	0.477	12	12	7882291	7898956	16665	cis	chr12:7908360:D	18.3	-0.04	33.67	-0.07
ILMN_1656670	ILMN_1666078	HLA-G	HLA-H	0.725	0.975	0.077	0.538	0.742	6	6	29906620	29859670	46950	cis	rs116467968	307.65	0.7	161.25	0.22
ILMN_2209027	ILMN_1657950	RPS26	RPS26	0.748	0.954	0.062	0.946	0.588	12	8	54722494	93225748	NA	trans	rs1131017	307.65	-0.8	307.65	-1.26
ILMN_1678522	ILMN_1657950	RPS26	RPS26	0.75	0.963	0.064	0.896	0.588	15	8	62672248	93225748	NA	trans	rs1131017	307.65	-0.8	307.65	-1.21
ILMN_2310703	ILMN_1657950	RPS26	RPS26	0.761	0.959	0.06	0.924	0.588	13	8	99990206	93225748	NA	trans	rs1131017	307.65	-0.8	307.65	-1.24
ILMN_2041190	ILMN_1673113	F2RL1	F2RL1	0.772	0.992	0.088	0.786	0.289	5	5	76166727	76166279	448	cis	rs4380630	180.08	-0.16	200.52	-0.22
ILMN_2399769	ILMN_1671260	WLS	WLS	0.772	0.718	0.161	0.347	0.35	1	1	68603576	68611643	8067	cis	rs4926361	19.22	-0.05	19.43	-0.06
ILMN_1659227	ILMN_1691071	CD79A	FCRLA	0.773	0.935	0.097	0.315	0.394	19	1	42383286	159950596	NA	trans	rs7980008	7.31	0.31	7.96	0.16
ILMN_2095653	ILMN_2162972	AFMID	LYZ	0.773	0.965	0.056	0.667	0.911	17	12	73715232	68033815	NA	trans	rs4761234	307.65	-0.45	185.68	-0.29
ILMN_1657950	ILMN_2180866	RPS26	RPS26P11	0.785	0.965	0.055	0.588	0.929	8	X	93225748	71181176	NA	trans	rs1131017	307.65	-1.26	307.65	-0.8
ILMN_1781388	ILMN_1709590	PGM5	PGM5	0.801	0.958	0.073	0.429	0.478	9	9	70335548	70335551	3	cis	rs4745101	215.84	-0.2	233.08	-0.21
ILMN_2366212	ILMN_1691071	CD79B	FCRLA	0.842	0.963	0.072	0.281	0.394	17	1	62006098	159950596	NA	trans	rs7980008	7.31	0.31	7.45	0.21
ILMN_1678522	ILMN_2310703	RPS26	RPS26	0.93	0.981	0.014	0.896	0.924	15	13	62672248	99990206	NA	trans	rs1131017	307.65	-1.24	307.65	-1.21
ILMN_2209027	ILMN_2310703	RPS26	RPS26	0.934	0.985	0.012	0.946	0.924	12	13	54722494	99990206	NA	trans	rs1131017	307.65	-1.24	307.65	-1.26
ILMN_1678522	ILMN_2209027	RPS26	RPS26	0.948	0.986	0.01	0.896	0.946	15	12	62672248	54722494	NA	trans	rs1131017	307.65	-1.26	307.65	-1.21
ILMN_2159694	ILMN_2066060	HLA-DRB4	HLA-DRB6	-0.512	-0.57	0.196	0.515	0.372	6	6	32579219	32628571	49352	cis	rs77122291	307.65	2.6	227.69	-1.38
ILMN_1661266	ILMN_1715169	HLA-DQB1	HLA-DRB1	-0.487	-0.911	0.114	0.718	0.816	6	6	32736001	32654825	81176	cis	rs9274177	307.65	0.91	217.75	-1.86
ILMN_2334242	ILMN_2162972	CREB1	LYZ	-0.487	-0.859	0.152	0.441	0.911	2	12	208171507	68033815	NA	trans	rs7959452	61.56	0.16	307.65	-0.43
ILMN_1722492	ILMN_2162972	DUSP19	LYZ	-0.446	-0.767	0.167	0.367	0.911	2	12	183672674	68033815	NA	trans	rs2168029	42.06	0.13	307.65	-0.43
ILMN_2095653	ILMN_2334242	AFMID	CREB1	-0.429	-0.916	0.189	0.667	0.441	17	2	73715232	208171507	NA	trans	rs4761234	185.68	-0.29	56.44	0.15
ILMN_2095653	ILMN_1722492	AFMID	DUSP19	-0.416	-0.558	0.195	0.667	0.367	17	2	73715232	183672674	NA	trans	rs4761234	185.68	-0.29	37.42	0.12
ILMN_2334242	ILMN_1815205	CREB1	LYZ	-0.411	-0.974	0.188	0.441	0.921	2	12	208171507	68032310	NA	trans	rs7959452	61.56	0.16	307.65	-0.43
ILMN_1661266	ILMN_1697499	HLA-DQB1	HLA-DRB5	-0.373	-0.667	0.139	0.718	0.748	6	6	32736001	32593374	142627	cis	rs9274177	307.65	0.91	109.13	-1.61
ILMN_2191681	ILMN_1704291	CHCHD2	CHCHD2	-0.365	-0.658	0.167	0.754	0.512	7	1	56169372	15803612	NA	trans	rs55697950	232.59	0.16	127.54	-0.11
ILMN_1722492	ILMN_1815205	DUSP19	LYZ	-0.34	-0.917	0.223	0.367	0.921	2	12	183672674	68032310	NA	trans	rs2168029	42.06	0.13	307.65	-0.43
ILMN_2162972	ILMN_2262275	LYZ	TRIM13	-0.291	-0.466	0.237	0.911	0.26	12	13	68033815	49473132	NA	trans	rs4761234	307.65	-0.45	22.61	0.08
ILMN_2095653	ILMN_2262275	AFMID	TRIM13	-0.289	-0.636	0.271	0.667	0.26	17	13	73715232	49473132	NA	trans	rs4761234	185.68	-0.29	22.61	0.08
ILMN_1715169	ILMN_2066060	HLA-DRB1	HLA-DRB6	-0.271	-0.215	0.209	0.816	0.372	6	6	32654825	32628571	26254	cis	rs9271019	307.65	-2.99	11.37	0.33
ILMN_1715169	ILMN_1752592	HLA-DRB1	HLA-DRB4	-0.263	-0.462	0.149	0.816	0.75	6	6	32654825	32581153	73672	cis	rs9271019	307.65	-2.99	7.74	0.07
ILMN_2095653	ILMN_2279367	AFMID	FCAR	-0.262	-0.222	0.221	0.667	0.44	17	19	73715232	60092082	NA	trans	rs4761234	185.68	-0.29	21.21	0.07
ILMN_2279367	ILMN_2162972	FCAR	LYZ	-0.245	-0.227	0.188	0.44	0.911	19	12	60092082	68033815	NA	trans	rs2168029	23.09	0.07	307.65	-0.43
ILMN_1815205	ILMN_2262275	LYZ	TRIM13	-0.219	-0.665	0.286	0.921	0.26	12	13	68032310	49473132	NA	trans	rs10784774	307.65	-0.44	21.71	0.08
ILMN_2095653	ILMN_2101651	AFMID	UBE2G2	-0.218	-0.2	0.294	0.667	0.256	17	17	73715232	46624085	27091147	cis	rs4761234	185.68	-0.29	8.14	0.04
ILMN_2162972	ILMN_2101651	LYZ	UBE2G2	-0.212	-0.136	0.256	0.911	0.256	12	17	68033815	46624085	NA	trans	rs4761234	307.65	-0.45	8.14	0.04
ILMN_2050023	ILMN_1715013	SVBP	ERMAP	-0.2	-0.339	0.2	0.978	0.348	1	1	43045619	43082903	37284	cis	rs61775636	307.65	0.19	64.24	-0.13
ILMN_1717868	ILMN_2077504	CCT8	LTN1	-0.197	-0.653	0.193	0.426	0.999	21	21	30433635	29222700	1210935	cis	rs965951	230.42	0.19	62.66	-0.33
ILMN_1666206	ILMN_2300695	GSDMB	IKZF3	-0.19	-0.828	0.31	0.631	0.307	17	17	38060971	37921729	139242	cis	rs8067378	292.6	-0.25	50.25	0.08
ILMN_2258774	ILMN_1700477	MRPL43	MRPL43	-0.181	-0.925	0.375	0.525	0.326	10	10	102746305	102746688	383	cis	rs67813203	307.65	-0.18	158.21	0.14
ILMN_2232177	ILMN_1766657	ACTN1	STOM	-0.18	-0.447	0.353	0.422	0.259	14	9	68411162	124101420	NA	trans	rs1354034	22.68	0.08	9.92	0.05
ILMN_1721113	ILMN_1737585	HLA-C	VARS2	-0.169	-0.728	0.266	0.428	0.545	6	6	31345836	30894135	451701	cis	rs115681968	271.65	-0.73	18.47	0.05
ILMN_2334242	ILMN_1801387	CREB1	YEATS4	-0.162	-0.879	0.366	0.441	0.366	2	12	208171507	68070407	NA	trans	rs7959452	61.56	0.16	203.84	-0.15
ILMN_1701477	ILMN_1681016	SGF29	SPNS1	-0.159	-0.477	0.235	0.455	0.619	16	16	28509634	28903301	393667	cis	rs151232	47.63	-0.05	59.93	0.09
ILMN_1710207	ILMN_2258774	SLF2	MRPL43	-0.155	-0.644	0.229	0.54	0.525	10	10	102714680	102746305	31625	cis	rs3740484	34.72	0.04	141.42	-0.11
ILMN_2192281	ILMN_1810191	CARD8	PLA2G4C	-0.149	-0.414	0.206	0.861	0.405	19	19	53403423	53243026	160397	cis	rs3745717	307.65	-0.26	8.12	0.06
ILMN_1709820	ILMN_2159694	AOAH	HLA-DRB4	-0.148	-0.488	0.276	0.395	0.515	7	6	36519310	32579219	NA	trans	rs9272366	159.07	-0.22	307.65	2.58
ILMN_1718936	ILMN_1737585	LST1	VARS2	-0.148	-0.66	0.241	0.381	0.545	6	6	31555457	30894135	661322	cis	rs2256974	301.56	-0.47	7.87	0.04
ILMN_1782178	ILMN_1739210	FLVCR1-AS1	NSL1	-0.145	-0.547	0.19	0.999	0.356	1	1	211096907	212911430	1814523	cis	rs61832056	307.65	0.2	22.89	-0.06
ILMN_1752592	ILMN_2159694	HLA-DRB4	HLA-DRB4	-0.144	-0.318	0.193	0.75	0.515	6	6	32581153	32579219	1934	cis	rs535777	239.17	0.56	24.96	-0.94
ILMN_1774604	ILMN_1741165	PNKD	SLC11A1	-0.143	-0.626	0.251	0.645	0.406	2	2	218919403	218968130	48727	cis	chr2:219183053:D	224.22	0.22	14.72	-0.09
ILMN_1718988	ILMN_1805902	DAZAP2	CELA1	-0.14	-0.349	0.309	0.368	0.414	12	12	49923457	50008599	85142	cis	rs10876156	17.63	-0.04	8.41	0.1
ILMN_2235137	ILMN_2376625	FANCD2	VHL	-0.14	-0.975	0.346	0.261	0.614	3	3	10097881	10168638	70757	cis	rs2302786	32.13	-0.06	48.1	0.11
ILMN_1814022	ILMN_1696463	NR1H3	SPI1	-0.136	-0.349	0.199	0.443	0.906	11	11	47246893	47376454	129561	cis	rs11039156	53.59	-0.08	22.58	0.08
ILMN_1691507	ILMN_1741165	CXCR2P1	SLC11A1	-0.135	-0.117	0.325	0.366	0.406	2	2	218632904	218968130	335226	cis	chr2:218932778:I	17.3	-0.1	9.76	-0.07
ILMN_1723116	ILMN_2230035	AMFR	BBS2	-0.132	-0.448	0.17	0.999	0.485	16	16	56395777	55076072	1319705	cis	rs2432540	307.65	1.02	99.07	-0.1
ILMN_1732404	ILMN_2343105	C2orf15	LIPT1	-0.132	-0.609	0.418	0.308	0.305	2	2	99133634	99145434	11800	cis	rs2516833	27.95	-0.04	111.96	0.08
ILMN_2319000	ILMN_1724422	MATK	SELL	-0.131	-0.125	0.372	0.308	0.351	19	1	3777979	169660297	NA	trans	rs3753305	7.4	0.05	23.98	-0.08
ILMN_1782377	ILMN_1696843	SMG1P2	LOC613037	-0.128	0.001	0.341	0.415	0.324	16	16	29556506	30235922	679416	cis	chr16:30337486:D	14.55	-0.06	34	0.07
ILMN_1722492	ILMN_1801387	DUSP19	YEATS4	-0.127	-0.38	0.336	0.367	0.366	2	12	183672674	68070407	NA	trans	rs2168029	42.06	0.13	202.85	-0.15
ILMN_1679919	ILMN_1803925	ASCC2	MTMR3	-0.126	-0.297	0.321	0.467	0.318	22	22	30184657	28756106	1428551	cis	rs148685805	8.37	0.04	7.59	0.04
ILMN_2241953	ILMN_2323385	PILRA	TRIM4	-0.125	-0.493	0.243	0.277	0.857	7	7	99825517	99488696	336821	cis	rs7384878	8.79	0.03	20.1	-0.07
ILMN_2104830	ILMN_1696463	ACP2	SPI1	-0.118	-0.373	0.226	0.334	0.906	11	11	47217622	47376454	158832	cis	rs11039156	99.56	-0.12	22.58	0.08
ILMN_2262288	ILMN_1796968	EEF1G	INTS5	-0.118	-0.712	0.377	0.483	0.255	11	11	62334880	62414504	79624	cis	rs7124057	307.65	-0.23	21.89	0.04
ILMN_2209027	ILMN_1737146	RPS26	TRAM1	-0.115	-0.163	0.235	0.946	0.283	12	8	54722494	71648458	NA	trans	rs1131017	307.65	-1.26	7.5	0.02
ILMN_2310703	ILMN_1737146	RPS26	TRAM1	-0.115	-0.186	0.239	0.924	0.283	13	8	99990206	71648458	NA	trans	rs1131017	307.65	-1.24	7.5	0.02
ILMN_1714592	ILMN_1734231	CDA	DDOST	-0.114	-0.65	0.32	0.549	0.282	1	1	20817790	20978710	160920	cis	rs72649199	172.82	0.25	16.07	-0.04
ILMN_1810235	ILMN_1813256	ATP6V1E2	CRIPT	-0.113	-0.219	0.295	0.444	0.379	2	2	46739290	46705229	34061	cis	rs62134736	160.61	-0.12	96.49	0.11
ILMN_2159694	ILMN_1697499	HLA-DRB4	HLA-DRB5	-0.113	-0.391	0.201	0.515	0.748	6	6	32579219	32593374	14155	cis	rs77122291	307.65	2.6	34.69	-1.04
ILMN_1684054	ILMN_2042595	ASAH1	PCM1	-0.112	0.684	0.545	0.261	0.338	8	8	17985849	17927441	58408	cis	rs3210012	26.09	-0.03	18.29	-0.03
ILMN_1723846	ILMN_1725079	METTL21B	TSPAN31	-0.112	-0.691	0.181	0.999	0.295	12	12	56462454	56428139	34315	cis	rs1875124	307.65	0.23	32.08	-0.04
ILMN_2157441	ILMN_1737585	HLA-DRA	VARS2	-0.112	-0.491	0.31	0.306	0.545	6	6	32412513	30894135	1518378	cis	rs115671226	63.98	-0.08	19.32	0.05
ILMN_1661266	ILMN_2066060	HLA-DQB1	HLA-DRB6	-0.109	0.409	0.275	0.718	0.372	6	6	32736001	32628571	107430	cis	rs9274177	307.65	0.91	13.58	-0.33
ILMN_2221673	ILMN_1700847	ASNSD1	PMS1	-0.109	0.359	0.31	0.495	0.374	2	2	190240768	190446601	205833	cis	rs2289226	201.39	0.12	19.93	-0.04
ILMN_2353633	ILMN_2209299	ADGRE2	ZNF333	-0.107	-0.633	0.363	0.28	0.472	19	19	14843761	14692332	151429	cis	rs55658072	84.84	-0.15	33.31	0.05
ILMN_2141807	ILMN_1724207	KNSTRN	IVD	-0.106	-0.195	0.412	0.327	0.254	15	15	38470992	38498019	27027	cis	rs7169404	180.96	0.16	38.03	-0.07
ILMN_1752592	ILMN_1737585	HLA-DRB4	VARS2	-0.105	-0.674	0.216	0.75	0.545	6	6	32581153	30894135	1687018	cis	rs535777	239.17	0.56	29.07	-0.09
ILMN_1782377	ILMN_2070052	SMG1P2	LOC613037	-0.105	-0.511	0.294	0.415	0.455	16	16	29556506	30234500	677994	cis	chr16:30337486:D	14.55	-0.06	46.64	0.09
ILMN_1678522	ILMN_1737146	RPS26	TRAM1	-0.103	-0.176	0.244	0.896	0.283	15	8	62672248	71648458	NA	trans	rs1131017	307.65	-1.21	7.5	0.02
ILMN_1701477	ILMN_1738369	SGF29	TUFM	-0.102	-0.561	0.198	0.455	0.949	16	16	28509634	28761848	252214	cis	rs151232	47.63	-0.05	89.01	0.09
ILMN_2262275	ILMN_1801387	TRIM13	YEATS4	-0.101	-0.506	0.411	0.26	0.366	13	12	49473132	68070407	NA	trans	rs2168029	24.27	0.08	202.85	-0.15
ILMN_2374352	ILMN_1675583	DBNDD1	SPG7	-0.095	-0.446442	0.342143	0.391	0.365	16	16	90071280	88131344	1939936	cis	rs62054580	154.19	0.4	9.72	-0.06
ILMN_1801866	ILMN_1695092	BRWD1	WRB	-0.094	-0.101996	0.275035	0.339	0.592	21	21	40562431	39690969	871462	cis	rs2836949	231.3	0.21	12.6	-0.04
ILMN_1710207	ILMN_1700477	SLF2	MRPL43	-0.094	-0.114464	0.301812	0.54	0.326	10	10	102714680	102746688	32008	cis	rs3740484	34.72	0.04	104.92	0.1
ILMN_2184373	ILMN_1719695	CXCL8	NFKBIZ	-0.094	0.402927	0.311517	0.463	0.354	4	3	74609125	101579549	NA	trans	rs5743604	17.33	0.28	15.97	0.11
ILMN_1710756	ILMN_1802380	ENO1	RERE	-0.093	-0.590581	0.419274	0.275	0.334	1	1	8921218	8412757	508461	cis	chr1:8913653:D	29.62	-0.04	13.91	0.04
ILMN_1773363	ILMN_1738866	CIITA	DEXI	-0.093	0.145344	0.446278	0.283	0.269	16	16	10926233	11022897	96664	cis	rs4780336	10.34	0.1	8.09	0.08
ILMN_1764500	ILMN_2376625	BRK1	VHL	-0.092	-0.559125	0.218063	0.52	0.614	3	3	10143726	10168638	24912	cis	rs7645667	217.6	-0.21	66.99	0.16
ILMN_2183510	ILMN_1732452	MANF	MAPKAPK3	-0.087	-0.06998	0.369986	0.305	0.349	3	3	51401533	50661284	740249	cis	chr3:51616403:D	8.65	-0.04	16.27	0.04
ILMN_2104830	ILMN_1781184	ACP2	MYBPC3	-0.084	-0.226571	0.243929	0.334	0.752	11	11	47217622	47309662	92040	cis	rs11039156	99.56	-0.12	12.73	0.03
ILMN_1690907	ILMN_1671565	CCR6	RNASET2	-0.083	-0.257234	0.217931	0.338	0.999	6	6	167471898	167263060	208838	cis	rs146260417	9.31	0.05	39.07	-0.05
ILMN_1668277	ILMN_1725338	BLK	CLDN23	-0.082	-0.088186	0.237577	0.358	0.666	8	8	11420520	8561463	2859057	cis	rs2409780	30.02	-0.14	14.25	0.05
ILMN_1796179	ILMN_1666078	HIST1H2BK	HLA-H	-0.08	-0.137148	0.27722	0.252	0.742	6	6	27214075	29859670	2645595	cis	rs7764984	11.58	0.07	8.04	-0.11
ILMN_1751120	ILMN_1666078	HIST1H4H	HLA-H	-0.077	-0.370049	0.207235	0.522	0.742	6	6	26393371	29859670	3466299	cis	rs6456712	27.21	-0.14	10.49	0.12
ILMN_2208495	ILMN_1704369	CERS5	LIMA1	-0.077	0.172639	0.24197	0.927	0.315	12	12	48810125	48856264	46139	cis	rs7136570	307.65	-0.23	29.8	0.05
ILMN_2260756	ILMN_2402341	GSDMB	MAPK3	-0.077	0.155435	0.480717	0.273	0.258	17	16	38073701	30125582	NA	trans	rs4788414	11.71	-0.06	9.39	0.03
ILMN_1709820	ILMN_1661266	AOAH	HLA-DQB1	-0.076	0.118502	0.232967	0.395	0.718	7	6	36519310	32736001	NA	trans	rs9272366	159.07	-0.22	118.86	0.58
ILMN_1813314	ILMN_1669516	HIST1H2BK	ZSCAN9	-0.074	-0.351392	0.344101	0.377	0.328	6	6	27222496	28200904	978408	cis	rs4713069	9.65	0.04	12.6	-0.03
ILMN_2390416	ILMN_1715169	BAG6	HLA-DRB1	-0.071	-0.088462	0.252609	0.29	0.816	6	6	31715263	32654825	939562	cis	rs116180797	10.02	0.02	16.58	-0.56
ILMN_1723116	ILMN_1677953	AMFR	OGFOD1	-0.07	0.006497	0.196987	0.999	0.349	16	16	56395777	55068659	1327118	cis	rs2432540	307.65	1.02	9.94	-0.02
ILMN_1752592	ILMN_1697499	HLA-DRB4	HLA-DRB5	-0.069	-0.124719	0.167704	0.75	0.748	6	6	32581153	32593374	12221	cis	rs535777	239.17	0.56	9.8	-0.79
ILMN_2279367	ILMN_1815205	FCAR	LYZ	-0.067	-0.149831	0.198837	0.44	0.921	19	12	60092082	68032310	NA	trans	rs2168029	23.09	0.07	307.65	-0.43
ILMN_2214278	ILMN_1654685	SLF1	MCTP1	-0.065	-0.123393	0.250176	0.926	0.27	5	5	94057160	94072302	15142	cis	chr5:94031545:D	307.65	-0.42	12.33	0.04
ILMN_1796179	ILMN_2224290	HIST1H2BK	ZNF322	-0.064	-0.611	0.337137	0.252	0.466	6	9	27214075	99959637	NA	trans	rs7764984	11.58	0.07	28.14	-0.05
ILMN_1752592	ILMN_1666078	HLA-DRB4	HLA-H	-0.063	-0.63414	0.180678	0.75	0.742	6	6	32581153	29859670	2721483	cis	rs535777	239.17	0.56	18.17	-0.25
ILMN_1693552	ILMN_1701906	CD300A	CD300C	-0.062	0.399528	0.504971	0.257	0.258	17	17	69992194	72537362	2545168	cis	rs137987751	57.15	-0.27	10.81	-0.16
ILMN_1796179	ILMN_1656670	HIST1H2BK	HLA-G	-0.061	-0.056565	0.318936	0.252	0.538	6	6	27214075	29906620	2692545	cis	rs7764984	11.58	0.07	15.32	-0.07
ILMN_1738356	ILMN_1737585	RPL15	VARS2	-0.059	-0.335295	0.31618	0.251	0.545	7	6	134995878	30894135	NA	trans	rs115160668	6.73	0.02	15.37	0.04
ILMN_1741096	ILMN_2228180	FDFT1	MSRA	-0.057	-0.527419	0.192162	0.771	0.772	8	8	11696232	10323581	1372651	cis	rs1293299	111.18	-0.12	12.49	0.03
ILMN_1720422	ILMN_2285568	G3BP2	NAAA	-0.057	-0.566978	0.463396	0.293	0.289	4	4	76787754	77055113	267359	cis	rs6822569	307.65	-0.64	14.5	0.07
ILMN_1815205	ILMN_2101651	LYZ	UBE2G2	-0.053	-0.299512	0.267226	0.921	0.256	12	17	68032310	46624085	NA	trans	rs10784774	307.65	-0.44	8.19	0.04
ILMN_1695386	ILMN_1766245	RAD51C	SUPT4H1	-0.052	-0.799497	0.439343	0.494	0.298	17	17	54127402	56422817	2295415	cis	rs8074016	307.65	0.19	41.48	-0.05
ILMN_1782788	ILMN_2386790	YBX3	KLRC3	-0.052	-0.360379	0.387314	0.36	0.253	12	12	10743268	10570966	172302	cis	rs11053802	26.3	-0.07	89.31	-0.3
ILMN_1752592	ILMN_1656670	HLA-DRB4	HLA-G	-0.051	-0.596781	0.236958	0.75	0.538	6	6	32581153	29906620	2674533	cis	rs535777	239.17	0.56	27.82	-0.15
ILMN_1671686	ILMN_1813314	DMTN	HIST1H2BK	-0.05	-0.697769	0.457674	0.258	0.377	8	6	21995783	27222496	NA	trans	rs1354034	24.42	0.08	7.41	0.04
ILMN_1673682	ILMN_1685631	GATAD2A	MAU2	-0.049	0.02141	0.270642	0.606	0.36	19	19	19478666	19330217	148449	cis	rs1808653	12.64	0.03	87.94	-0.1
ILMN_1696380	ILMN_2376625	GHRL	VHL	-0.048	-0.106449	0.220733	0.534	0.614	3	3	10302540	10168638	133902	cis	rs154235	25.71	-0.05	9.08	0.04
ILMN_1738251	ILMN_1675583	DRD3	SPG7	-0.046	-0.327745	0.392765	0.273	0.365	3	16	115330413	88131344	NA	trans	rs62056100	237.19	0.28	19.24	-0.07
ILMN_1737738	ILMN_1774828	NDUFA12	VEZT	-0.046	-0.241685	0.41388	0.256	0.352	12	12	95397375	94218467	1178908	cis	rs835044	249.7	-0.15	8.36	0.03
ILMN_2232177	ILMN_1723467	ACTN1	ITGB1	-0.046	-0.048486	0.288104	0.422	0.434	14	10	68411162	33229489	NA	trans	rs1354034	22.68	0.08	8.36	0.03
ILMN_2390416	ILMN_1697499	BAG6	HLA-DRB5	-0.043	0.179006	0.276606	0.29	0.748	6	6	31715263	32593374	878111	cis	rs116180797	10.02	0.02	15.01	-0.62
ILMN_2151579	ILMN_1695092	HMGN1	WRB	-0.042	-0.559369	0.28101	0.392	0.592	21	21	40714545	39690969	1023576	cis	rs2776311	135.94	-0.1	21.17	0.06
ILMN_1735151	ILMN_1797764	EIF5A2	RPL22L1	-0.04	-0.566068	0.3645	0.282	0.578	3	3	172089591	172065604	23987	cis	rs6792607	28.04	-0.05	188.91	0.17
ILMN_1757415	ILMN_1671568	COA7	ECHDC2	-0.04	0.221033	0.42258	0.255	0.351	1	1	53152597	53361978	209381	cis	rs269320	20.83	0.03	12.72	0.04
ILMN_1730032	ILMN_1661266	BOK	HLA-DQB1	-0.038	-0.238516	0.25667	0.345	0.718	2	6	242161885	32736001	NA	trans	chr6:30757762:I	6.67	-0.02	8.77	0.14
ILMN_1728742	ILMN_2352121	FAXDC2	NT5C3A	-0.038	0.009989	0.195486	0.608	0.683	5	7	154198595	33055350	NA	trans	rs1354034	31.54	0.13	7.65	0.05
ILMN_1700625	ILMN_1724183	ATP5S	CDKL1	-0.036	-0.440662	0.31059	0.322	0.579	14	14	49860439	50799127	938688	cis	chr14:50801832:D	16.31	-0.03	21.34	0.03
ILMN_2348487	ILMN_2209299	ADGRE3	ZNF333	-0.034	0.008792	0.296146	0.384	0.472	19	19	14591069	14692332	101263	cis	rs12974715	68.37	0.18	15.57	-0.03
ILMN_1705458	ILMN_1695092	TRIM58	WRB	-0.034	0.543942	0.373975	0.254	0.592	1	21	246106118	39690969	NA	trans	rs1354034	14.17	0.05	19.92	0.06
ILMN_1796179	ILMN_1669516	HIST1H2BK	ZSCAN9	-0.032	0.155742	0.388517	0.252	0.328	6	6	27214075	28200904	986829	cis	rs7764984	11.58	0.07	11.96	-0.03
ILMN_1813314	ILMN_2224290	HIST1H2BK	ZNF322	-0.031	-0.448323	0.335714	0.377	0.466	6	9	27222496	99959637	NA	trans	rs4713069	9.65	0.04	32.37	-0.05
ILMN_1658483	ILMN_1795835	IL1A	LINC00936	-0.031	0.442226	0.503143	0.255	0.28	2	12	113531834	88628314	NA	trans	rs5743604	22.76	0.08	11.14	0.1
ILMN_1725338	ILMN_2228180	CLDN23	MSRA	-0.031	-0.647117	0.231523	0.666	0.772	8	8	8561463	10323581	1762118	cis	rs17149208	90.6	0.13	9.4	-0.03
ILMN_2396903	ILMN_1744835	KCNJ15	MRPL21	-0.028	0.122093	0.351584	0.265	0.501	21	11	38594966	68660909	NA	trans	rs12788769	6.28	-0.02	51.94	0.09
ILMN_1751120	ILMN_1656670	HIST1H4H	HLA-G	-0.027	-0.285066	0.240749	0.522	0.538	6	6	26393371	29906620	3513249	cis	rs6456712	27.21	-0.14	8.44	0.05
ILMN_1792389	ILMN_1830462	RNF165	XYLT1	-0.026	0.351385	0.357486	0.349	0.426	18	16	42294242	17197797	NA	trans	rs117882795	6.53	-0.18	7.69	-0.4
ILMN_1671686	ILMN_1691507	DMTN	CXCR2P1	-0.026	-0.010516	0.4028	0.258	0.366	8	2	21995783	218632904	NA	trans	rs1354034	24.42	0.08	11.62	0.08
ILMN_1782788	ILMN_2384140	YBX3	KLRC1	-0.026	0.120956	0.344519	0.36	0.372	12	12	10743268	10603134	140134	cis	rs11053802	26.3	-0.07	86.01	-0.26
ILMN_2383934	ILMN_1769734	ITGB1	NT5C3A	-0.026	-0.461823	0.323889	0.298	0.648	10	7	33237387	33057109	NA	trans	rs1354034	7.16	0.03	8.49	0.06
ILMN_1727055	ILMN_1715569	PARPBP	CCDC53	-0.025	0.316512	0.492152	0.254	0.28	12	12	101115233	102406943	1291710	cis	rs10745941	12.25	-0.03	37.09	0.05
ILMN_2105573	ILMN_1780582	CCL3L3	CD83	-0.025	-0.447404	0.305716	0.434	0.403	17	6	34522555	14136583	NA	trans	chr4:38798648	33.13	0.36	15.38	0.16
ILMN_2328666	ILMN_2184373	CD83	CXCL8	-0.025	-0.166908	0.373012	0.253	0.463	6	4	14136299	74609125	NA	trans	rs7658651	15.92	0.17	16.78	0.28
ILMN_1671686	ILMN_1773906	DMTN	NCOA4	-0.025	0.022437	0.433252	0.258	0.313	8	10	21995783	51260567	NA	trans	rs1354034	24.42	0.08	12.46	0.03
ILMN_2383934	ILMN_2352121	ITGB1	NT5C3A	-0.025	-0.213249	0.283784	0.298	0.683	10	7	33237387	33055350	NA	trans	rs1354034	7.16	0.03	7.65	0.05
ILMN_1651950	ILMN_1802894	TPST1	VKORC1L1	-0.024	-0.764285	0.383061	0.623	0.294	7	7	65162582	65056993	105589	cis	rs10276077	43.31	0.09	37.95	-0.04
ILMN_1804656	ILMN_1704369	COX14	LIMA1	-0.024	-0.23923	0.353091	0.386	0.315	12	12	48800221	48856264	56043	cis	rs7968119	28.95	0.04	30.66	0.05
ILMN_1691290	ILMN_1669484	CELSR3	WDR6	-0.023	-0.046038	0.251892	0.347	0.682	3	3	48674207	49028156	353949	cis	chr3:48710301:I	15.86	-0.09	39.09	0.09
ILMN_2343047	ILMN_2393144	ABCB9	ARL6IP4	-0.023	0.075654	0.447021	0.254	0.305	12	12	121979605	122033146	53541	cis	rs1790120	8.85	-0.03	9.55	0.03
ILMN_2228180	ILMN_1715680	MSRA	NEIL2	-0.023	-0.694597	0.201911	0.772	0.682	8	8	10323581	11681958	1358377	cis	rs34259385	56.1	0.06	8.07	-0.02
ILMN_2390416	ILMN_1661266	BAG6	HLA-DQB1	-0.022	0.017831	0.271102	0.29	0.718	6	6	31715263	32736001	1020738	cis	rs116180797	10.02	0.02	11.49	0.16
ILMN_2105573	ILMN_2328666	CCL3L3	CD83	-0.021	-0.252425	0.369988	0.434	0.253	17	6	34522555	14136299	NA	trans	chr4:38798648	33.13	0.36	14.83	0.16
ILMN_1715169	ILMN_2159694	HLA-DRB1	HLA-DRB4	-0.021	-0.22016	0.192102	0.816	0.515	6	6	32654825	32579219	75606	cis	rs9271019	307.65	-2.99	35.79	0.77
ILMN_1691117	ILMN_1773389	DNTTIP1	PLTP	-0.02	-0.270315	0.437827	0.31	0.268	20	20	43873184	44527621	654437	cis	rs12151910	126.05	0.1	8.09	-0.02
ILMN_1671686	ILMN_1769734	DMTN	NT5C3A	-0.02	0.015513	0.304862	0.258	0.648	8	7	21995783	33057109	NA	trans	rs1354034	24.42	0.08	8.49	0.06
ILMN_1778401	ILMN_1661266	HLA-B	HLA-DQB1	-0.017	0.021669	0.220862	0.441	0.718	6	6	31430029	32736001	1305972	cis	chr6:31147607:D	40.37	0.06	28.48	0.31
ILMN_1780582	ILMN_2184373	CD83	CXCL8	-0.016	0.256068	0.281549	0.403	0.463	6	4	14136583	74609125	NA	trans	rs7658651	16.35	0.17	16.78	0.28
ILMN_1709820	ILMN_1737585	AOAH	VARS2	-0.015	0.116418	0.263358	0.395	0.545	7	6	36519310	30894135	NA	trans	rs9272366	159.07	-0.22	8.02	0.03
ILMN_2105573	ILMN_1658483	CCL3L3	IL1A	-0.015	-0.420055	0.355477	0.434	0.255	17	2	34522555	113531834	NA	trans	chr4:38798648	33.13	0.36	22.69	0.08
ILMN_2150802	ILMN_1664610	GOLGA2P10	RPS17	-0.015	-0.147608	0.427818	0.26	0.328	15	22	80551139	30765582	NA	trans	rs12905578	63.74	0.08	7.62	0.02
ILMN_1766446	ILMN_1697499	C6orf48	HLA-DRB5	-0.014	-0.2124	0.285285	0.278	0.748	6	6	31910927	32593374	682447	cis	rs116828153	14.87	-0.05	9.32	-0.71
ILMN_1713892	ILMN_1782273	SMIM14	N4BP2	-0.014	0.029198	0.221023	0.621	0.506	4	4	39553200	39832625	279425	cis	rs13138854	15	-0.03	7.86	0.03
ILMN_1723467	ILMN_2352121	ITGB1	NT5C3A	-0.013	-0.041845	0.229752	0.434	0.683	10	7	33229489	33055350	NA	trans	rs1354034	8.36	0.03	7.65	0.05
ILMN_1728742	ILMN_1769734	FAXDC2	NT5C3A	-0.013	-0.042334	0.201155	0.608	0.648	5	7	154198595	33057109	NA	trans	rs1354034	31.54	0.13	8.49	0.06
ILMN_2096654	ILMN_1733932	COMMD4	SNUPN	-0.012	0.115099	0.362583	0.277	0.421	15	15	73419420	75890708	2471288	cis	rs112278385	15.01	0.03	18.04	-0.03
ILMN_1728742	ILMN_1796179	FAXDC2	HIST1H2BK	-0.012	-0.222826	0.306491	0.608	0.252	5	6	154198595	27214075	NA	trans	rs1354034	31.54	0.13	11.16	0.06
ILMN_1761782	ILMN_1697286	RAMP3	SF3A1	-0.011	0.271669	0.374571	0.471	0.264	7	22	45190165	30728343	NA	trans	rs9620970	6.53	0.02	59.93	-0.08
ILMN_2096654	ILMN_2364535	COMMD4	SNUPN	-0.011	-0.081254	0.400689	0.277	0.338	15	15	73419420	75890710	2471290	cis	rs112278385	15.01	0.03	12.03	-0.03
ILMN_1730032	ILMN_1721113	BOK	HLA-C	-0.011	0.210325	0.331564	0.345	0.428	2	6	242161885	31345836	NA	trans	chr6:30757762:I	6.67	-0.02	11.97	0.15
ILMN_1671686	ILMN_1768099	DMTN	SCGB1C1	-0.01	-0.78748	0.564072	0.258	0.329	8	11	21995783	184486	NA	trans	rs1354034	24.42	0.08	8.63	0.07
ILMN_1658483	ILMN_2184373	IL1A	CXCL8	-0.01	0.16607	0.345577	0.255	0.463	2	4	113531834	74609125	NA	trans	rs5743604	22.76	0.08	17.33	0.28
ILMN_2105573	ILMN_2184373	CCL3L3	CXCL8	-0.009	0.089819	0.278451	0.434	0.463	17	4	34522555	74609125	NA	trans	chr4:38798648	33.13	0.36	15.89	0.26
ILMN_1813314	ILMN_1656670	HIST1H2BK	HLA-G	-0.008	-0.25472	0.279738	0.377	0.538	6	6	27222496	29906620	2684124	cis	rs4713069	9.65	0.04	10.69	-0.06
ILMN_2066060	ILMN_1737585	HLA-DRB6	VARS2	-0.007	-0.394586	0.266873	0.372	0.545	6	6	32628571	30894135	1734436	cis	rs115374828	307.65	-1.5	8.25	0.03
ILMN_2232177	ILMN_1671686	ACTN1	DMTN	-0.007	0.307455	0.372185	0.422	0.258	14	8	68411162	21995783	NA	trans	rs1354034	22.68	0.08	24.42	0.08
ILMN_1668277	ILMN_2144088	BLK	FDFT1	-0.006	-0.809036	0.176552	0.358	0.999	8	8	11420520	11696361	275841	cis	rs2409780	30.02	-0.14	18.65	0.05
ILMN_2411963	ILMN_1794230	RBM39	SCAND1	-0.005	-0.894641	0.373704	0.37	0.356	20	20	34328796	34541852	213056	cis	rs7266438	10.24	0.06	10.25	-0.03
ILMN_1794364	ILMN_1651788	CTSW	MAP3K11	-0.005	0.434575	0.301922	0.53	0.383	11	11	65407708	65365373	42335	cis	rs596002	90.06	0.29	13	0.04
ILMN_1723847	ILMN_2127722	CILP	FAM174A	-0.004	0.022381	0.230176	0.356	0.999	15	5	63275926	99899217	NA	trans	chr5:99389196:D	5.9	0.03	7.95	0.05
ILMN_1723467	ILMN_1769734	ITGB1	NT5C3A	-0.004	-0.208734	0.239982	0.434	0.648	10	7	33229489	33057109	NA	trans	rs1354034	8.36	0.03	8.49	0.06
ILMN_1715169	ILMN_2066066	HLA-DRB1	HLA-DRB6	-0.002	-0.203843	0.249015	0.816	0.329	6	6	32654825	32629671	25154	cis	rs9271019	307.65	-2.99	8.96	0.04
ILMN_1804656	ILMN_2208495	COX14	CERS5	-0.002	-0.434623	0.242383	0.386	0.927	12	12	48800221	48810125	9904	cis	rs7968119	28.95	0.04	119.05	-0.15
ILMN_2325028	ILMN_1702073	ODF2L	ODF2L	-0.002	-0.118679	0.25172	0.654	0.387	1	1	86820222	86820533	311	cis	rs272497	307.65	-0.44	10.98	-0.03
ILMN_1671686	ILMN_1665100	DMTN	PTGS1	-0.001	0.168881	0.405434	0.258	0.353	8	9	21995783	124188767	NA	trans	rs1354034	24.42	0.08	9.12	0.03
ILMN_1671686	ILMN_1796179	DMTN	HIST1H2BK	-0.001	-0.660804	0.470903	0.258	0.252	8	6	21995783	27214075	NA	trans	rs1354034	24.42	0.08	11.16	0.06
ILMN_2179837	ILMN_1651788	BANF1	MAP3K11	0	-0.243407	0.309499	0.436	0.383	11	11	65527778	65365373	162405	cis	rs12794370	30.88	-0.06	14.17	-0.03
ILMN_2328835	ILMN_1807211	IP6K2	NICN1	0	0.024027	0.434113	0.25	0.338	3	3	48732543	49460410	727867	cis	rs3870336	16.96	0.06	8.21	-0.05
ILMN_2328666	ILMN_1658483	CD83	IL1A	0.001	0.56241	0.549108	0.253	0.255	6	2	14136299	113531834	NA	trans	rs7658651	15.92	0.17	20.36	0.07
ILMN_1787412	ILMN_1807211	GPX1	NICN1	0.001	0.437538	0.438392	0.265	0.338	3	3	49395255	49460410	65155	cis	rs7622302	8.04	-0.03	19.97	-0.04
ILMN_1671686	ILMN_2352121	DMTN	NT5C3A	0.001	0.207488	0.311397	0.258	0.683	8	7	21995783	33055350	NA	trans	rs1354034	24.42	0.08	7.65	0.05
ILMN_1773906	ILMN_2352121	NCOA4	NT5C3A	0.001	0.021695	0.270923	0.313	0.683	10	7	51260567	33055350	NA	trans	rs1354034	12.46	0.03	7.65	0.05
ILMN_1778401	ILMN_1737585	HLA-B	VARS2	0.002	0.034163	0.248929	0.441	0.545	6	6	31430029	30894135	535894	cis	chr6:31147607:D	40.37	0.06	26.57	-0.07
ILMN_2353633	ILMN_2348487	ADGRE2	ADGRE3	0.002	-0.072185	0.377231	0.28	0.384	19	19	14843761	14591069	252692	cis	rs55658072	84.84	-0.15	7.48	-0.06
ILMN_1671686	ILMN_1808238	DMTN	RBPMS2	0.004	-0.239358	0.300864	0.258	0.753	8	15	21995783	65032145	NA	trans	rs1354034	24.42	0.08	22.52	0.17
ILMN_1658636	ILMN_1709483	MRE11A	MRE11A	0.004	0.021032	0.405327	0.284	0.333	11	11	94150704	94179001	28297	cis	rs512799	6.93	0.02	32.25	0.07
ILMN_2348146	ILMN_1682857	ERCC8	NDUFAF2	0.004	-0.807363	0.445861	0.318	0.298	5	5	60235284	60484420	249136	cis	rs34089429	41.48	0.05	17.06	0.03
ILMN_2403542	ILMN_1667577	CATSPER2	LCMT2	0.005	0.03385	0.400728	0.252	0.375	15	15	43939286	43620385	318901	cis	rs7174241	8.15	-0.03	12.22	-0.05
ILMN_2277676	ILMN_1743646	ERCC1	VASP	0.007	-0.16004	0.369107	0.252	0.475	19	19	50604772	46029886	4574886	cis	rs4803817	32.69	0.05	16.97	-0.11
ILMN_2383934	ILMN_1768099	ITGB1	SCGB1C1	0.008	0.21649	0.391773	0.298	0.329	10	11	33237387	184486	NA	trans	rs1354034	7.16	0.03	8.63	0.07
ILMN_1671686	ILMN_1695092	DMTN	WRB	0.009	-0.123209	0.32633	0.258	0.592	8	21	21995783	39690969	NA	trans	rs1354034	24.42	0.08	19.92	0.06
ILMN_1784709	ILMN_2351241	GNPDA1	RNF14	0.01	-0.388041	0.417731	0.376	0.28	5	5	141360603	141348057	12546	cis	rs426964	25.73	0.06	72.19	-0.08
ILMN_1655482	ILMN_1669516	TRIM27	ZSCAN9	0.01	-0.231497	0.307538	0.53	0.328	6	6	28980077	28200904	779173	cis	rs116388788	16.87	0.03	11.51	-0.03
ILMN_1681542	ILMN_1666078	HIST1H4E	HLA-H	0.011	-0.143957	0.248423	0.352	0.742	6	6	26205148	29859670	3654522	cis	rs6939589	6.84	-0.03	10.81	0.11
ILMN_1705183	ILMN_1695386	MPO	RAD51C	0.013	0.21769	0.266104	0.454	0.494	17	17	56347641	54127402	2220239	cis	rs12451466	102.67	0.12	8.62	-0.04
ILMN_1668277	ILMN_1687213	BLK	FAM167A	0.013	-0.325609	0.247675	0.358	0.911	8	8	11420520	11316511	104009	cis	rs2409780	30.02	-0.14	262.93	0.2
ILMN_1671686	ILMN_1766657	DMTN	STOM	0.014	0.562326	0.52393	0.258	0.259	8	9	21995783	124101420	NA	trans	rs1354034	24.42	0.08	9.92	0.05
ILMN_1773906	ILMN_1769734	NCOA4	NT5C3A	0.016	0.040647	0.280622	0.313	0.648	10	7	51260567	33057109	NA	trans	rs1354034	12.46	0.03	8.49	0.06
ILMN_1728742	ILMN_1813314	FAXDC2	HIST1H2BK	0.017	-0.331619	0.270822	0.608	0.377	5	6	154198595	27222496	NA	trans	rs1354034	31.54	0.13	7.41	0.04
ILMN_2355665	ILMN_1697286	MTFP1	SF3A1	0.018	0.229203	0.466405	0.272	0.264	22	22	29154916	30728343	1573427	cis	rs4820849	9.31	-0.04	15.13	-0.04
ILMN_2352190	ILMN_1671686	CLIP2	DMTN	0.018	-0.612886	0.429565	0.414	0.258	7	8	73458015	21995783	NA	trans	rs12488986	7.3	-0.03	16.13	-0.09
ILMN_2396903	ILMN_2348050	KCNJ15	MRPL21	0.019	0.277282	0.332891	0.265	0.537	21	11	38594966	68664129	NA	trans	rs12788769	6.28	-0.02	53.06	0.09
ILMN_2105573	ILMN_1719695	CCL3L3	NFKBIZ	0.019	-0.444405	0.3204	0.434	0.354	17	3	34522555	101579549	NA	trans	chr4:38798648	33.13	0.36	15.76	0.11
ILMN_1653708	ILMN_2364357	CORO1B	RPS6KB2	0.021	0.006915	0.378786	0.329	0.32	11	11	67205652	66959398	246254	cis	rs7110021	30.38	-0.06	191.03	0.12
ILMN_1730032	ILMN_1737585	BOK	VARS2	0.021	0.166603	0.285486	0.345	0.545	2	6	242161885	30894135	NA	trans	chr6:30757762:I	6.67	-0.02	17.84	-0.05
ILMN_1728742	ILMN_1665100	FAXDC2	PTGS1	0.022	-0.034664	0.268316	0.608	0.353	5	9	154198595	124188767	NA	trans	rs1354034	31.54	0.13	9.12	0.03
ILMN_1653319	ILMN_1675583	MC1R	SPG7	0.023	0.181679	0.317564	0.411	0.365	16	16	88514810	88131344	383466	cis	rs62056099	307.65	0.38	18.64	-0.06
ILMN_1810235	ILMN_1658773	ATP6V1E2	PIGF	0.024	0.466561	0.368578	0.444	0.319	2	2	46739290	46815249	75959	cis	rs62134736	160.61	-0.12	54.21	-0.06
ILMN_2179837	ILMN_1794364	BANF1	CTSW	0.024	-0.106955	0.264632	0.436	0.53	11	11	65527778	65407708	120070	cis	rs12794370	30.88	-0.06	16.57	-0.09
ILMN_2090004	ILMN_1671686	AQP10	DMTN	0.024	-0.500117	0.547668	0.276	0.258	1	8	152564343	21995783	NA	trans	rs1354034	22.94	0.15	24.42	0.08
ILMN_2345739	ILMN_1753164	CAPRIN2	IPO8	0.024	-0.115172	0.250599	0.255	0.999	12	12	30863283	30782258	81025	cis	rs2099029	28.74	-0.08	46.79	0.3
ILMN_2383934	ILMN_1695092	ITGB1	WRB	0.026	0.076121	0.297401	0.298	0.592	10	21	33237387	39690969	NA	trans	rs1354034	7.16	0.03	19.92	0.06
ILMN_1782178	ILMN_2330371	FLVCR1-AS1	TATDN3	0.027	0.186539	0.243677	0.999	0.266	1	1	211096907	211056229	40678	cis	rs61832056	307.65	0.2	7.7	-0.02
ILMN_2105573	ILMN_1795835	CCL3L3	LINC00936	0.027	0.333679	0.401749	0.434	0.28	17	12	34522555	88628314	NA	trans	chr4:38798648	33.13	0.36	11.36	0.1
ILMN_1813314	ILMN_1700518	HIST1H2BK	HMGN4	0.029	-0.322698	0.31932	0.377	0.401	6	6	27222496	26546880	675616	cis	rs4713069	9.65	0.04	7.77	-0.02
ILMN_1721921	ILMN_1672834	BLMH	SSH2	0.033	0.109126	0.258671	0.408	0.556	17	17	28575296	27953206	622090	cis	rs3110452	13.78	-0.03	8.19	-0.03
ILMN_2165975	ILMN_2395856	CES3	TMEM218	0.033	0.255619	0.327803	0.289	0.529	16	11	65565989	124966945	NA	trans	rs2186888	22.31	-0.04	43.33	0.06
ILMN_2096654	ILMN_2111739	COMMD4	MAN2C1	0.033	0.37934	0.377357	0.277	0.454	15	15	73419420	75648555	2229135	cis	rs112278385	15.01	0.03	45.05	-0.11
ILMN_2390416	ILMN_1752592	BAG6	HLA-DRB4	0.034	0.356002	0.278932	0.29	0.75	6	6	31715263	32581153	865890	cis	rs116180797	10.02	0.02	10.85	0.08
ILMN_2260756	ILMN_1782377	GSDMB	SMG1P2	0.034	0.165189	0.368582	0.273	0.415	17	16	38073701	29556506	NA	trans	rs4788414	11.71	-0.06	9.84	0.05
ILMN_2279367	ILMN_1801387	FCAR	YEATS4	0.035	0.192986	0.32269	0.44	0.366	19	12	60092082	68070407	NA	trans	rs2168029	23.09	0.07	202.85	-0.15
ILMN_1764500	ILMN_2235137	BRK1	FANCD2	0.036	0.412976	0.368663	0.52	0.261	3	3	10143726	10097881	45845	cis	rs7645667	217.6	-0.21	12.33	-0.04
ILMN_1724207	ILMN_2042343	IVD	MRPL42P5	0.038	-0.026333	0.452448	0.254	0.279	15	15	38498019	40824201	2326182	cis	rs62017982	47.29	0.06	12.38	0.03
ILMN_2232177	ILMN_1728742	ACTN1	FAXDC2	0.042	0.014335	0.246128	0.422	0.608	14	5	68411162	154198595	NA	trans	rs1354034	22.68	0.08	31.54	0.13
ILMN_1699071	ILMN_1717868	MAP3K7CL	CCT8	0.042	-0.173537	0.256153	0.53	0.426	21	21	29469766	30433635	963869	cis	rs2471929	19.65	0.14	36.17	-0.05
ILMN_1688318	ILMN_1778360	FRG1BP	PYGB	0.043	0.173914	0.192375	0.381	0.999	20	20	28225646	25226301	2999345	cis	rs845790	43.68	0.12	22.63	0.06
ILMN_1671686	ILMN_1723467	DMTN	ITGB1	0.044	0.067282	0.364407	0.258	0.434	8	10	21995783	33229489	NA	trans	rs1354034	24.42	0.08	8.36	0.03
ILMN_1671686	ILMN_1663519	DMTN	SLC24A3	0.045	0.145208	0.372925	0.258	0.407	8	20	21995783	19650435	NA	trans	rs1354034	24.42	0.08	49.9	0.13
ILMN_1787412	ILMN_1654612	GPX1	ZNF589	0.045	0.310693	0.456524	0.265	0.302	3	3	49395255	48287141	1108114	cis	rs7622302	8.04	-0.03	12.19	0.05
ILMN_2054019	ILMN_1737585	ISG15	VARS2	0.046	0.444547	0.339935	0.255	0.545	1	6	939540	30894135	NA	trans	rs115137035	8.89	0.11	27.61	-0.07
ILMN_1757415	ILMN_1694776	COA7	SCP2	0.048	0.348941	0.424236	0.255	0.337	1	1	53152597	53189095	36498	cis	rs269320	20.83	0.03	34.94	0.06
ILMN_1700316	ILMN_1678939	RPS12	VNN2	0.049	-0.58839	0.422552	0.46	0.33	11	6	74134847	133106828	NA	trans	rs9402457	99.26	0.14	12.82	-0.07
ILMN_1681542	ILMN_1656670	HIST1H4E	HLA-G	0.049	-0.016784	0.286135	0.352	0.538	6	6	26205148	29906620	3701472	cis	rs6939589	6.84	-0.03	8.07	0.05
ILMN_2184373	ILMN_1795835	CXCL8	LINC00936	0.051	0.646988	0.387675	0.463	0.28	4	12	74609125	88628314	NA	trans	rs5743604	17.33	0.28	11.14	0.1
ILMN_1687213	ILMN_1725338	FAM167A	CLDN23	0.052	0.379675	0.177203	0.911	0.666	8	8	11316511	8561463	2755048	cis	rs2736332	292.01	0.2	11.77	0.04
ILMN_2374352	ILMN_1738251	DBNDD1	DRD3	0.052	0.223309	0.379921	0.391	0.273	16	3	90071280	115330413	NA	trans	rs62054580	154.19	0.4	121.48	0.25
ILMN_1723467	ILMN_1695092	ITGB1	WRB	0.054	-0.273954	0.26579	0.434	0.592	10	21	33229489	39690969	NA	trans	rs1354034	8.36	0.03	19.92	0.06
ILMN_2232177	ILMN_1813314	ACTN1	HIST1H2BK	0.054	0.381055	0.308943	0.422	0.377	14	6	68411162	27222496	NA	trans	rs1354034	22.68	0.08	7.41	0.04
ILMN_2383934	ILMN_1773906	ITGB1	NCOA4	0.054	0.317838	0.393954	0.298	0.313	10	10	33237387	51260567	18023180	cis	rs1354034	7.16	0.03	12.46	0.03
ILMN_1738589	ILMN_2352121	MGLL	NT5C3A	0.054	-0.314381	0.268962	0.368	0.683	3	7	129023857	33055350	NA	trans	rs1354034	17.25	0.04	7.65	0.05
ILMN_1811650	ILMN_1744006	DUS2	GFOD2	0.055	0.290493	0.314845	0.646	0.251	16	16	66670628	66265957	404671	cis	rs2418736	138.93	0.15	8.58	0.02
ILMN_1728742	ILMN_1773906	FAXDC2	NCOA4	0.055	-0.314998	0.307798	0.608	0.313	5	10	154198595	51260567	NA	trans	rs1354034	31.54	0.13	12.46	0.03
ILMN_1728742	ILMN_1691507	FAXDC2	CXCR2P1	0.058	0.483154	0.265796	0.608	0.366	5	2	154198595	218632904	NA	trans	rs1354034	31.54	0.13	11.62	0.08
ILMN_1728742	ILMN_1766657	FAXDC2	STOM	0.059	-0.044548	0.316642	0.608	0.259	5	9	154198595	124101420	NA	trans	rs1354034	31.54	0.13	9.92	0.05
ILMN_1721535	ILMN_2399877	COG5	COG5	0.059	0.216865	0.328526	0.34	0.389	7	7	106630792	106630573	219	cis	rs4727678	49.67	0.07	307.65	0.16
ILMN_1738589	ILMN_1769734	MGLL	NT5C3A	0.06	-0.051353	0.259534	0.368	0.648	3	7	129023857	33057109	NA	trans	rs1354034	17.25	0.04	8.49	0.06
ILMN_1773906	ILMN_1665100	NCOA4	PTGS1	0.061	0.043648	0.370699	0.313	0.353	10	9	51260567	124188767	NA	trans	rs1354034	12.46	0.03	9.12	0.03
ILMN_2232177	ILMN_1695092	ACTN1	WRB	0.061	0.387212	0.246936	0.422	0.592	14	21	68411162	39690969	NA	trans	rs1354034	22.68	0.08	19.92	0.06
ILMN_2111739	ILMN_2364535	MAN2C1	SNUPN	0.062	0.267304	0.320585	0.454	0.338	15	15	75648555	75890710	242155	cis	rs4564532	307.65	0.29	21.12	0.04
ILMN_1669484	ILMN_1654612	WDR6	ZNF589	0.063	0.167639	0.267794	0.682	0.302	3	3	49028156	48287141	741015	cis	rs6446196	186.94	-0.11	10.57	0.04
ILMN_1721535	ILMN_1698621	COG5	COG5	0.063	0.044071	0.342959	0.34	0.37	7	7	106630792	106684419	53627	cis	rs4727678	49.67	0.07	110.11	0.08
ILMN_1796179	ILMN_1700518	HIST1H2BK	HMGN4	0.064	-0.279848	0.375871	0.252	0.401	6	6	27214075	26546880	667195	cis	rs7764984	11.58	0.07	17.84	-0.04
ILMN_1699071	ILMN_2077504	MAP3K7CL	LTN1	0.065	0.139834	0.170245	0.53	0.999	21	21	29469766	29222700	247066	cis	rs2471929	19.65	0.14	179.96	0.33
ILMN_1728742	ILMN_1768099	FAXDC2	SCGB1C1	0.065	-0.30928	0.301106	0.608	0.329	5	11	154198595	184486	NA	trans	rs1354034	31.54	0.13	8.63	0.07
ILMN_1778401	ILMN_1666078	HLA-B	HLA-H	0.065	0.07911	0.218674	0.441	0.742	6	6	31430029	29859670	1570359	cis	chr6:31147607:D	40.37	0.06	10.65	-0.14
ILMN_1737992	ILMN_2158336	CRAT	SH3GLB2	0.068	-0.250545	0.370506	0.346	0.338	9	9	130897121	131770381	873260	cis	chr9:131872847:D	21.22	-0.04	8.59	0.02
ILMN_2101885	ILMN_1737585	TUBB	VARS2	0.069	0.585858	0.299503	0.368	0.545	6	6	30692958	30894135	201177	cis	rs114075700	17.21	-0.05	20.52	-0.06
ILMN_1773906	ILMN_1768099	NCOA4	SCGB1C1	0.07	0.502203	0.381078	0.313	0.329	10	11	51260567	184486	NA	trans	rs1354034	12.46	0.03	8.63	0.07
ILMN_1807211	ILMN_1669484	NICN1	WDR6	0.07	0.588576	0.298356	0.338	0.682	3	3	49460410	49028156	432254	cis	chr3:49481438:D	171.99	-0.11	60.85	-0.07
ILMN_1676528	ILMN_1651496	BTN3A2	HIST1H2BD	0.07	0.618235	0.062109	0.999	0.8	6	6	26378113	26171304	206809	cis	chr6:26360443:D	307.65	-0.78	19.42	-0.19
ILMN_2101651	ILMN_1801387	UBE2G2	YEATS4	0.071	0.127349	0.421483	0.256	0.366	17	12	46624085	68070407	NA	trans	rs7959452	10.05	0.04	203.84	-0.15
ILMN_2260756	ILMN_2070052	GSDMB	LOC613037	0.071	0.56613	0.406742	0.273	0.455	17	16	38073701	30234500	NA	trans	rs4788414	11.71	-0.06	48.27	-0.09
ILMN_1778401	ILMN_1697499	HLA-B	HLA-DRB5	0.073	0.123277	0.219792	0.441	0.748	6	6	31430029	32593374	1163345	cis	chr6:31147607:D	40.37	0.06	10.97	-0.62
ILMN_2413318	ILMN_2042343	C15orf57	MRPL42P5	0.074	0.890813	0.511526	0.356	0.279	15	15	40845921	40824201	21720	cis	rs4080706	85.8	-0.07	69.21	-0.06
ILMN_1706015	ILMN_1705746	FAM43A	LSG1	0.075	0.901626	0.386442	0.387	0.435	3	3	194409702	195843083	1433381	cis	rs810965	20.44	-0.06	48.71	-0.07
ILMN_1701077	ILMN_2077504	N6AMT1	LTN1	0.076	0.187521	0.227659	0.335	0.999	11	21	92982603	29222700	NA	trans	chr21:30306456:I	18.09	-0.04	133.47	-0.36
ILMN_1738589	ILMN_1773906	MGLL	NCOA4	0.076	-0.069088	0.37434	0.368	0.313	3	10	129023857	51260567	NA	trans	rs1354034	17.25	0.04	12.46	0.03
ILMN_2383934	ILMN_1663519	ITGB1	SLC24A3	0.077	0.088598	0.351158	0.298	0.407	10	20	33237387	19650435	NA	trans	rs1354034	7.16	0.03	49.9	0.13
ILMN_1687213	ILMN_2144088	FAM167A	FDFT1	0.077	0.560416	0.070713	0.911	0.999	8	8	11316511	11696361	379850	cis	rs2736332	292.01	0.2	16.74	0.05
ILMN_2151441	ILMN_1664610	FAM103A1	RPS17	0.077	-0.381862	0.465235	0.263	0.328	15	22	81450354	30765582	NA	trans	rs10152258	17.58	0.04	7.62	0.02
ILMN_1668277	ILMN_2228180	BLK	MSRA	0.077	0.974886	0.147724	0.358	0.772	8	8	11420520	10323581	1096939	cis	rs2409780	30.02	-0.14	10.65	-0.03
ILMN_2116661	ILMN_1811933	PRPSAP2	SHMT1	0.079	-0.13456	0.235668	0.382	0.794	17	17	18772907	18231380	541527	cis	rs11657284	8.28	-0.03	7.99	-0.05
ILMN_1754553	ILMN_1765332	MED19	TIMM10	0.079	0.177974	0.207839	0.386	0.999	11	11	57471401	57296016	175385	cis	chr11:57520600:I	39.15	0.06	18.66	0.12
ILMN_1717793	ILMN_1758055	C19orf33	YIF1B	0.08	-0.111486	0.289309	0.501	0.379	19	19	38795300	43487724	4692424	cis	rs45437199	71.92	-0.17	20.26	0.05
ILMN_2232177	ILMN_1745103	ACTN1	CLEC1B	0.08	0.227394	0.293662	0.422	0.418	14	12	68411162	10147744	NA	trans	rs1354034	22.68	0.08	24.72	0.16
ILMN_1778401	ILMN_1715169	HLA-B	HLA-DRB1	0.08	0.053228	0.207123	0.441	0.816	6	6	31430029	32654825	1224796	cis	chr6:31147607:D	40.37	0.06	12.06	-0.56
ILMN_1730032	ILMN_1656670	BOK	HLA-G	0.08	-0.180592	0.298595	0.345	0.538	2	6	242161885	29906620	NA	trans	chr6:30757762:I	6.67	-0.02	15.01	-0.07
ILMN_1701512	ILMN_1662617	KIAA0391	PPP2R3C	0.081	0.865782	0.347483	0.369	0.304	14	14	34812848	35564269	751421	cis	rs17103005	38.33	0.05	179.2	-0.11
ILMN_2232177	ILMN_1796179	ACTN1	HIST1H2BK	0.081	0.241424	0.349054	0.422	0.252	14	6	68411162	27214075	NA	trans	rs1354034	22.68	0.08	11.16	0.06
ILMN_1656670	ILMN_1737585	HLA-G	VARS2	0.083	0.958696	0.298625	0.538	0.545	6	6	29906620	30894135	987515	cis	rs112636621	226.4	-0.29	12.28	-0.05
ILMN_1721113	ILMN_1697499	HLA-C	HLA-DRB5	0.083	0.220235	0.219258	0.428	0.748	6	6	31345836	32593374	1247538	cis	rs115681968	271.65	-0.73	11.87	-0.62
ILMN_1728742	ILMN_1695092	FAXDC2	WRB	0.084	0.302326	0.210495	0.608	0.592	5	21	154198595	39690969	NA	trans	rs1354034	31.54	0.13	19.92	0.06
ILMN_1725079	ILMN_1767481	TSPAN31	XRCC6BP1	0.084	0.807077	0.347075	0.295	0.832	12	12	56428139	56633731	205592	cis	rs61938185	33.82	-0.09	25.19	-0.16
ILMN_1709820	ILMN_1715169	AOAH	HLA-DRB1	0.084	-0.156353	0.224265	0.395	0.816	7	6	36519310	32654825	NA	trans	rs9272366	159.07	-0.22	34.65	-0.92
ILMN_1728742	ILMN_1695509	FAXDC2	PTPN12	0.085	0.201527	0.255106	0.608	0.384	5	7	154198595	77106495	NA	trans	rs1354034	31.54	0.13	8.01	0.03
ILMN_2049184	ILMN_1664922	DNASE1L3	FLNB	0.085	0.034216	0.23973	0.473	0.533	3	3	58178504	58132673	45831	cis	rs61072144	42.86	-0.15	12.27	-0.06
ILMN_1811264	ILMN_2042343	C15orf57	MRPL42P5	0.086	0.503462	0.438451	0.329	0.279	15	15	40845457	40824201	21256	cis	chr15:40850136:D	24.57	0.04	22.53	0.04
ILMN_1723467	ILMN_1768099	ITGB1	SCGB1C1	0.088	0.298744	0.320576	0.434	0.329	10	11	33229489	184486	NA	trans	rs1354034	8.36	0.03	8.63	0.07
ILMN_2232177	ILMN_1808238	ACTN1	RBPMS2	0.09	0.33529	0.214404	0.422	0.753	14	15	68411162	65032145	NA	trans	rs1354034	22.68	0.08	22.52	0.17
ILMN_2352190	ILMN_1773906	CLIP2	NCOA4	0.09	-0.240839	0.375501	0.414	0.313	7	10	73458015	51260567	NA	trans	rs12488986	7.3	-0.03	8.19	-0.03
ILMN_1723467	ILMN_1663519	ITGB1	SLC24A3	0.092	0.027737	0.292772	0.434	0.407	10	20	33229489	19650435	NA	trans	rs1354034	8.36	0.03	49.9	0.13
ILMN_2352190	ILMN_1695092	CLIP2	WRB	0.092	-0.190403	0.267237	0.414	0.592	7	21	73458015	39690969	NA	trans	rs12488986	7.3	-0.03	12.28	-0.06
ILMN_1778401	ILMN_1752592	HLA-B	HLA-DRB4	0.093	0.303334	0.213462	0.441	0.75	6	6	31430029	32581153	1151124	cis	chr6:31147607:D	40.37	0.06	22	0.14
ILMN_2159694	ILMN_2066066	HLA-DRB4	HLA-DRB6	0.096	-0.304526	0.355151	0.515	0.329	6	6	32579219	32629671	50452	cis	rs77122291	307.65	2.6	35.38	0.08
ILMN_1728742	ILMN_1723467	FAXDC2	ITGB1	0.096	-0.161321	0.253738	0.608	0.434	5	10	154198595	33229489	NA	trans	rs1354034	31.54	0.13	8.36	0.03
ILMN_1738251	ILMN_1653319	DRD3	MC1R	0.096	0.324338	0.356572	0.273	0.411	3	16	115330413	88514810	NA	trans	rs62056100	237.19	0.28	307.65	0.4
ILMN_1778890	ILMN_2189933	LRR1	RPL36AL	0.097	0.00626	0.309356	0.475	0.323	14	14	49144284	50085787	941503	cis	rs7154992	44.67	0.04	81.23	0.08
ILMN_2232177	ILMN_1691507	ACTN1	CXCR2P1	0.097	-0.004681	0.320262	0.422	0.366	14	2	68411162	218632904	NA	trans	rs1354034	22.68	0.08	11.62	0.08
ILMN_2232177	ILMN_1769734	ACTN1	NT5C3A	0.097	0.123354	0.236181	0.422	0.648	14	7	68411162	33057109	NA	trans	rs1354034	22.68	0.08	8.49	0.06
ILMN_1728742	ILMN_1752562	FAXDC2	CXCL5	0.099	-0.153317	0.32892	0.608	0.257	5	4	154198595	75080983	NA	trans	rs1354034	31.54	0.13	7.44	0.04
ILMN_1723467	ILMN_1665100	ITGB1	PTGS1	0.101	-0.206	0.343	0.434	0.353	10	9	33229489	124188767	NA	trans	rs1354034	8.36	0.03	9.12	0.03
ILMN_1780582	ILMN_1719695	CD83	NFKBIZ	0.101	0.478	0.362	0.403	0.354	6	3	14136583	101579549	NA	trans	rs7658651	16.35	0.17	16.01	0.11
ILMN_2232177	ILMN_1768099	ACTN1	SCGB1C1	0.102	0.216	0.328	0.422	0.329	14	11	68411162	184486	NA	trans	rs1354034	22.68	0.08	8.63	0.07
ILMN_2352190	ILMN_2140974	CLIP2	TPM4	0.103	0.54	0.367	0.414	0.314	7	19	73458015	16073871	NA	trans	rs12488986	7.3	-0.03	8.39	-0.05
ILMN_2232177	ILMN_1695509	ACTN1	PTPN12	0.104	0.553	0.312	0.422	0.384	14	7	68411162	77106495	NA	trans	rs1354034	22.68	0.08	8.01	0.03
ILMN_2232177	ILMN_1665100	ACTN1	PTGS1	0.105	0.084	0.315	0.422	0.353	14	9	68411162	124188767	NA	trans	rs1354034	22.68	0.08	9.12	0.03
ILMN_2232177	ILMN_2352121	ACTN1	NT5C3A	0.106	0.137	0.227	0.422	0.683	14	7	68411162	33055350	NA	trans	rs1354034	22.68	0.08	7.65	0.05
ILMN_1665100	ILMN_1766657	PTGS1	STOM	0.109	0.69	0.457	0.353	0.259	9	9	124188767	124101420	87347	cis	rs1354034	9.12	0.03	9.92	0.05
ILMN_1760635	ILMN_1704383	RAD51C	TRIM37	0.109	0.313	0.245	0.695	0.356	17	17	54129143	54431130	301987	cis	rs34963822	196.09	0.13	23.48	0.04
ILMN_1665100	ILMN_1695509	PTGS1	PTPN12	0.11	0.265	0.327	0.353	0.384	9	7	124188767	77106495	NA	trans	rs1354034	9.12	0.03	8.01	0.03
ILMN_1665100	ILMN_2140974	PTGS1	TPM4	0.11	0.14	0.369	0.353	0.314	9	19	124188767	16073871	NA	trans	rs1354034	9.12	0.03	17.31	0.05
ILMN_1773906	ILMN_1808238	NCOA4	RBPMS2	0.112	0.212	0.254	0.313	0.753	10	15	51260567	65032145	NA	trans	rs1354034	12.46	0.03	22.52	0.17
ILMN_2140974	ILMN_1695092	TPM4	WRB	0.112	0.44	0.285	0.314	0.592	19	21	16073871	39690969	NA	trans	rs1354034	17.31	0.05	19.92	0.06
ILMN_2232177	ILMN_1738589	ACTN1	MGLL	0.112	0.349	0.297	0.422	0.368	14	3	68411162	129023857	NA	trans	rs1354034	22.68	0.08	17.25	0.04
ILMN_1709820	ILMN_1697499	AOAH	HLA-DRB5	0.113	-0.073	0.231	0.395	0.748	7	6	36519310	32593374	NA	trans	rs9272366	159.07	-0.22	33.74	-1.05
ILMN_1728742	ILMN_2091920	FAXDC2	PTCRA	0.113	-0.146	0.299	0.608	0.329	5	6	154198595	42893486	NA	trans	rs1354034	31.54	0.13	25	0.14
ILMN_1773906	ILMN_1695092	NCOA4	WRB	0.114	0.421	0.304	0.313	0.592	10	21	51260567	39690969	NA	trans	rs1354034	12.46	0.03	19.92	0.06
ILMN_1801866	ILMN_2151579	BRWD1	HMGN1	0.114	0.931	0.268	0.339	0.392	21	21	40562431	40714545	152114	cis	rs2836949	231.3	0.21	74.82	0.08
ILMN_2050911	ILMN_1699357	SLC22A4	SLC22A5	0.115	0.664	0.254	0.506	0.573	5	5	131670507	131758857	88350	cis	chr5:131682785:D	48.89	-0.07	132.45	-0.12
ILMN_1723467	ILMN_1808238	ITGB1	RBPMS2	0.116	-0.3	0.243	0.434	0.753	10	15	33229489	65032145	NA	trans	rs1354034	8.36	0.03	22.52	0.17
ILMN_2232177	ILMN_1752562	ACTN1	CXCL5	0.116	0.195	0.359	0.422	0.257	14	4	68411162	75080983	NA	trans	rs1354034	22.68	0.08	7.44	0.04
ILMN_1723467	ILMN_1773906	ITGB1	NCOA4	0.117	0.098	0.332	0.434	0.313	10	10	33229489	51260567	18031078	cis	rs1354034	8.36	0.03	12.46	0.03
ILMN_1700380	ILMN_1797425	ATP6V0A2	DDX55	0.119	0.256	0.333	0.294	0.428	12	12	122810128	122671213	138915	cis	rs1139789	15.79	0.03	78.62	-0.1
ILMN_2090004	ILMN_1773906	AQP10	NCOA4	0.119	0.379	0.409	0.276	0.313	1	10	152564343	51260567	NA	trans	rs1354034	22.94	0.15	12.46	0.03
ILMN_1745103	ILMN_1773906	CLEC1B	NCOA4	0.12	0.359	0.334	0.418	0.313	12	10	10147744	51260567	NA	trans	rs1354034	24.72	0.16	12.46	0.03
ILMN_1665100	ILMN_1695092	PTGS1	WRB	0.121	0.042	0.272	0.353	0.592	9	21	124188767	39690969	NA	trans	rs1354034	9.12	0.03	19.92	0.06
ILMN_1728742	ILMN_1745103	FAXDC2	CLEC1B	0.121	-0.049	0.259	0.608	0.418	5	12	154198595	10147744	NA	trans	rs1354034	31.54	0.13	24.72	0.16
ILMN_1745103	ILMN_1723467	CLEC1B	ITGB1	0.123	-0.295	0.331	0.418	0.434	12	10	10147744	33229489	NA	trans	rs1354034	24.72	0.16	8.36	0.03
ILMN_2383934	ILMN_1808238	ITGB1	RBPMS2	0.123	0.239	0.26	0.298	0.753	10	15	33237387	65032145	NA	trans	rs1354034	7.16	0.03	22.52	0.17
ILMN_1723467	ILMN_1695509	ITGB1	PTPN12	0.124	0.206	0.297	0.434	0.384	10	7	33229489	77106495	NA	trans	rs1354034	8.36	0.03	8.01	0.03
ILMN_2111739	ILMN_1733932	MAN2C1	SNUPN	0.124	0.667	0.309	0.454	0.421	15	15	75648555	75890708	242153	cis	rs4564532	307.65	0.29	22.18	0.04
ILMN_2090004	ILMN_1728742	AQP10	FAXDC2	0.125	-0.021	0.308	0.276	0.608	1	5	152564343	154198595	NA	trans	rs1354034	22.94	0.15	31.54	0.13
ILMN_1728742	ILMN_1808238	FAXDC2	RBPMS2	0.126	0.289	0.18	0.608	0.753	5	15	154198595	65032145	NA	trans	rs1354034	31.54	0.13	22.52	0.17
ILMN_1709820	ILMN_1752592	AOAH	HLA-DRB4	0.127	0.442	0.211	0.395	0.75	7	6	36519310	32581153	NA	trans	rs9272366	159.07	-0.22	14.53	-0.11
ILMN_2045975	ILMN_1700847	ORMDL1	PMS1	0.13	0.114	0.316	0.403	0.374	2	2	190343639	190446601	102962	cis	rs12992061	307.65	-0.36	19.7	-0.04
ILMN_1766446	ILMN_1718936	C6orf48	LST1	0.131	0.453	0.38	0.278	0.381	6	6	31910927	31555457	355470	cis	rs116828153	14.87	-0.05	12.05	-0.11
ILMN_1666078	ILMN_1737585	HLA-H	VARS2	0.132	0.688	0.212	0.742	0.545	6	6	29859670	30894135	1034465	cis	rs116467968	307.65	0.7	19.21	0.05
ILMN_1728742	ILMN_1738589	FAXDC2	MGLL	0.132	-0.014	0.27	0.608	0.368	5	3	154198595	129023857	NA	trans	rs1354034	31.54	0.13	17.25	0.04
ILMN_1770161	ILMN_1673370	BST1	FBXL5	0.132	-0.794	0.518	0.275	0.378	4	4	15342563	15606360	263797	cis	rs34559912	77.21	-0.09	8.06	0.03
ILMN_2090004	ILMN_2352121	AQP10	NT5C3A	0.132	-0.723	0.433	0.276	0.683	1	7	152564343	33055350	NA	trans	rs1354034	22.94	0.15	7.65	0.05
ILMN_2232177	ILMN_1773906	ACTN1	NCOA4	0.132	-0.05	0.347	0.422	0.313	14	10	68411162	51260567	NA	trans	rs1354034	22.68	0.08	12.46	0.03
ILMN_1670841	ILMN_1794230	CPNE1	SCAND1	0.133	0.836	0.145	0.966	0.356	20	20	34214120	34541852	327732	cis	chr20:34226526:D	307.65	-0.32	20.91	-0.05
ILMN_1723467	ILMN_2140974	ITGB1	TPM4	0.133	-0.413	0.399	0.434	0.314	10	19	33229489	16073871	NA	trans	rs1354034	8.36	0.03	17.31	0.05
ILMN_1745103	ILMN_1766657	CLEC1B	STOM	0.133	0.265	0.372	0.418	0.259	12	9	10147744	124101420	NA	trans	rs1354034	24.72	0.16	9.92	0.05
ILMN_1723467	ILMN_2091920	ITGB1	PTCRA	0.134	-0.246	0.36	0.434	0.329	10	6	33229489	42893486	NA	trans	rs1354034	8.36	0.03	25	0.14
ILMN_2328666	ILMN_1795835	CD83	LINC00936	0.134	0.811	0.446	0.253	0.28	6	12	14136299	88628314	NA	trans	rs7658651	15.92	0.17	10.75	0.1
ILMN_1778890	ILMN_2189936	LRR1	RPL36AL	0.135	0.236	0.249	0.475	0.491	14	14	49144284	50085848	941564	cis	rs7154992	44.67	0.04	85.67	0.09
ILMN_2232177	ILMN_2090004	ACTN1	AQP10	0.136	-0.064	0.373	0.422	0.276	14	1	68411162	152564343	NA	trans	rs1354034	22.68	0.08	22.94	0.15
ILMN_1773906	ILMN_1663519	NCOA4	SLC24A3	0.137	-0.403	0.42	0.313	0.407	10	20	51260567	19650435	NA	trans	rs1354034	12.46	0.03	49.9	0.13
ILMN_1738589	ILMN_1695509	MGLL	PTPN12	0.139	0.369	0.31	0.368	0.384	3	7	129023857	77106495	NA	trans	rs1354034	17.25	0.04	8.01	0.03
ILMN_2090004	ILMN_2140974	AQP10	TPM4	0.142	-0.247	0.477	0.276	0.314	1	19	152564343	16073871	NA	trans	rs1354034	22.94	0.15	17.31	0.05
ILMN_1738589	ILMN_1766657	MGLL	STOM	0.143	0.106	0.39	0.368	0.259	3	9	129023857	124101420	NA	trans	rs1354034	17.25	0.04	9.92	0.05
ILMN_1745103	ILMN_1695509	CLEC1B	PTPN12	0.143	0.153	0.311	0.418	0.384	12	7	10147744	77106495	NA	trans	rs1354034	24.72	0.16	8.01	0.03
ILMN_1780582	ILMN_1795835	CD83	LINC00936	0.143	0.53	0.362	0.403	0.28	6	12	14136583	88628314	NA	trans	rs7658651	16.35	0.17	10.75	0.1
ILMN_1697499	ILMN_1718936	HLA-DRB5	LST1	0.144	0.531	0.231	0.748	0.381	6	6	32593374	31555457	1037917	cis	rs36192217	307.65	-4.24	11.51	-0.1
ILMN_1745103	ILMN_2140974	CLEC1B	TPM4	0.144	0.013	0.352	0.418	0.314	12	19	10147744	16073871	NA	trans	rs1354034	24.72	0.16	17.31	0.05
ILMN_2232177	ILMN_1717793	ACTN1	C19orf33	0.144	-0.018	0.274	0.422	0.501	14	19	68411162	38795300	NA	trans	rs1354034	22.68	0.08	26.43	0.09
ILMN_1795835	ILMN_1719695	LINC00936	NFKBIZ	0.145	0.939	0.321	0.28	0.354	12	3	88628314	101579549	NA	trans	rs7658893	12.53	0.1	13.35	0.1
ILMN_1773906	ILMN_1766657	NCOA4	STOM	0.146	0.425	0.406	0.313	0.259	10	9	51260567	124101420	NA	trans	rs1354034	12.46	0.03	9.92	0.05
ILMN_2383934	ILMN_1695509	ITGB1	PTPN12	0.146	0.432	0.348	0.298	0.384	10	7	33237387	77106495	NA	trans	rs1354034	7.16	0.03	8.01	0.03
ILMN_1773906	ILMN_1695509	NCOA4	PTPN12	0.148	0.766	0.356	0.313	0.384	10	7	51260567	77106495	NA	trans	rs1354034	12.46	0.03	8.01	0.03
ILMN_1778401	ILMN_1656670	HLA-B	HLA-G	0.148	-0.103	0.272	0.441	0.538	6	6	31430029	29906620	1523409	cis	chr6:31147607:D	40.37	0.06	26.61	-0.11
ILMN_2383934	ILMN_1705458	ITGB1	TRIM58	0.148	-0.811	0.649	0.298	0.254	10	1	33237387	246106118	NA	trans	rs1354034	7.16	0.03	14.17	0.05
ILMN_2352190	ILMN_1663519	CLIP2	SLC24A3	0.149	0.443	0.299	0.414	0.407	7	20	73458015	19650435	NA	trans	rs12488986	7.3	-0.03	24.42	-0.11
ILMN_1723467	ILMN_1738589	ITGB1	MGLL	0.151	-0.408	0.359	0.434	0.368	10	3	33229489	129023857	NA	trans	rs1354034	8.36	0.03	17.25	0.04
ILMN_2383934	ILMN_2140974	ITGB1	TPM4	0.152	-0.172	0.426	0.298	0.314	10	19	33237387	16073871	NA	trans	rs1354034	7.16	0.03	17.31	0.05
ILMN_1728742	ILMN_2171384	FAXDC2	CXCL5	0.153	0.191	0.24	0.608	0.404	5	4	154198595	75080647	NA	trans	rs1354034	31.54	0.13	10.27	0.1
ILMN_2090004	ILMN_1695509	AQP10	PTPN12	0.153	0.678	0.367	0.276	0.384	1	7	152564343	77106495	NA	trans	rs1354034	22.94	0.15	8.01	0.03
ILMN_2232177	ILMN_1663519	ACTN1	SLC24A3	0.154	0.364	0.292	0.422	0.407	14	20	68411162	19650435	NA	trans	rs1354034	22.68	0.08	49.9	0.13
ILMN_2352190	ILMN_1808238	CLIP2	RBPMS2	0.154	0.036	0.225	0.414	0.753	7	15	73458015	65032145	NA	trans	rs12488986	7.3	-0.03	10.18	-0.14
ILMN_2232177	ILMN_2171384	ACTN1	CXCL5	0.156	0.238	0.284	0.422	0.404	14	4	68411162	75080647	NA	trans	rs1354034	22.68	0.08	10.27	0.1
ILMN_2374352	ILMN_1653319	DBNDD1	MC1R	0.156	0.247	0.291	0.391	0.411	16	16	90071280	88514810	1556470	cis	rs62054580	154.19	0.4	149.94	0.35
ILMN_1691507	ILMN_1774604	CXCR2P1	PNKD	0.158	0.468	0.242	0.366	0.645	2	2	218632904	218919403	286499	cis	chr2:218932778:I	17.3	-0.1	7.86	0.05
ILMN_2383058	ILMN_1676780	SIRPG	SIRPG	0.16	-0.657	0.399	0.292	0.532	20	20	1610083	1616012	5929	cis	rs6043409	41.24	-0.07	58.2	0.06
ILMN_2383934	ILMN_1665100	ITGB1	PTGS1	0.16	-0.147	0.407	0.298	0.353	10	9	33237387	124188767	NA	trans	rs1354034	7.16	0.03	9.12	0.03
ILMN_2090004	ILMN_1723467	AQP10	ITGB1	0.163	-0.04	0.371	0.276	0.434	1	10	152564343	33229489	NA	trans	rs1354034	22.94	0.15	8.36	0.03
ILMN_2091920	ILMN_1766657	PTCRA	STOM	0.165	0.106	0.416	0.329	0.259	6	9	42893486	124101420	NA	trans	rs1354034	25	0.14	9.92	0.05
ILMN_2232177	ILMN_2393450	ACTN1	INF2	0.166	0.375	0.364	0.422	0.254	14	14	68411162	104256937	35845775	cis	rs1354034	22.68	0.08	9.2	0.05
ILMN_1745103	ILMN_2352121	CLEC1B	NT5C3A	0.167	-0.25	0.255	0.418	0.683	12	7	10147744	33055350	NA	trans	rs1354034	24.72	0.16	7.65	0.05
ILMN_1773906	ILMN_2091920	NCOA4	PTCRA	0.177	0.148	0.376	0.313	0.329	10	6	51260567	42893486	NA	trans	rs1354034	12.46	0.03	25	0.14
ILMN_1665100	ILMN_1768099	PTGS1	SCGB1C1	0.178	0.5	0.35	0.353	0.329	9	11	124188767	184486	NA	trans	rs1354034	9.12	0.03	8.63	0.07
ILMN_1709820	ILMN_2157441	AOAH	HLA-DRA	0.179	0.145	0.342	0.395	0.306	7	6	36519310	32412513	NA	trans	rs9272366	159.07	-0.22	16.75	-0.04
ILMN_2090004	ILMN_1766657	AQP10	STOM	0.179	-0.162	0.499	0.276	0.259	1	9	152564343	124101420	NA	trans	rs1354034	22.94	0.15	9.92	0.05
ILMN_1709820	ILMN_2066066	AOAH	HLA-DRB6	0.18	0.143	0.329	0.395	0.329	7	6	36519310	32629671	NA	trans	rs9272366	159.07	-0.22	28.97	0.08
ILMN_1745103	ILMN_1665100	CLEC1B	PTGS1	0.183	0.268	0.309	0.418	0.353	12	9	10147744	124188767	NA	trans	rs1354034	24.72	0.16	9.12	0.03
ILMN_2200917	ILMN_1808354	SLC4A7	SLC4A7	0.185	-0.473	0.433	0.344	0.35	3	3	27389301	27414767	25466	cis	rs13069282	19.3	0.05	12.55	0.04
ILMN_2090004	ILMN_1813314	AQP10	HIST1H2BK	0.188	0.066	0.376	0.276	0.377	1	6	152564343	27222496	NA	trans	rs1354034	22.94	0.15	7.41	0.04
ILMN_2383934	ILMN_1738589	ITGB1	MGLL	0.188	0.108	0.36	0.298	0.368	10	3	33237387	129023857	NA	trans	rs1354034	7.16	0.03	17.25	0.04
ILMN_2091920	ILMN_2140974	PTCRA	TPM4	0.189	0.112	0.381	0.329	0.314	6	19	42893486	16073871	NA	trans	rs1354034	25	0.14	17.31	0.05
ILMN_1739210	ILMN_2330371	NSL1	TATDN3	0.19	-0.422	0.416	0.356	0.266	1	1	212911430	211056229	1855201	cis	rs6702544	80.58	-0.12	8.99	-0.03
ILMN_1738589	ILMN_2140974	MGLL	TPM4	0.192	-0.409	0.42	0.368	0.314	3	19	129023857	16073871	NA	trans	rs1354034	17.25	0.04	17.31	0.05
ILMN_1745103	ILMN_1769734	CLEC1B	NT5C3A	0.193	-0.223	0.264	0.418	0.648	12	7	10147744	33057109	NA	trans	rs1354034	24.72	0.16	8.49	0.06
ILMN_1745103	ILMN_1695092	CLEC1B	WRB	0.196	0.072	0.251	0.418	0.592	12	21	10147744	39690969	NA	trans	rs1354034	24.72	0.16	19.92	0.06
ILMN_1703558	ILMN_1810116	FHL3	INPP5B	0.197	0.746	0.317	0.585	0.33	1	1	38462655	38326849	135806	cis	rs11583126	124.52	-0.14	13.7	-0.03
ILMN_1738589	ILMN_1695092	MGLL	WRB	0.197	0.114	0.261	0.368	0.592	3	21	129023857	39690969	NA	trans	rs1354034	17.25	0.04	19.92	0.06
ILMN_1698621	ILMN_2399877	COG5	COG5	0.199	0.733	0.299	0.37	0.389	7	7	106684419	106630573	53846	cis	rs2237671	110.37	0.08	307.65	0.16
ILMN_1700625	ILMN_2299843	ATP5S	ATP5S	0.199	0.232	0.375	0.322	0.313	14	14	49860439	49859097	1342	cis	chr14:50801832:D	16.31	-0.03	68.39	-0.06
ILMN_1709820	ILMN_2066060	AOAH	HLA-DRB6	0.203	0.596	0.291	0.395	0.372	7	6	36519310	32628571	NA	trans	rs9272366	159.07	-0.22	210.74	-1.37
ILMN_1745103	ILMN_1752562	CLEC1B	CXCL5	0.205	-0.086	0.405	0.418	0.257	12	4	10147744	75080983	NA	trans	rs1354034	24.72	0.16	7.44	0.04
ILMN_2090004	ILMN_1695092	AQP10	WRB	0.207	0.569	0.293	0.276	0.592	1	21	152564343	39690969	NA	trans	rs1354034	22.94	0.15	19.92	0.06
ILMN_2091920	ILMN_1695509	PTCRA	PTPN12	0.207	0.513	0.324	0.329	0.384	6	7	42893486	77106495	NA	trans	rs1354034	25	0.14	8.01	0.03
ILMN_2352190	ILMN_2091920	CLIP2	PTCRA	0.208	0.329	0.315	0.414	0.329	7	6	73458015	42893486	NA	trans	rs12488986	7.3	-0.03	14.79	-0.14
ILMN_2066060	ILMN_2066066	HLA-DRB6	HLA-DRB6	0.21	0.832	0.35	0.372	0.329	6	6	32628571	32629671	1100	cis	rs115374828	307.65	-1.5	15.3	0.05
ILMN_1728742	ILMN_1671686	FAXDC2	DMTN	0.211	0.28	0.294	0.608	0.258	5	8	154198595	21995783	NA	trans	rs1354034	31.54	0.13	24.42	0.08
ILMN_1665100	ILMN_1663519	PTGS1	SLC24A3	0.215	0.117	0.315	0.353	0.407	9	20	124188767	19650435	NA	trans	rs1354034	9.12	0.03	49.9	0.13
ILMN_1745103	ILMN_1813314	CLEC1B	HIST1H2BK	0.216	-0.057	0.326	0.418	0.377	12	6	10147744	27222496	NA	trans	rs1354034	24.72	0.16	7.41	0.04
ILMN_2189936	ILMN_2298818	RPL36AL	RPS29	0.216	0.371	0.306	0.491	0.27	14	14	50085848	50044128	41720	cis	rs2985696	276.31	0.17	28.71	0.07
ILMN_2260756	ILMN_1696843	GSDMB	LOC613037	0.216	0.558	0.408	0.273	0.324	17	16	38073701	30235922	NA	trans	rs4788414	11.71	-0.06	34.96	-0.07
ILMN_2090004	ILMN_1665100	AQP10	PTGS1	0.222	0.161	0.382	0.276	0.353	1	9	152564343	124188767	NA	trans	rs1354034	22.94	0.15	9.12	0.03
ILMN_2157441	ILMN_2066060	HLA-DRA	HLA-DRB6	0.226	0.167	0.342	0.306	0.372	6	6	32412513	32628571	216058	cis	rs115671226	63.98	-0.08	58.08	-0.69
ILMN_1665100	ILMN_1808238	PTGS1	RBPMS2	0.228	0.032	0.245	0.353	0.753	9	15	124188767	65032145	NA	trans	rs1354034	9.12	0.03	22.52	0.17
ILMN_1700316	ILMN_1758864	RPS12	VNN2	0.229	-0.429	0.429	0.46	0.324	11	6	74134847	133120672	NA	trans	rs9402457	99.26	0.14	15.8	-0.07
ILMN_2090004	ILMN_1752562	AQP10	CXCL5	0.23	0.301	0.422	0.276	0.257	1	4	152564343	75080983	NA	trans	rs1354034	22.94	0.15	7.44	0.04
ILMN_2090004	ILMN_1796179	AQP10	HIST1H2BK	0.23	-0.055	0.467	0.276	0.252	1	6	152564343	27214075	NA	trans	rs1354034	22.94	0.15	11.16	0.06
ILMN_1778401	ILMN_1721113	HLA-B	HLA-C	0.231	0.516	0.274	0.441	0.428	6	6	31430029	31345836	84193	cis	chr6:31147607:D	40.37	0.06	42.64	0.33
ILMN_2232177	ILMN_2091920	ACTN1	PTCRA	0.231	0.164	0.321	0.422	0.329	14	6	68411162	42893486	NA	trans	rs1354034	22.68	0.08	25	0.14
ILMN_2104830	ILMN_1814022	ACP2	NR1H3	0.236	0.63	0.299	0.334	0.443	11	11	47217622	47246893	29271	cis	rs11039156	99.56	-0.12	53.59	-0.08
ILMN_2090004	ILMN_2393450	AQP10	INF2	0.246	0.455	0.427	0.276	0.254	1	14	152564343	104256937	NA	trans	rs1354034	22.94	0.15	9.2	0.05
ILMN_1745103	ILMN_1796179	CLEC1B	HIST1H2BK	0.248	-0.259	0.4	0.418	0.252	12	6	10147744	27214075	NA	trans	rs1354034	24.72	0.16	11.16	0.06
ILMN_2383934	ILMN_1766657	ITGB1	STOM	0.255	0.584	0.413	0.298	0.259	10	9	33237387	124101420	NA	trans	rs1354034	7.16	0.03	9.92	0.05
ILMN_1738589	ILMN_1768099	MGLL	SCGB1C1	0.258	-0.304	0.43	0.368	0.329	3	11	129023857	184486	NA	trans	rs1354034	17.25	0.04	8.63	0.07
ILMN_2091920	ILMN_1695092	PTCRA	WRB	0.26	0.328	0.259	0.329	0.592	6	21	42893486	39690969	NA	trans	rs1354034	25	0.14	19.92	0.06
ILMN_2091920	ILMN_1665100	PTCRA	PTGS1	0.265	0.563	0.313	0.329	0.353	6	9	42893486	124188767	NA	trans	rs1354034	25	0.14	9.12	0.03
ILMN_2413318	ILMN_1811264	C15orf57	C15orf57	0.265	0.807	0.329	0.356	0.329	15	15	40845921	40845457	464	cis	rs4080706	85.8	-0.07	21.06	-0.03
ILMN_1661266	ILMN_2066066	HLA-DQB1	HLA-DRB6	0.266	0.601	0.235	0.718	0.329	6	6	32736001	32629671	106330	cis	rs9274177	307.65	0.91	10.36	0.04
ILMN_1757406	ILMN_1651496	HIST1H1C	HIST1H2BD	0.268	0.19	0.226	0.318	0.8	6	6	26164078	26171304	7226	cis	rs1090947	9.25	0.06	14.04	-0.1
ILMN_2157441	ILMN_1752592	HLA-DRA	HLA-DRB4	0.268	0.16	0.246	0.306	0.75	6	6	32412513	32581153	168640	cis	rs115671226	63.98	-0.08	16.54	-0.1
ILMN_2090004	ILMN_1691507	AQP10	CXCR2P1	0.272	0.146	0.385	0.276	0.366	1	2	152564343	218632904	NA	trans	rs1354034	22.94	0.15	11.62	0.08
ILMN_1738589	ILMN_1665100	MGLL	PTGS1	0.274	0.155	0.328	0.368	0.353	3	9	129023857	124188767	NA	trans	rs1354034	17.25	0.04	9.12	0.03
ILMN_2157441	ILMN_1697499	HLA-DRA	HLA-DRB5	0.277	0.404	0.232	0.306	0.748	6	6	32412513	32593374	180861	cis	rs115671226	63.98	-0.08	57.72	-1.21
ILMN_2348403	ILMN_1771697	VRK3	VRK3	0.277	0.584	0.29	0.271	0.564	19	19	55176034	55174168	1866	cis	rs8111526	137.78	-0.13	231.84	-0.26
ILMN_1752562	ILMN_1745522	CXCL5	PF4V1	0.283	0.558	0.353	0.257	0.385	4	4	75080983	74719113	361870	cis	rs420389	66.37	-0.21	14.13	-0.2
ILMN_1728742	ILMN_1705458	FAXDC2	TRIM58	0.288	0.22	0.299	0.608	0.254	5	1	154198595	246106118	NA	trans	rs1354034	31.54	0.13	14.17	0.05
ILMN_2090004	ILMN_1663519	AQP10	SLC24A3	0.289	0.16	0.355	0.276	0.407	1	20	152564343	19650435	NA	trans	rs1354034	22.94	0.15	49.9	0.13
ILMN_1745103	ILMN_1663519	CLEC1B	SLC24A3	0.29	0.37	0.273	0.418	0.407	12	20	10147744	19650435	NA	trans	rs1354034	24.72	0.16	49.9	0.13
ILMN_1745103	ILMN_2171384	CLEC1B	CXCL5	0.291	-0.018	0.323	0.418	0.404	12	4	10147744	75080647	NA	trans	rs1354034	24.72	0.16	10.27	0.1
ILMN_1745103	ILMN_1808238	CLEC1B	RBPMS2	0.293	0.159	0.217	0.418	0.753	12	15	10147744	65032145	NA	trans	rs1354034	24.72	0.16	22.52	0.17
ILMN_2090004	ILMN_2171384	AQP10	CXCL5	0.293	0.38	0.325	0.276	0.404	1	4	152564343	75080647	NA	trans	rs1354034	22.94	0.15	10.27	0.1
ILMN_1671568	ILMN_1694776	ECHDC2	SCP2	0.299	0.367	0.309	0.351	0.337	1	1	53361978	53189095	172883	cis	rs56222568	119.37	-0.13	269.8	-0.17
ILMN_2396272	ILMN_1768004	PDCD4	PDCD4	0.3	0.389	0.343	0.345	0.303	10	10	112648369	112647792	577	cis	rs11814418	42.35	0.16	28.59	0.17
ILMN_2110167	ILMN_1678934	POLR1E	POLR1E	0.302	0.715	0.256	0.428	0.424	9	9	37493099	37489312	3787	cis	rs12237989	59.23	-0.07	45.71	-0.07
ILMN_1738589	ILMN_1663519	MGLL	SLC24A3	0.312	0.19	0.299	0.368	0.407	3	20	129023857	19650435	NA	trans	rs1354034	17.25	0.04	49.9	0.13
ILMN_2090004	ILMN_1717793	AQP10	C19orf33	0.312	0.042	0.339	0.276	0.501	1	19	152564343	38795300	NA	trans	rs1354034	22.94	0.15	26.43	0.09
ILMN_1745103	ILMN_1691507	CLEC1B	CXCR2P1	0.334	0.279	0.296	0.418	0.366	12	2	10147744	218632904	NA	trans	rs1354034	24.72	0.16	11.62	0.08
ILMN_2171384	ILMN_1745522	CXCL5	PF4V1	0.335	0.207	0.288	0.404	0.385	4	4	75080647	74719113	361534	cis	rs420389	64.12	-0.4	14.13	-0.2
ILMN_1671686	ILMN_1705458	DMTN	TRIM58	0.351	0.908	0.423	0.258	0.254	8	1	21995783	246106118	NA	trans	rs1354034	24.42	0.08	14.17	0.05
ILMN_2384544	ILMN_1751500	ADAM15	ADAM15	0.353	0.239	0.357	0.252	0.41	1	1	153301641	153299394	2247	cis	rs45444697	75.42	-0.14	11.98	-0.03
ILMN_2091920	ILMN_1663519	PTCRA	SLC24A3	0.354	0.321	0.301	0.329	0.407	6	20	42893486	19650435	NA	trans	rs1354034	25	0.14	49.9	0.13
ILMN_1756920	ILMN_1751500	ADAM15	ADAM15	0.358	0.533	0.265	0.373	0.41	1	1	153301807	153299394	2413	cis	rs45444697	99.09	-0.17	11.98	-0.03
ILMN_1723467	ILMN_1766657	ITGB1	STOM	0.365	0.595	0.321	0.434	0.259	10	9	33229489	124101420	NA	trans	rs1354034	8.36	0.03	9.92	0.05
ILMN_2090004	ILMN_1808238	AQP10	RBPMS2	0.367	0.479	0.233	0.276	0.753	1	15	152564343	65032145	NA	trans	rs1354034	22.94	0.15	22.52	0.17
ILMN_2090004	ILMN_1768099	AQP10	SCGB1C1	0.37	0.145	0.397	0.276	0.329	1	11	152564343	184486	NA	trans	rs1354034	22.94	0.15	8.63	0.07
ILMN_1661266	ILMN_2159694	HLA-DQB1	HLA-DRB4	0.371	0.046	0.216	0.718	0.515	6	6	32736001	32579219	156782	cis	rs9274177	307.65	0.91	88.24	1.06
ILMN_1681016	ILMN_1738369	SPNS1	TUFM	0.371	0.883	0.118	0.619	0.949	16	16	28903301	28761848	141453	cis	chr16:28955702:D	103.1	-0.14	102.63	-0.13
ILMN_1738589	ILMN_1808238	MGLL	RBPMS2	0.381	0.107	0.236	0.368	0.753	3	15	129023857	65032145	NA	trans	rs1354034	17.25	0.04	22.52	0.17
ILMN_1726175	ILMN_2254635	ITGAX	ITGAX	0.384	0.529	0.28	0.331	0.387	16	16	31301230	31301506	276	cis	rs11150616	19.74	0.04	89.41	0.13
ILMN_1745103	ILMN_1738589	CLEC1B	MGLL	0.394	0.634	0.242	0.418	0.368	12	3	10147744	129023857	NA	trans	rs1354034	24.72	0.16	17.25	0.04
ILMN_2334242	ILMN_2101651	CREB1	UBE2G2	0.397	0.918	0.33	0.441	0.256	2	17	208171507	46624085	NA	trans	rs7959452	61.56	0.16	10.05	0.04
ILMN_1722492	ILMN_2101651	DUSP19	UBE2G2	0.404	0.758	0.321	0.367	0.256	2	17	183672674	46624085	NA	trans	rs2168029	42.06	0.13	10	0.04
ILMN_2090004	ILMN_1738589	AQP10	MGLL	0.406	0.076	0.399	0.276	0.368	1	3	152564343	129023857	NA	trans	rs1354034	22.94	0.15	17.25	0.04
ILMN_1745103	ILMN_1768099	CLEC1B	SCGB1C1	0.408	0.1	0.352	0.418	0.329	12	11	10147744	184486	NA	trans	rs1354034	24.72	0.16	8.63	0.07
ILMN_2091920	ILMN_1768099	PTCRA	SCGB1C1	0.416	0.073	0.389	0.329	0.329	6	11	42893486	184486	NA	trans	rs1354034	25	0.14	8.63	0.07
ILMN_2101651	ILMN_2262275	UBE2G2	TRIM13	0.417	0.588	0.39	0.256	0.26	17	13	46624085	49473132	NA	trans	rs7959452	10.05	0.04	24.17	0.08
ILMN_2101034	ILMN_1787514	CAPN12	CAPN12	0.423	0.7	0.273	0.332	0.339	19	19	43913036	43913136	100	cis	rs62119115	119.72	-0.18	129.85	-0.14
ILMN_2091920	ILMN_1808238	PTCRA	RBPMS2	0.427	0.481	0.198	0.329	0.753	6	15	42893486	65032145	NA	trans	rs1354034	25	0.14	22.52	0.17
ILMN_2090004	ILMN_1745103	AQP10	CLEC1B	0.43	0.37	0.312	0.276	0.418	1	12	152564343	10147744	NA	trans	rs1354034	22.94	0.15	24.72	0.16
ILMN_2340259	ILMN_1782922	PDE4B	PDE4B	0.435	0.854	0.26	0.362	0.336	1	1	66611977	66611278	699	cis	rs571146	10.9	0.05	9.56	0.04
ILMN_1706531	ILMN_1651964	ABCC5	ABCC5	0.437	0.73	0.236	0.42	0.339	3	3	185120565	185184354	63789	cis	rs11926572	81.32	-0.08	94.27	-0.09
ILMN_2348050	ILMN_1744835	MRPL21	MRPL21	0.447	0.615	0.176	0.537	0.501	11	11	68664129	68660909	3220	cis	rs514833	307.65	-0.17	307.65	-0.18
ILMN_1780582	ILMN_2328666	CD83	CD83	0.457	0.87	0.312	0.403	0.253	6	6	14136583	14136299	284	cis	rs7658651	16.35	0.17	15.92	0.17
ILMN_2051900	ILMN_2279367	EID2B	FCAR	0.457	0.494	0.264	0.301	0.44	19	19	44713911	60092082	15378171	cis	rs2168029	31.7	0.12	23.09	0.07
ILMN_2368597	ILMN_1706553	SMG7	SMG7	0.458	0.962	0.194	0.333	0.39	1	1	181789260	181789650	390	cis	chr1:183523503:I	307.65	-0.25	16.65	-0.02
ILMN_1778536	ILMN_1782551	BTLA	E2F5	0.466	0.616	0.258	0.354	0.3	3	8	113672763	86124431	NA	trans	rs118167565	9.11	0.07	7.86	0.09
ILMN_1699599	ILMN_1797428	FCRL3	FCRL3	0.476	0.858	0.174	0.556	0.394	1	1	157648456	157648042	414	cis	rs3761959	94.11	0.14	122.41	0.19
ILMN_1793894	ILMN_1787808	ANAPC13	CEP63	0.483	0.843	0.145	0.568	0.649	3	3	135679438	134280266	1399172	cis	rs2887797	307.65	0.17	207.53	0.12
ILMN_1661646	ILMN_2255133	BANK1	BCL11A	0.491	0.232	0.377	0.28	0.288	4	2	103214492	60537857	NA	trans	rs116335332	6.53	-0.2	7.74	-0.2
ILMN_1738589	ILMN_2091920	MGLL	PTCRA	0.492	0.306	0.313	0.368	0.329	3	6	129023857	42893486	NA	trans	rs1354034	17.25	0.04	25	0.14
ILMN_1696843	ILMN_2070052	LOC613037	LOC613037	0.512	0.997	0.203	0.324	0.455	16	16	30235922	30234500	1422	cis	rs4788408	35.92	0.07	50.14	0.09
ILMN_2279367	ILMN_2101651	FCAR	UBE2G2	0.529	0.546	0.272	0.44	0.256	19	17	60092082	46624085	NA	trans	rs2168029	23.09	0.07	10	0.04
ILMN_1722492	ILMN_2279367	DUSP19	FCAR	0.54	0.571	0.216	0.367	0.44	2	19	183672674	60092082	NA	trans	rs2168029	42.06	0.13	23.09	0.07
ILMN_2051900	ILMN_2262275	EID2B	TRIM13	0.542	0.547	0.313	0.301	0.26	19	13	44713911	49473132	NA	trans	rs2168029	31.7	0.12	24.27	0.08
ILMN_2334242	ILMN_2279367	CREB1	FCAR	0.549	0.54	0.203	0.441	0.44	2	19	208171507	60092082	NA	trans	rs7959452	61.56	0.16	23.08	0.07
ILMN_2279367	ILMN_2262275	FCAR	TRIM13	0.552	0.863	0.225	0.44	0.26	19	13	60092082	49473132	NA	trans	rs2168029	23.09	0.07	24.27	0.08
ILMN_1676980	ILMN_2073289	MTSS1	MTSS1	0.565	0.873	0.129	0.48	0.711	8	8	125633709	125632315	1394	cis	rs12550769	13.68	0.06	12.74	0.07
ILMN_1745103	ILMN_2091920	CLEC1B	PTCRA	0.571	0.676	0.206	0.418	0.329	12	6	10147744	42893486	NA	trans	rs1354034	24.72	0.16	25	0.14
ILMN_1715169	ILMN_1697499	HLA-DRB1	HLA-DRB5	0.576	0.782	0.095	0.816	0.748	6	6	32654825	32593374	61451	cis	rs9271019	307.65	-2.99	289.52	-2.66
ILMN_2090004	ILMN_2091920	AQP10	PTCRA	0.577	0.337	0.343	0.276	0.329	1	6	152564343	42893486	NA	trans	rs1354034	22.94	0.15	25	0.14
ILMN_1762825	ILMN_2401057	CANX	CANX	0.585	0.719	0.268	0.307	0.26	5	5	179090717	179091094	377	cis	rs10903245	27.63	-0.05	14.07	-0.03
ILMN_2334242	ILMN_2262275	CREB1	TRIM13	0.595	0.908	0.195	0.441	0.26	2	13	208171507	49473132	NA	trans	rs7959452	61.56	0.16	24.17	0.08
ILMN_1659227	ILMN_1669497	CD79A	OSBPL10	0.596	0.911	0.211	0.315	0.31	19	3	42383286	31718961	NA	trans	rs7980008	7.96	0.16	7.8	0.26
ILMN_1722492	ILMN_2262275	DUSP19	TRIM13	0.599	0.693	0.241	0.367	0.26	2	13	183672674	49473132	NA	trans	rs2168029	42.06	0.13	24.27	0.08
ILMN_2366212	ILMN_1669497	CD79B	OSBPL10	0.613	0.525	0.273	0.281	0.31	17	3	62006098	31718961	NA	trans	rs7980008	7.45	0.21	7.8	0.26
ILMN_2122952	ILMN_2122953	CISD1	CISD1	0.615	0.826	0.099	0.629	0.684	10	10	59707034	59717475	10441	cis	rs2440856	265.77	-0.18	203.76	-0.17
ILMN_1678939	ILMN_1758864	VNN2	VNN2	0.637	0.744	0.196	0.33	0.324	6	6	133106828	133120672	13844	cis	rs1883617	59.2	-0.17	68.85	-0.16
ILMN_2050911	ILMN_1685057	SLC22A4	SLC22A4	0.638	0.917	0.165	0.506	0.363	5	5	131670507	131663027	7480	cis	chr5:131682785:D	48.89	-0.07	32.98	-0.05
ILMN_1691071	ILMN_1669497	FCRLA	OSBPL10	0.643	0.734	0.192	0.394	0.31	1	3	159950596	31718961	NA	trans	rs7980008	7.31	0.31	7.8	0.26
ILMN_1695812	ILMN_1672120	KRT72	KRT73	0.647	0.78	0.115	0.678	0.459	12	12	51265802	53001378	1735576	cis	rs655948	213.35	-0.77	143.26	-0.33
ILMN_2411127	ILMN_1795836	YBEY	YBEY	0.649	0.931	0.135	0.633	0.342	21	21	46535686	46531282	4404	cis	rs62224180	307.65	-0.27	220.63	-0.18
ILMN_1699525	ILMN_2400219	SRI	SRI	0.65	0.911	0.123	0.495	0.47	7	7	87834872	87834720	152	cis	rs1063964	307.65	0.32	307.65	0.38
ILMN_1813314	ILMN_1796179	HIST1H2BK	HIST1H2BK	0.651	0.858	0.178	0.377	0.252	6	6	27222496	27214075	8421	cis	rs4713069	9.65	0.04	9.64	0.06
ILMN_2391512	ILMN_2285568	NAAA	NAAA	0.655	0.777	0.152	0.672	0.289	4	4	77060087	77055113	4974	cis	rs7679177	162.7	0.19	86.31	0.16
ILMN_1722492	ILMN_2051900	DUSP19	EID2B	0.681	0.995	0.155	0.367	0.301	2	19	183672674	44713911	NA	trans	rs2168029	42.06	0.13	31.7	0.12
ILMN_1667232	ILMN_2082593	KIR2DL3	KIR3DL3	0.685	0.762	0.188	0.308	0.31	19	19	55264353	59939601	4675248	cis	rs633522	53.46	-0.35	87.17	-0.3
ILMN_1742026	ILMN_2395981	PYHIN1	PYHIN1	0.69	0.72	0.186	0.378	0.302	1	1	157181319	157181386	67	cis	rs856126	60.43	0.16	55.82	0.18
ILMN_1739756	ILMN_2082593	KIR2DL4	KIR3DL3	0.693	0.814	0.16	0.371	0.31	19	19	67964	59939601	59871637	cis	rs633522	84.35	-0.43	87.17	-0.3
ILMN_2365465	ILMN_1809433	XBP1	XBP1	0.704	0.988	0.121	0.459	0.33	22	22	29191092	27520966	1670126	cis	rs5752754	35.14	-0.09	33.48	-0.09
ILMN_1682259	ILMN_1665457	CLEC4C	CLEC4C	0.715	0.905	0.134	0.322	0.477	12	12	7882291	7898956	16665	cis	rs10744040	34.02	-0.07	18.26	-0.04
ILMN_1656670	ILMN_1666078	HLA-G	HLA-H	0.725	0.975	0.077	0.538	0.742	6	6	29906620	29859670	46950	cis	rs112636621	226.4	-0.29	151.34	-0.51
ILMN_2209027	ILMN_1657950	RPS26	RPS26	0.748	0.954	0.062	0.946	0.588	12	8	54722494	93225748	NA	trans	rs1131017	307.65	-1.26	307.65	-0.8
ILMN_1678522	ILMN_1657950	RPS26	RPS26	0.75	0.963	0.064	0.896	0.588	15	8	62672248	93225748	NA	trans	rs1131017	307.65	-1.21	307.65	-0.8
ILMN_2310703	ILMN_1657950	RPS26	RPS26	0.761	0.959	0.06	0.924	0.588	13	8	99990206	93225748	NA	trans	rs1131017	307.65	-1.24	307.65	-0.8
ILMN_1680453	ILMN_2366041	ITM2C	ITM2C	0.762	0.809	0.138	0.331	0.37	2	2	231451910	231451845	65	cis	rs35374524	7.07	0.17	8.19	0.19
ILMN_2041190	ILMN_1673113	F2RL1	F2RL1	0.772	0.992	0.088	0.786	0.289	5	5	76166727	76166279	448	cis	rs4591731	200.74	-0.22	179.67	-0.16
ILMN_2095653	ILMN_2162972	AFMID	LYZ	0.773	0.965	0.056	0.667	0.911	17	12	73715232	68033815	NA	trans	rs4761234	185.68	-0.29	307.65	-0.45
ILMN_1657950	ILMN_2180866	RPS26	RPS26P11	0.785	0.965	0.055	0.588	0.929	8	X	93225748	71181176	NA	trans	rs1131017	307.65	-0.8	307.65	-1.26
ILMN_1781388	ILMN_1709590	PGM5	PGM5	0.801	0.958	0.073	0.429	0.478	9	9	70335548	70335551	3	cis	rs4745101	233.08	-0.21	215.84	-0.2
ILMN_1678522	ILMN_2310703	RPS26	RPS26	0.93	0.981	0.014	0.896	0.924	15	13	62672248	99990206	NA	trans	rs1131017	307.65	-1.21	307.65	-1.24
ILMN_2209027	ILMN_2310703	RPS26	RPS26	0.934	0.985	0.012	0.946	0.924	12	13	54722494	99990206	NA	trans	rs1131017	307.65	-1.26	307.65	-1.24
ILMN_1678522	ILMN_2209027	RPS26	RPS26	0.948	0.986	0.01	0.896	0.946	15	12	62672248	54722494	NA	trans	rs1131017	307.65	-1.21	307.65	-1.26
